# Supplementary material for: Common Variation in Cytoskeletal Genes Is Associated with Conotruncal Heart Defects
Source: Genes (Basel). 2021 Apr 27;12(5):655. doi: 10.3390/genes12050655 (PMC8146932; doi:10.3390/genes12050655)
Supplement: Supplementary file 1 [file genes-12-00655-s001.zip]

Archive with 3 entries (3 files):
- Musfee et al. Supplemental Table 1.xlsx
- Musfee et al. Supplemental Table 3.xlsx
- Musfee et al_Supplemental Table 2.xlsx
