# Supplementary material for: Common Variation in Cytoskeletal Genes Is Associated with Conotruncal Heart Defects
Source: Genes (Basel). 2021 Apr 27;12(5):655. doi: 10.3390/genes12050655 (PMC8146932; doi:10.3390/genes12050655)
Supplement: Supplementary file 1 [file genes-12-00655-s001.zip › Musfee et al. Supplemental Table 1.xlsx]

## Sheet: NOTES
Supplemental Table 1: Gene level results for all genes in each dataset (see corresponding tabs)
Column	Label	Description
A	GENE	Gene name
B	Z SCORE	Gene Z score from MAGMA
C	P-VALUE	Gene p-value based on aggregate statistic
D-R	(varies)	Gene-sets (1 = in set; 0 = not in set)

## Sheet: CTDs only
GENE	Z SCORE	P-VALUE	AUTISM	CHD	CHROMATIN	CILIA	CYTOSKELETON	FGF SIGNALING	FOXJ1	HEDGEHOG SIGNALING	HIGH HEART EXPRESSION	NOTCH1	PDGF SIGNALING	SER-THR KINASES	SYSCILIA	TFGB	WNT SIGNALING
FEM1C	4.28836	9e-06	0	0	0	0	0	0	0	0	0	0	0	0	0	0	0
TTPAL	3.71902	0.0001	0	0	0	0	0	0	0	0	0	0	0	0	0	0	0
ERI3	3.62791	0.00014286	0	0	0	0	0	0	0	0	0	0	0	0	0	0	0
TICAM2	3.58056	0.00017143	0	0	0	0	0	0	0	0	0	0	0	0	0	0	0
GSKIP	3.54008	0.0002	0	0	0	0	0	0	0	0	0	0	0	0	0	0	0
SERINC3	3.51485	0.00022	0	0	0	0	0	0	0	0	0	0	0	0	0	0	0
TMED7	3.48076	0.00025	0	0	0	0	0	0	0	0	0	0	0	0	0	0	0
PKIG	3.45514	0.000275	0	0	0	0	0	0	0	0	0	0	0	0	0	0	0
ATG2B	3.3768	0.00036667	0	0	0	0	0	0	0	0	0	0	0	0	0	0	0
PIWIL2	3.23888	0.0006	0	0	0	0	0	0	0	0	0	0	0	0	0	0	0
WNT10B	3.19465	0.0007	0	0	0	0	0	0	0	0	0	0	0	0	0	0	1
HGS	3.17468	0.00075	0	0	0	0	0	0	0	0	0	0	0	0	0	0	0
SEMA3C	3.17468	0.00075	0	1	0	0	0	0	0	0	0	0	0	0	0	0	0
SPIN1	3.06181	0.0011	0	0	0	0	0	0	0	0	0	0	0	0	0	0	0
CALM1	3.01145	0.0013	0	0	0	0	0	0	0	0	0	0	0	0	0	0	1
DHDH	3.01145	0.0013	0	0	0	0	0	0	0	0	0	0	0	0	0	0	0
LRRC52	3.01145	0.0013	0	0	0	0	0	0	0	0	0	0	0	0	0	0	0
FGF19	2.87816	0.002	0	0	0	0	0	1	0	0	0	0	0	0	0	0	0
PPP6R3	2.87816	0.002	0	0	0	0	0	0	0	0	0	0	0	0	0	0	0
ADA	2.84796	0.0022	0	0	0	0	0	0	0	0	0	0	0	0	0	0	0
ARF3	2.84796	0.0022	0	0	0	0	0	0	0	0	0	0	0	0	0	0	0
DMAP1	2.84796	0.0022	0	0	0	0	0	0	0	0	0	0	0	0	0	0	0
HSPB8	2.84796	0.0022	0	0	0	0	0	0	0	0	0	0	0	0	0	0	0
KCNK2	2.84796	0.0022	0	0	0	0	0	0	0	0	0	0	0	0	0	0	0
RAB3GAP1	2.84796	0.0022	0	0	0	0	0	0	0	0	0	0	0	0	0	0	0
MGAT4B	2.82016	0.0024	0	0	0	0	0	0	0	0	0	0	0	0	0	0	0
UBE2O	2.82016	0.0024	0	0	0	0	0	0	0	0	0	0	0	0	0	0	0
CLIP2	2.79438	0.0026	0	0	0	0	0	0	0	0	0	0	0	0	0	0	0
SLC28A3	2.79438	0.0026	0	0	0	0	0	0	0	0	0	0	0	0	0	0	0
SLC35E1	2.79438	0.0026	0	0	0	0	0	0	0	0	0	0	0	0	0	0	0
TMPRSS13	2.79438	0.0026	0	0	0	0	0	0	0	0	0	0	0	0	0	0	0
CCDC65	2.77033	0.0028	0	0	0	1	0	0	1	0	0	0	0	0	0	0	0
NTSR1	2.77033	0.0028	0	0	0	0	0	0	0	0	0	0	0	0	0	0	0
PHGDH	2.77033	0.0028	0	0	0	0	0	0	0	0	0	0	0	0	0	0	0
AANAT	2.74778	0.003	0	0	0	0	0	0	0	0	0	0	0	0	0	0	0
DFFA	2.74778	0.003	0	0	0	0	0	0	0	0	0	0	0	0	0	0	0
NRAP	2.74778	0.003	0	0	0	0	0	0	0	0	0	0	0	0	0	0	0
CASS4	2.72655	0.0032	0	0	0	0	1	0	0	0	0	0	0	0	0	0	0
RILPL2	2.72655	0.0032	0	0	0	1	0	0	0	0	0	0	0	0	1	0	0
C1orf101	2.70648	0.0034	0	0	0	0	0	0	0	0	0	0	0	0	0	0	0
CDYL2	2.70648	0.0034	0	0	0	0	0	0	0	0	0	0	0	0	0	0	0
DSN1	2.70648	0.0034	0	0	0	0	0	0	0	0	0	0	0	0	0	0	0
LCN12	2.70648	0.0034	0	0	0	0	0	0	0	0	0	0	0	0	0	0	0
LRP5	2.68745	0.0036	0	1	0	0	0	0	0	0	0	0	0	0	0	0	1
PNLIPRP3	2.66934	0.0038	0	0	0	0	0	0	0	0	0	0	0	0	0	0	0
SLC35F6	2.66934	0.0038	0	0	0	0	0	0	0	0	0	0	0	0	0	0	0
DAOA	2.65207	0.004	0	0	0	0	0	0	0	0	0	0	0	0	0	0	0
OR51A2	2.65207	0.004	0	0	0	0	0	0	0	0	0	0	0	0	0	0	0
PRR31	2.63555	0.0042	0	0	0	0	0	0	0	0	0	0	0	0	0	0	0
MAPRE3	2.61973	0.0044	0	0	0	0	0	0	0	0	0	0	0	0	0	0	0
RXFP3	2.61973	0.0044	0	0	0	0	0	0	0	0	0	0	0	0	0	0	0
ABCB6	2.60453	0.0046	0	0	0	0	0	0	0	0	0	0	0	0	0	0	0
DOLK	2.60453	0.0046	0	1	0	0	0	0	0	0	0	0	0	0	0	0	0
FAM213B	2.58991	0.0048	0	0	0	0	0	0	0	0	0	0	0	0	0	0	0
LOXL1	2.58991	0.0048	0	0	0	0	0	0	0	0	0	0	0	0	0	1	0
SHISA6	2.58991	0.0048	0	0	0	0	0	0	0	0	0	0	0	0	0	0	0
SLC38A3	2.58991	0.0048	0	0	0	0	0	0	0	0	0	0	0	0	0	0	0
ZBTB21	2.58991	0.0048	0	0	0	0	0	0	0	0	0	0	0	0	0	0	0
C10orf95	2.57583	0.005	0	0	0	0	0	0	0	0	0	0	0	0	0	0	0
FKBP11	2.57583	0.005	0	0	0	0	0	0	0	0	0	0	0	0	0	0	0
OR4C6	2.57583	0.005	0	0	0	0	0	0	0	0	0	0	0	0	0	0	0
PTX3	2.57583	0.005	0	0	0	0	0	0	0	0	0	0	0	0	0	0	0
CD58	2.56224	0.0052	0	0	0	0	0	0	0	0	0	0	0	0	0	1	0
NFASC	2.56224	0.0052	0	0	0	0	0	0	0	0	0	0	0	0	0	0	0
VAV2	2.56224	0.0052	0	0	0	0	0	0	0	0	0	0	1	0	0	0	0
CPN1	2.5491	0.0054	0	0	0	0	0	0	0	0	0	0	0	0	0	0	0
ACE	2.5364	0.0056	0	0	0	0	0	0	0	0	0	0	0	0	0	0	0
BCL11A	2.5364	0.0056	1	1	0	0	0	0	0	0	0	0	0	0	0	0	0
CLIP1	2.5364	0.0056	0	0	0	0	1	0	0	0	0	0	0	0	0	0	0
MGP	2.5364	0.0056	0	1	0	0	0	0	0	0	0	0	0	0	0	0	0
IGSF5	2.52408	0.0058	0	0	0	0	0	0	0	0	0	0	0	0	0	0	0
C1orf86	2.51214	0.006	0	0	0	0	0	0	0	0	0	0	0	0	0	0	0
PMEPA1	2.51214	0.006	0	0	0	0	0	0	0	0	0	0	0	0	0	1	0
ACTA2	2.50055	0.0062	0	1	0	0	1	0	0	0	0	0	0	0	0	0	0
GUCA2B	2.50055	0.0062	0	0	0	0	0	0	0	0	0	0	0	0	0	0	0
CABP7	2.48929	0.0064	0	0	0	0	0	0	0	0	0	0	0	0	0	0	0
ZBTB48	2.48929	0.0064	0	0	0	0	0	0	0	0	0	0	0	0	0	0	0
GNGT1	2.47833	0.0066	0	0	0	1	0	0	0	0	0	0	0	0	0	0	1
HIF3A	2.47833	0.0066	0	0	0	0	0	0	0	0	0	0	0	0	0	0	0
C20orf196	2.46766	0.0068	0	0	0	0	0	0	0	0	0	0	0	0	0	0	0
KAZN	2.46766	0.0068	0	0	0	0	1	0	0	0	0	0	0	0	0	0	0
PDXK	2.46766	0.0068	0	0	0	0	0	0	0	0	0	0	0	0	0	0	0
ATF7IP2	2.45726	0.007	0	0	0	0	0	0	0	0	0	0	0	0	0	0	0
CNIH1	2.45726	0.007	0	0	0	0	0	0	0	0	0	0	0	0	0	0	0
LOC101927402	2.45726	0.007	0	0	0	0	0	0	0	0	0	0	0	0	0	0	0
TNFRSF21	2.45726	0.007	0	1	0	0	0	0	0	0	0	0	0	0	0	0	0
CPB1	2.44713	0.0072	0	0	0	0	0	0	0	0	0	0	0	0	0	0	0
LOC554223	2.44713	0.0072	0	0	0	0	0	0	0	0	0	0	0	0	0	0	0
ST7	2.44713	0.0072	0	0	0	0	0	0	0	0	0	0	0	0	0	0	0
LMBR1	2.43724	0.0074	0	0	0	0	0	0	0	0	0	0	0	0	0	0	0
NEBL	2.43724	0.0074	0	0	0	0	0	0	0	0	0	0	0	0	0	0	0
TTC22	2.43724	0.0074	0	0	0	0	0	0	0	0	0	0	0	0	0	0	0
CRACR2A	2.41814	0.0078	0	0	0	0	0	0	0	0	0	0	0	0	0	0	0
BIRC2	2.40892	0.008	0	0	0	0	0	0	0	0	0	0	0	0	0	0	0
FBXO15	2.40892	0.008	0	0	0	0	0	0	0	0	0	0	0	0	0	0	0
VRK2	2.40892	0.008	0	0	0	0	0	0	0	0	0	0	0	0	0	0	0
LOC390877	2.39989	0.0082	0	0	0	0	0	0	0	0	0	0	0	0	0	0	0
PLEK	2.39989	0.0082	0	0	0	0	0	0	0	0	0	0	0	0	0	0	0
AAAS	2.39106	0.0084	0	0	0	0	0	0	0	0	0	0	0	0	0	0	0
ITGB3BP	2.39106	0.0084	0	0	0	0	0	0	0	0	0	0	0	0	0	0	0
LTC4S	2.3824	0.0086	0	0	0	0	0	0	0	0	0	0	0	0	0	0	0
C1orf229	2.35747	0.0092	0	0	0	0	0	0	0	0	0	0	0	0	0	0	0
CMAS	2.35747	0.0092	0	0	0	0	0	0	0	0	0	0	0	0	0	0	0
LAMA4	2.34162	0.0096	0	0	0	0	0	0	0	0	1	0	0	0	0	1	0
LOC100130520	2.34162	0.0096	0	0	0	0	0	0	0	0	0	0	0	0	0	0	0
SYNJ1	2.34162	0.0096	0	0	0	0	0	0	0	0	0	0	0	0	0	0	0
COL13A1	2.32635	0.01	0	0	0	0	0	0	0	0	0	0	0	0	0	1	0
DTD1	2.32635	0.01	0	0	0	0	0	0	0	0	0	0	0	0	0	0	0
EF05	2.32635	0.01	0	0	0	0	0	0	0	0	0	0	0	0	0	0	0
HYAL2	2.32635	0.01	0	0	0	0	0	0	0	0	0	0	0	0	0	0	0
JADE1	2.32635	0.01	0	0	0	0	0	0	0	0	0	0	0	0	0	0	0
KRT32	2.32635	0.01	0	0	0	0	0	0	0	0	0	0	0	0	0	0	0
KRTAP4-7	2.32635	0.01	0	0	0	0	0	0	0	0	0	0	0	0	0	0	0
KRTAP4-8	2.32635	0.01	0	0	0	0	0	0	0	0	0	0	0	0	0	0	0
LBP	2.32635	0.01	0	0	0	0	0	0	0	0	0	0	0	0	0	0	0
MAEA	2.32635	0.01	0	0	0	0	1	0	0	0	0	0	0	0	0	0	0
SLC35G5	2.32635	0.01	0	0	0	0	0	0	0	0	0	0	0	0	0	0	0
TBC1D21	2.32635	0.01	0	0	0	0	1	0	0	0	0	0	0	0	0	0	0
TMPRSS3	2.32635	0.01	0	0	0	0	0	0	0	0	0	0	0	0	0	0	0
ZC3H11A	2.32635	0.01	0	0	0	0	0	0	0	0	0	0	0	0	0	0	0
ZFAND2B	2.32635	0.01	0	0	0	0	0	0	0	0	0	0	0	0	0	0	0
HYAL3	2.31891	0.0102	0	0	0	0	0	0	0	0	0	0	0	0	0	0	0
PISD	2.31891	0.0102	0	0	0	0	0	0	0	0	0	0	0	0	0	0	0
ARFIP1	2.3116	0.0104	0	0	0	0	0	0	0	0	0	0	0	0	0	0	0
CASP7	2.3116	0.0104	0	0	0	0	0	0	0	0	0	0	0	0	0	0	0
NRP1	2.3116	0.0104	0	1	0	0	1	0	0	0	0	0	0	0	0	0	0
USP32	2.3116	0.0104	0	0	0	0	0	0	0	0	0	0	0	0	0	0	0
OR5J2	2.3044	0.0106	0	0	0	0	0	0	0	0	0	0	0	0	0	0	0
OR8J3	2.3044	0.0106	0	0	0	0	0	0	0	0	0	0	0	0	0	0	0
MAP3K19	2.29733	0.0108	0	0	0	0	0	0	0	0	0	0	0	0	0	0	0
AFTPH	2.29037	0.011	0	0	0	0	0	0	0	0	0	0	0	0	0	0	0
ARL4A	2.29037	0.011	0	0	0	0	0	0	0	0	0	0	0	0	0	0	0
CDCA3	2.29037	0.011	0	0	0	0	0	0	0	0	0	0	0	0	0	0	0
FOXE3	2.29037	0.011	0	0	0	0	0	0	0	0	0	0	0	0	0	0	0
KMT2D	2.29037	0.011	0	1	1	0	0	0	0	0	0	0	0	0	0	0	1
LARP1B	2.29037	0.011	0	0	0	0	0	0	0	0	0	0	0	0	0	0	0
OAS3	2.29037	0.011	0	0	0	0	0	0	0	0	0	0	0	0	0	0	0
SIRPG	2.29037	0.011	0	0	0	0	0	0	0	0	0	0	0	0	0	1	0
SOGA1	2.29037	0.011	0	0	0	0	0	0	0	0	0	0	0	0	0	0	0
SPDL1	2.29037	0.011	0	0	0	0	0	0	0	0	0	0	0	0	0	0	0
TRIP13	2.29037	0.011	0	0	0	0	0	0	0	0	0	0	0	0	0	0	0
TSC22D4	2.29037	0.011	0	0	0	0	0	0	0	0	0	0	0	0	0	0	0
ZBED6	2.29037	0.011	0	0	0	0	0	0	0	0	0	0	0	0	0	0	0
LITAF	2.26358	0.0118	0	0	0	0	0	0	0	0	0	0	0	0	0	0	0
C21orf62	2.25713	0.012	0	0	0	0	0	0	0	0	0	0	0	0	0	0	0
CENPA	2.25713	0.012	0	0	0	0	0	0	0	0	0	0	0	0	0	0	0
CRMP1	2.25713	0.012	0	0	0	0	0	0	0	0	0	0	0	0	0	0	0
DPYSL5	2.25713	0.012	0	0	0	0	0	0	0	0	0	0	0	0	0	0	0
EMILIN2	2.25713	0.012	0	0	0	0	0	0	0	0	0	0	0	0	0	0	0
ETNK1	2.25713	0.012	0	0	0	0	0	0	0	0	0	0	0	0	0	0	0
OR5AC2	2.25713	0.012	0	0	0	0	0	0	0	0	0	0	0	0	0	0	0
OR5T3	2.25713	0.012	0	0	0	0	0	0	0	0	0	0	0	0	0	0	0
OR5W2	2.25713	0.012	0	0	0	0	0	0	0	0	0	0	0	0	0	0	0
PDE6B	2.25713	0.012	0	0	0	1	0	0	0	0	0	0	0	0	0	0	1
PHYHD1	2.25713	0.012	0	1	0	0	0	0	0	0	0	0	0	0	0	0	0
SLC35G3	2.25713	0.012	0	0	0	0	0	0	0	0	0	0	0	0	0	0	0
SNX6	2.25713	0.012	0	0	0	0	0	0	0	0	0	0	0	0	0	0	0
SPIRE2	2.25713	0.012	0	0	0	0	1	0	0	0	0	0	0	0	0	0	0
TATDN3	2.25713	0.012	0	0	0	0	0	0	0	0	0	0	0	0	0	0	0
TMEM8A	2.25713	0.012	0	0	0	0	0	0	0	0	0	0	0	0	0	0	0
VMAC	2.25713	0.012	0	0	0	0	0	0	0	0	0	0	0	0	0	0	0
WDR27	2.25713	0.012	0	0	0	0	0	0	1	0	0	0	0	0	0	0	0
WDR77	2.25713	0.012	0	0	0	0	0	0	0	0	0	0	0	0	0	0	0
PRL	2.25077	0.0122	0	0	0	0	0	0	0	0	0	0	0	0	0	0	0
ARL1	2.22621	0.013	0	0	0	0	0	0	0	0	0	0	0	0	0	0	0
ARL16	2.22621	0.013	0	0	0	0	0	0	0	0	0	0	0	0	0	0	0
CLDN14	2.22621	0.013	0	0	0	0	0	0	0	0	0	0	0	0	0	0	0
CYB5R4	2.22621	0.013	0	0	0	0	0	0	0	0	0	0	0	0	0	0	0
EFCAB7	2.22621	0.013	0	0	0	0	0	0	0	1	0	0	0	0	0	0	0
KCNJ1	2.22621	0.013	0	0	0	0	0	0	0	0	0	0	0	0	0	0	0
MAML1	2.22621	0.013	0	0	0	0	0	0	0	0	0	1	0	0	0	0	0
MMEL1	2.22621	0.013	0	0	0	0	0	0	0	0	0	0	0	0	0	0	0
NLRP7	2.22621	0.013	0	0	0	0	0	0	0	0	0	0	0	0	0	0	0
PYROXD1	2.22621	0.013	0	0	0	0	0	0	0	0	0	0	0	0	0	0	0
ROR1	2.22621	0.013	0	0	0	0	0	0	0	0	0	0	0	0	0	0	1
RPL23	2.22621	0.013	0	0	0	0	0	0	0	0	0	0	0	0	0	0	0
SDCBP2	2.22621	0.013	0	0	0	0	0	0	0	0	0	0	0	0	0	0	0
SLCO1C1	2.22621	0.013	0	0	0	0	0	0	0	0	0	0	0	0	0	0	0
RGL1	2.22028	0.0132	0	0	0	0	0	0	0	0	0	0	0	0	0	0	0
SLFN5	2.22028	0.0132	0	0	0	0	0	0	0	0	0	0	0	0	0	0	0
SEPT9	2.19729	0.014	0	0	0	0	1	0	0	0	0	0	0	0	0	0	0
ATP5F1	2.19729	0.014	0	0	0	0	0	0	0	0	0	0	0	0	0	0	0
BST2	2.19729	0.014	0	0	0	0	0	0	0	0	0	0	0	0	0	0	0
CEP55	2.19729	0.014	0	0	0	0	0	0	0	0	0	0	0	0	0	0	0
CLIC5	2.19729	0.014	0	0	0	0	1	0	0	0	0	0	0	0	0	0	0
CYP1A2	2.19729	0.014	0	0	0	0	0	0	0	0	0	0	0	0	0	0	0
GH1	2.19729	0.014	0	0	0	0	0	0	0	0	0	0	0	0	0	0	0
GMFG	2.19729	0.014	0	0	0	0	0	0	0	0	0	0	0	0	0	0	0
GUCY1B3	2.19729	0.014	0	0	0	0	0	0	0	0	0	0	0	0	0	0	0
HDAC5	2.19729	0.014	0	1	1	0	0	0	0	0	0	1	0	0	0	0	0
KLHL21	2.19729	0.014	0	0	0	0	0	0	0	0	1	0	0	0	0	0	0
LRRC75A	2.19729	0.014	0	0	0	0	0	0	0	0	0	0	0	0	0	0	0
NCOA2	2.19729	0.014	0	0	1	0	0	0	0	0	0	0	0	0	0	0	0
OR10P1	2.19729	0.014	0	0	0	0	0	0	0	0	0	0	0	0	0	0	0
OR4A16	2.19729	0.014	0	0	0	0	0	0	0	0	0	0	0	0	0	0	0
OR5H2	2.19729	0.014	0	0	0	0	0	0	0	0	0	0	0	0	0	0	0
PIGC	2.19729	0.014	0	0	0	0	0	0	0	0	0	0	0	0	0	0	0
PLXNC1	2.19729	0.014	0	0	0	0	0	0	0	0	0	0	0	0	0	0	0
RFWD2	2.19729	0.014	0	0	0	0	0	0	0	0	0	0	0	0	0	0	0
SCFD2	2.19729	0.014	0	0	0	0	0	0	0	0	0	0	0	0	0	0	0
SPHK1	2.19729	0.014	0	0	0	0	0	0	0	0	0	0	0	0	0	0	0
SUCO	2.19729	0.014	0	0	0	0	0	0	0	0	0	0	0	0	0	0	0
TMEM123	2.19729	0.014	0	0	0	0	0	0	0	0	0	0	0	0	0	0	0
TNFRSF9	2.19729	0.014	0	0	0	0	0	0	0	0	0	0	0	0	0	0	0
TULP4	2.19729	0.014	0	0	0	0	0	0	0	0	0	0	0	0	0	0	0
ZMAT5	2.19729	0.014	0	0	0	0	0	0	0	0	0	0	0	0	0	0	0
ADPGK	2.17009	0.015	0	0	0	0	0	0	0	0	0	0	0	0	0	0	0
BBS4	2.17009	0.015	0	0	0	1	0	0	0	0	0	0	0	0	1	0	0
BCL2L14	2.17009	0.015	0	0	0	0	1	0	0	0	0	0	0	0	0	0	0
ESPL1	2.17009	0.015	0	0	0	0	0	0	0	0	0	0	0	0	0	0	0
FANCL	2.17009	0.015	0	1	0	0	0	0	0	0	0	0	0	0	0	0	0
GH2	2.17009	0.015	0	0	0	0	0	0	0	0	0	0	0	0	0	0	0
HDGF	2.17009	0.015	0	0	0	0	0	0	0	0	0	0	0	0	0	0	0
HLA-G	2.17009	0.015	0	0	0	0	0	0	0	0	0	0	0	0	0	0	0
MAL2	2.17009	0.015	0	0	0	0	0	0	0	0	0	0	0	0	0	0	0
NYAP1	2.17009	0.015	0	0	0	0	0	0	0	0	0	0	0	0	0	0	0
OR5D13	2.17009	0.015	0	0	0	0	0	0	0	0	0	0	0	0	0	0	0
OR5T2	2.17009	0.015	0	0	0	0	0	0	0	0	0	0	0	0	0	0	0
OR8H2	2.17009	0.015	0	0	0	0	0	0	0	0	0	0	0	0	0	0	0
PLEKHG5	2.17009	0.015	0	0	0	0	0	0	0	0	0	0	0	0	0	0	0
RFC2	2.17009	0.015	0	0	0	0	0	0	0	0	0	0	0	0	0	0	0
SNRNP48	2.17009	0.015	0	0	0	0	0	0	0	0	0	0	0	0	0	0	0
THBS1	2.17009	0.015	0	0	0	0	0	0	0	0	0	0	0	0	0	1	0
TIGD4	2.17009	0.015	0	0	0	0	0	0	0	0	0	0	0	0	0	0	0
ANPEP	2.14441	0.016	0	0	0	0	0	0	0	0	0	0	0	0	0	0	0
AVEN	2.14441	0.016	0	0	0	0	0	0	0	0	0	0	0	0	0	0	0
BEND4	2.14441	0.016	0	0	0	0	0	0	0	0	0	0	0	0	0	0	0
GMFB	2.14441	0.016	0	0	0	0	0	0	0	0	0	0	0	0	0	0	0
IL3	2.14441	0.016	0	0	0	0	0	0	0	0	0	0	0	0	0	0	0
LOC101928635	2.14441	0.016	0	0	0	0	0	0	0	0	0	0	0	0	0	0	0
LRRC23	2.14441	0.016	0	0	0	0	0	0	0	0	0	0	0	0	0	0	0
NIPAL2	2.14441	0.016	0	0	0	0	0	0	0	0	0	0	0	0	0	0	0
PCDH8	2.14441	0.016	0	0	0	0	0	0	0	0	0	0	0	0	0	0	0
SPHK2	2.14441	0.016	0	0	0	0	0	0	0	0	0	0	0	0	0	0	0
STAB2	2.14441	0.016	0	0	0	0	0	0	0	0	0	0	0	0	0	0	0
STYK1	2.14441	0.016	0	0	0	0	0	0	0	0	0	0	0	0	0	0	0
TMEM52B	2.14441	0.016	0	0	0	0	0	0	0	0	0	0	0	0	0	0	0
WASF3	2.14441	0.016	0	0	0	0	1	0	0	0	0	0	0	0	0	0	0
ZNF541	2.14441	0.016	0	0	0	0	0	0	0	0	0	0	0	0	0	0	0
ART4	2.13944	0.0162	0	0	0	0	0	0	0	0	0	0	0	0	0	0	0
AASDH	2.12007	0.017	0	0	0	0	0	0	0	0	0	0	0	0	0	0	0
ATG9A	2.12007	0.017	0	0	0	0	0	0	0	0	0	0	0	0	0	0	0
ATOH1	2.12007	0.017	0	0	0	0	0	0	0	0	0	0	0	0	0	0	0
FOXP4	2.12007	0.017	0	1	0	0	0	0	0	0	0	0	0	0	0	0	0
GMPS	2.12007	0.017	0	0	0	0	0	0	0	0	0	0	0	0	0	0	0
MS4A1	2.12007	0.017	0	0	0	0	0	0	0	0	0	0	0	0	0	0	0
MYRFL	2.12007	0.017	0	0	0	0	0	0	0	0	0	0	0	0	0	0	0
NCKAP1	2.12007	0.017	1	0	0	0	0	0	0	0	1	0	0	0	0	0	0
OR8H3	2.12007	0.017	0	0	0	0	0	0	0	0	0	0	0	0	0	0	0
ORC5	2.12007	0.017	0	0	0	0	0	0	0	0	0	0	0	0	0	0	0
PAXBP1	2.12007	0.017	0	0	0	0	0	0	0	0	0	0	0	0	0	0	0
PDLIM5	2.12007	0.017	0	0	0	0	1	0	0	0	0	0	0	0	0	0	0
PHGR1	2.12007	0.017	0	0	0	0	0	0	0	0	0	0	0	0	0	0	0
SAMD14	2.12007	0.017	0	0	0	0	0	0	0	0	0	0	0	0	0	0	0
SLCO1B1	2.12007	0.017	0	0	0	0	0	0	0	0	0	0	0	0	0	0	0
USP6NL	2.12007	0.017	0	0	0	1	0	0	0	0	0	0	0	0	0	0	0
ZNF491	2.12007	0.017	0	0	0	0	0	0	0	0	0	0	0	0	0	0	0
ADAD2	2.09693	0.018	0	0	0	0	0	0	0	0	0	0	0	0	0	0	0
CORO2B	2.09693	0.018	0	0	0	0	1	0	0	0	0	0	0	0	0	0	0
FSIP1	2.09693	0.018	0	0	0	0	0	0	0	0	0	0	0	0	0	0	0
IFNL3	2.09693	0.018	0	0	0	0	0	0	0	0	0	0	0	0	0	0	0
MYBPC2	2.09693	0.018	0	0	0	0	0	0	0	0	0	0	0	0	0	0	0
NXN	2.09693	0.018	0	0	0	0	0	0	0	0	0	0	0	0	0	0	0
OVGP1	2.09693	0.018	0	0	0	0	0	0	0	0	0	0	0	0	0	0	0
PLA2G2D	2.09693	0.018	0	0	0	0	0	0	0	0	0	0	0	0	0	0	0
PRKCZ	2.09693	0.018	0	0	0	1	0	0	0	0	0	0	0	0	0	1	0
RIPPLY2	2.09693	0.018	0	0	0	0	0	0	0	0	0	0	0	0	0	0	0
TSPYL1	2.09693	0.018	0	0	0	0	0	0	0	0	0	0	0	0	0	0	0
VSTM2A	2.09693	0.018	0	0	0	0	0	0	0	0	0	0	0	0	0	0	0
ABCC10	2.07485	0.019	0	0	0	0	0	0	0	0	0	0	0	0	0	0	0
ANKRD63	2.07485	0.019	0	0	0	0	0	0	0	0	0	0	0	0	0	0	0
BEST1	2.07485	0.019	0	0	0	0	0	0	0	0	0	0	0	0	0	0	0
C19orf84	2.07485	0.019	0	0	0	0	0	0	0	0	0	0	0	0	0	0	0
CBX3	2.07485	0.019	0	0	0	0	0	0	0	0	0	0	0	0	0	0	0
DCP2	2.07485	0.019	0	0	0	0	0	0	0	0	0	0	0	0	0	0	0
DUSP7	2.07485	0.019	0	0	0	0	0	0	0	0	0	0	0	0	0	0	0
FAS	2.07485	0.019	0	0	0	0	0	0	0	0	0	0	0	0	0	0	0
FASLG	2.07485	0.019	0	0	0	0	0	0	0	0	0	0	0	0	0	0	0
GHRH	2.07485	0.019	0	0	0	0	0	0	0	0	0	0	0	0	0	0	0
GPCPD1	2.07485	0.019	0	0	0	0	0	0	0	0	0	0	0	0	0	0	0
ING4	2.07485	0.019	0	0	0	0	0	0	0	0	0	0	0	0	0	0	0
NDUFAF4	2.07485	0.019	0	0	0	0	0	0	0	0	0	0	0	0	0	0	0
OR2A2	2.07485	0.019	0	0	0	0	0	0	0	0	0	0	0	0	0	0	0
PAFAH2	2.07485	0.019	0	0	0	0	0	0	0	0	0	0	0	0	0	0	0
RBM34	2.07485	0.019	0	0	0	0	0	0	0	0	0	0	0	0	0	0	0
SH3PXD2B	2.07485	0.019	0	1	0	0	0	0	0	0	0	0	0	0	0	0	0
SLC35C2	2.07485	0.019	0	0	0	0	0	0	0	0	0	0	0	0	0	0	0
TMEM63A	2.07485	0.019	0	0	0	0	0	0	0	0	0	0	0	0	0	0	0
VTI1B	2.07485	0.019	0	0	0	0	0	0	0	0	0	0	0	0	0	0	0
CLIC4	2.05375	0.02	0	0	0	0	1	0	0	0	0	0	0	0	0	0	0
G0T1	2.05375	0.02	0	0	0	1	0	0	0	0	0	0	0	0	0	0	0
IL6R	2.05375	0.02	0	0	0	0	0	0	0	0	0	0	0	0	0	0	0
KRTAP5-11	2.05375	0.02	0	0	0	0	0	0	0	0	0	0	0	0	0	0	0
MGLL	2.05375	0.02	0	0	0	0	0	0	0	0	0	0	0	0	0	0	0
NR0B2	2.05375	0.02	0	0	0	0	0	0	0	0	0	0	0	0	0	0	0
OR5A1	2.05375	0.02	0	0	0	0	0	0	0	0	0	0	0	0	0	0	0
OR5K4	2.05375	0.02	0	0	0	0	0	0	0	0	0	0	0	0	0	0	0
QRICH2	2.05375	0.02	0	0	0	0	0	0	0	0	0	0	0	0	0	0	0
R3HDM1	2.05375	0.02	0	0	0	0	0	0	0	0	0	0	0	0	0	0	0
RNF6	2.05375	0.02	0	0	0	0	0	0	0	0	0	0	0	0	0	0	0
SLIT2	2.05375	0.02	0	0	0	0	0	0	0	0	0	0	0	0	0	0	0
SPATA45	2.05375	0.02	0	0	0	0	0	0	0	0	0	0	0	0	0	0	0
SULT2A1	2.05375	0.02	0	0	0	0	0	0	0	0	0	0	0	0	0	0	0
TAAR5	2.05375	0.02	0	0	0	0	0	0	0	0	0	0	0	0	0	0	0
TRPC7	2.05375	0.02	0	0	0	0	0	0	0	0	0	0	0	0	0	0	0
C12orf10	2.03352	0.021	0	0	0	0	0	0	0	0	0	0	0	0	0	0	0
C17orf112	2.03352	0.021	0	0	0	0	0	0	0	0	0	0	0	0	0	0	0
CC01	2.03352	0.021	0	0	0	0	1	0	0	0	0	0	0	0	0	0	0
CLRN3	2.03352	0.021	0	0	0	0	0	0	0	0	0	0	0	0	0	0	0
ENO2	2.03352	0.021	0	0	0	0	0	0	0	0	0	0	0	0	0	0	0
ETFA	2.03352	0.021	0	0	0	0	0	0	0	0	0	0	0	0	0	0	0
FAM65C	2.03352	0.021	0	0	0	0	0	0	0	0	0	0	0	0	0	0	0
FARSB	2.03352	0.021	0	0	0	0	0	0	0	0	0	0	0	0	0	0	0
LOC101929766	2.03352	0.021	0	0	0	0	0	0	0	0	0	0	0	0	0	0	0
MED26	2.03352	0.021	0	0	0	0	0	0	0	0	0	0	0	0	0	0	0
NSUN2	2.03352	0.021	0	0	0	0	0	0	0	0	0	0	0	0	0	0	0
ODF2	2.03352	0.021	0	0	0	1	0	0	0	0	0	0	0	0	1	0	0
PPP5C	2.03352	0.021	0	0	1	0	0	0	0	0	0	0	0	0	0	0	0
PRR14L	2.03352	0.021	0	0	0	0	0	0	0	0	0	0	0	0	0	0	0
PVRL4	2.03352	0.021	0	0	0	0	0	0	0	0	0	0	0	0	0	0	0
SKP2	2.03352	0.021	0	0	0	0	0	0	0	0	0	0	0	0	0	0	0
SLC15A4	2.03352	0.021	0	0	0	0	0	0	0	0	0	0	0	0	0	0	0
SRD5A1	2.03352	0.021	0	0	0	0	0	0	0	0	0	0	0	0	0	0	0
ALG1	2.01409	0.022	0	0	0	0	0	0	0	0	0	0	0	0	0	0	0
ALG6	2.01409	0.022	0	0	0	0	0	0	0	0	0	0	0	0	0	0	0
ATP6V1F	2.01409	0.022	0	0	0	0	0	0	0	0	0	0	0	0	0	0	0
CANX	2.01409	0.022	0	0	0	0	0	0	0	0	0	0	0	0	0	0	0
CPXM1	2.01409	0.022	0	0	0	0	0	0	0	0	0	0	0	0	0	0	0
CRKL	2.01409	0.022	0	1	0	0	0	0	0	0	0	0	0	0	0	0	0
F2R	2.01409	0.022	0	0	0	0	0	0	0	0	0	0	0	0	0	0	0
FAM13C	2.01409	0.022	0	0	0	0	0	0	0	0	0	0	0	0	0	0	0
INHBE	2.01409	0.022	0	0	0	0	0	0	0	0	0	0	0	0	0	0	0
MS4A5	2.01409	0.022	0	0	0	0	0	0	0	0	0	0	0	0	0	0	0
MYEF2	2.01409	0.022	0	0	0	0	0	0	0	0	1	0	0	0	0	0	0
PLXDC1	2.01409	0.022	0	0	0	0	0	0	0	0	0	0	0	0	0	0	0
PTPRB	2.01409	0.022	0	0	0	0	0	0	0	0	0	0	0	0	0	0	0
SESTD1	2.01409	0.022	0	0	0	0	0	0	0	0	0	0	0	0	0	0	0
ZNF480	2.01409	0.022	0	1	0	0	0	0	0	0	0	0	0	0	0	0	0
CHMP4B	1.99539	0.023	0	0	0	0	0	0	0	0	0	0	0	0	0	0	0
DPT	1.99539	0.023	0	0	0	0	0	0	0	0	0	0	0	0	0	0	0
GNG11	1.99539	0.023	0	0	0	1	0	0	0	0	0	0	0	0	0	0	1
GPBP1	1.99539	0.023	0	0	0	0	0	0	0	0	0	0	0	0	0	0	0
IQCJ	1.99539	0.023	0	0	0	0	0	0	0	0	0	0	0	0	0	0	0
MRPS9	1.99539	0.023	0	0	0	0	0	0	0	0	0	0	0	0	0	0	0
NPFFR2	1.99539	0.023	0	0	0	0	1	0	0	0	0	0	0	0	0	0	0
PRKAA2	1.99539	0.023	0	0	1	0	0	0	0	0	0	0	0	0	0	0	0
PZP	1.99539	0.023	0	0	0	0	0	0	0	0	0	0	0	0	0	0	0
RANBP3L	1.99539	0.023	0	0	0	0	0	0	0	0	0	0	0	0	0	0	0
SLC7A1	1.99539	0.023	0	0	0	0	0	0	0	0	0	0	0	0	0	0	0
SOAT2	1.99539	0.023	0	0	0	0	0	0	0	0	0	0	0	0	0	0	0
SPINK2	1.99539	0.023	0	0	0	0	0	0	0	0	0	0	0	0	0	0	0
TLDC2	1.99539	0.023	0	0	0	0	0	0	0	0	0	0	0	0	0	0	0
UTF1	1.99539	0.023	0	0	0	0	0	0	0	0	0	0	0	0	0	0	0
VPS18	1.99539	0.023	0	0	0	0	1	0	0	0	0	0	0	0	0	0	0
WNT7A	1.99539	0.023	0	0	0	0	0	0	0	0	0	0	0	0	0	0	1
ZDHHC11	1.99539	0.023	0	0	0	0	0	0	0	0	0	0	0	0	0	0	0
GLB1L	1.97737	0.024	0	0	0	0	0	0	0	0	0	0	0	0	0	0	0
LRFN1	1.97737	0.024	0	0	0	0	0	0	0	0	0	0	0	0	0	0	0
NET1	1.97737	0.024	0	0	0	0	0	0	0	0	0	0	0	0	0	0	0
OR4C46	1.97737	0.024	0	0	0	0	0	0	0	0	0	0	0	0	0	0	0
PEX10	1.97737	0.024	0	1	0	0	0	0	0	0	0	0	0	0	0	0	0
PKDREJ	1.97737	0.024	0	0	0	0	0	0	0	0	0	0	0	0	0	0	0
PLSCR4	1.97737	0.024	0	0	0	0	0	0	0	0	0	0	0	0	0	0	0
TC2N	1.97737	0.024	0	0	0	0	0	0	0	0	0	0	0	0	0	0	0
UBE2QL1	1.97737	0.024	0	0	0	0	0	0	0	0	0	0	0	0	0	0	0
USP5	1.97737	0.024	0	0	0	0	0	0	0	0	0	0	0	0	0	0	0
ZFPM2	1.97737	0.024	0	1	0	0	0	0	0	0	0	0	0	0	0	0	0
ANKRD7	1.95996	0.025	0	0	0	0	0	0	0	0	0	0	0	0	0	0	0
ARHGEF12	1.95996	0.025	0	0	0	0	0	0	0	0	0	0	0	0	0	0	0
ATG101	1.95996	0.025	0	0	0	0	0	0	0	0	0	0	0	0	0	0	0
EFTUD1	1.95996	0.025	0	0	0	0	0	0	0	0	0	0	0	0	0	0	0
FGFBP2	1.95996	0.025	0	0	0	0	0	1	0	0	0	0	0	0	0	0	0
ITIH5	1.95996	0.025	0	0	0	0	0	0	0	0	0	0	0	0	0	0	0
LIM2	1.95996	0.025	0	0	0	0	0	0	0	0	0	0	0	0	0	0	0
NDRG3	1.95996	0.025	0	0	0	0	0	0	0	0	0	0	0	0	0	0	0
OLFM3	1.95996	0.025	0	0	0	0	0	0	0	0	0	0	0	0	0	0	0
PGBD2	1.95996	0.025	0	0	0	0	0	0	0	0	0	0	0	0	0	0	0
PMP2	1.95996	0.025	0	0	0	0	0	0	0	0	0	0	0	0	0	0	0
PRB4	1.95996	0.025	0	0	0	0	0	0	0	0	0	0	0	0	0	0	0
RAB5A	1.95996	0.025	0	0	0	0	1	0	0	0	0	0	0	0	0	0	0
RASGEF1C	1.95996	0.025	0	0	0	0	0	0	0	0	0	0	0	0	0	0	0
TUBAL3	1.95996	0.025	0	0	0	0	0	0	0	0	0	0	0	0	0	0	0
ZNF610	1.95996	0.025	0	1	0	0	0	0	0	0	0	0	0	0	0	0	0
C19orf44	1.94313	0.026	0	0	0	0	0	0	0	0	0	0	0	0	0	0	0
C1orf115	1.94313	0.026	0	0	0	0	0	0	0	0	0	0	0	0	0	0	0
CREB3L3	1.94313	0.026	0	0	0	0	0	0	0	0	0	0	0	0	0	0	0
CSHL1	1.94313	0.026	0	0	0	0	0	0	0	0	0	0	0	0	0	0	0
DUOX1	1.94313	0.026	0	0	0	0	0	0	0	0	0	0	0	0	0	0	0
EFCAB6	1.94313	0.026	0	0	0	0	0	0	1	0	0	0	0	0	0	0	0
IFNL4	1.94313	0.026	0	0	0	0	0	0	0	0	0	0	0	0	0	0	0
LEKR1	1.94313	0.026	0	0	0	0	0	0	0	0	0	0	0	0	0	0	0
MICALCL	1.94313	0.026	0	0	0	0	0	0	0	0	0	0	0	0	0	0	0
PLEKHB2	1.94313	0.026	0	0	0	0	0	0	0	0	0	0	0	0	0	0	0
PTPN18	1.94313	0.026	0	0	0	0	0	0	0	0	0	0	0	0	0	0	0
RNF113B	1.94313	0.026	0	0	0	0	0	0	0	0	0	0	0	0	0	0	0
STK11IP	1.94313	0.026	0	0	0	0	0	0	0	0	0	0	0	0	0	0	0
TFAP2A	1.94313	0.026	0	0	0	0	0	0	0	0	0	0	0	0	0	0	0
UCP3	1.94313	0.026	0	0	0	1	0	0	0	0	0	0	0	0	0	0	0
ZIC4	1.94313	0.026	0	0	0	0	0	0	0	0	0	0	0	0	0	0	0
ACTN1	1.92684	0.027	0	0	0	0	1	0	0	0	1	0	0	0	0	1	0
D0JC27	1.92684	0.027	0	0	0	0	0	0	0	0	0	0	0	0	0	0	0
DNM3	1.92684	0.027	0	0	0	0	0	0	0	0	0	0	0	0	0	0	0
FITM2	1.92684	0.027	0	0	0	0	0	0	0	0	0	0	0	0	0	0	0
LDLR	1.92684	0.027	0	0	0	0	0	0	0	0	0	0	0	0	0	0	0
NPFFR1	1.92684	0.027	0	0	0	0	0	0	0	0	0	0	0	0	0	0	0
OR5A2	1.92684	0.027	0	0	0	0	0	0	0	0	0	0	0	0	0	0	0
PAPD5	1.92684	0.027	0	0	0	0	0	0	0	0	0	0	0	0	0	0	0
PRIMA1	1.92684	0.027	0	0	0	0	0	0	0	0	0	0	0	0	0	0	0
SRP9	1.92684	0.027	0	0	0	0	0	0	0	0	0	0	0	0	0	0	0
TRIM8	1.92684	0.027	0	0	0	0	0	0	0	0	0	0	0	0	0	0	0
WNT9B	1.92684	0.027	0	0	0	0	0	0	0	0	0	0	0	0	0	0	1
ZNF30	1.92684	0.027	0	0	0	0	0	0	0	0	0	0	0	0	0	0	0
ZYG11A	1.92684	0.027	0	0	0	0	0	0	0	0	0	0	0	0	0	0	0
NAA35	1.91104	0.028	0	0	0	0	0	0	0	0	0	0	0	0	0	0	0
C15orf54	1.91104	0.028	0	0	0	0	0	0	0	0	0	0	0	0	0	0	0
CCDC115	1.91104	0.028	0	0	0	0	0	0	0	0	0	0	0	0	0	0	0
CCDC137	1.91104	0.028	0	0	0	0	0	0	0	0	0	0	0	0	0	0	0
CD53	1.91104	0.028	0	0	0	0	0	0	0	0	0	0	0	0	0	0	0
ENDOV	1.91104	0.028	0	0	0	0	0	0	0	0	0	0	0	0	0	0	0
KCNB1	1.91104	0.028	0	0	0	0	0	0	0	0	0	0	0	0	0	0	0
LOXL2	1.91104	0.028	0	0	1	0	0	0	0	0	1	0	0	0	0	1	0
MFN2	1.91104	0.028	0	0	0	0	1	0	0	0	0	0	0	0	0	0	0
SHF	1.91104	0.028	0	0	0	0	0	0	0	0	0	0	0	0	0	0	0
TBCD	1.91104	0.028	0	0	0	0	0	0	0	0	0	0	0	0	0	0	0
TJP2	1.91104	0.028	0	0	0	0	0	0	0	0	0	0	0	0	0	0	0
TRAT1	1.91104	0.028	0	0	0	0	0	0	0	0	0	0	0	0	0	0	0
TUBB3	1.91104	0.028	0	0	0	1	0	0	0	1	0	0	0	0	1	0	0
ZNF441	1.91104	0.028	0	0	0	0	0	0	0	0	0	0	0	0	0	0	0
ABHD1	1.8957	0.029	0	0	0	0	0	0	0	0	0	0	0	0	0	0	0
AP2A2	1.8957	0.029	0	0	0	0	0	0	0	0	0	0	0	0	0	0	1
EHHADH	1.8957	0.029	0	0	0	0	0	0	0	0	0	0	0	0	0	0	0
GLE1	1.8957	0.029	0	0	0	0	0	0	0	0	0	0	0	0	0	0	0
HDAC10	1.8957	0.029	0	0	0	0	0	0	0	0	0	1	0	0	0	0	0
HEATR1	1.8957	0.029	0	0	0	0	0	0	0	0	0	0	0	0	0	0	0
KCNIP1	1.8957	0.029	0	0	0	0	0	0	0	0	0	0	0	0	0	0	0
LY6G6C	1.8957	0.029	0	0	0	0	0	0	0	0	0	0	0	0	0	0	0
MEF2C	1.8957	0.029	0	1	0	0	0	0	0	0	0	0	0	0	0	0	0
MORC2	1.8957	0.029	0	0	0	0	0	0	0	0	0	0	0	0	0	0	0
THAP3	1.8957	0.029	0	0	0	0	0	0	0	0	0	0	0	0	0	0	0
TMEM14A	1.8957	0.029	0	0	0	0	0	0	0	0	0	0	0	0	0	0	0
TOB1	1.8957	0.029	0	0	0	0	0	0	0	0	0	0	0	0	0	0	0
TRIM51	1.8957	0.029	0	0	0	0	0	0	0	0	0	0	0	0	0	0	0
CDADC1	1.88079	0.03	0	0	0	0	0	0	0	0	0	0	0	0	0	0	0
CUL2	1.88079	0.03	0	0	0	0	0	0	0	0	0	0	0	0	0	0	0
EPHX1	1.88079	0.03	0	0	0	0	0	0	0	0	0	0	0	0	0	0	0
ERP27	1.88079	0.03	0	0	0	0	0	0	0	0	0	0	0	0	0	0	0
GSTA4	1.88079	0.03	0	0	0	0	0	0	0	0	0	0	0	0	0	0	0
HNRNPAB	1.88079	0.03	0	0	0	0	0	0	0	0	0	0	0	0	0	0	0
KNSTRN	1.88079	0.03	0	0	0	0	1	0	0	0	0	0	0	0	0	0	0
KRTAP21-3	1.88079	0.03	0	0	0	0	0	0	0	0	0	0	0	0	0	0	0
LOC283710	1.88079	0.03	0	0	0	0	0	0	0	0	0	0	0	0	0	0	0
MON1A	1.88079	0.03	0	0	0	0	0	0	0	0	0	0	0	0	0	0	0
OR5H6	1.88079	0.03	0	0	0	0	0	0	0	0	0	0	0	0	0	0	0
PARP9	1.88079	0.03	0	0	0	0	0	0	0	0	0	0	0	0	0	0	0
PCDH10	1.88079	0.03	0	0	0	0	0	0	0	0	0	0	0	0	0	0	0
PPP6R1	1.88079	0.03	0	0	0	0	0	0	0	0	0	0	0	0	0	0	0
RESP18	1.88079	0.03	0	0	0	0	0	0	0	0	0	0	0	0	0	0	0
SAMHD1	1.88079	0.03	0	0	0	0	0	0	0	0	0	0	0	0	0	0	0
SLC25A10	1.88079	0.03	0	0	0	0	0	0	0	0	0	0	0	0	0	0	0
SLC2A14	1.88079	0.03	0	0	0	0	0	0	0	0	0	0	0	0	0	0	0
TGM3	1.88079	0.03	0	0	0	0	0	0	0	0	0	0	0	0	0	0	0
THEM4	1.88079	0.03	0	0	0	0	0	0	0	0	0	0	0	0	0	0	0
TUBA4A	1.88079	0.03	0	0	0	1	0	0	0	1	0	0	0	0	1	0	0
ZRANB1	1.88079	0.03	0	0	0	0	0	0	0	0	0	0	0	0	0	0	0
SEPT8	1.8663	0.031	0	0	0	0	1	0	0	0	0	0	0	0	0	0	0
ACTR3B	1.8663	0.031	0	0	0	1	0	0	0	0	0	0	0	0	0	0	0
ARMT1	1.8663	0.031	0	0	0	0	0	0	0	0	0	0	0	0	0	0	0
CALCOCO1	1.8663	0.031	0	0	0	0	0	0	0	0	0	0	0	0	0	0	0
DTX3L	1.8663	0.031	0	0	0	0	0	0	0	0	0	0	0	0	0	0	0
HAPLN4	1.8663	0.031	0	0	0	0	0	0	0	0	0	0	0	0	0	0	0
HSPA1B	1.8663	0.031	0	0	0	0	0	0	0	0	0	0	0	0	0	0	0
NPW	1.8663	0.031	0	0	0	0	0	0	0	0	0	0	0	0	0	0	0
PGM1	1.8663	0.031	0	0	0	0	1	0	0	0	0	0	0	0	0	0	0
PLEKHA8	1.8663	0.031	0	0	0	0	0	0	0	0	0	0	0	0	0	0	0
PRND	1.8663	0.031	0	0	0	0	0	0	0	0	0	0	0	0	0	0	0
RBM6	1.8663	0.031	0	0	0	0	0	0	0	0	0	0	0	0	0	0	0
RER1	1.8663	0.031	0	0	0	1	0	0	0	0	0	0	0	0	0	0	0
SGCG	1.8663	0.031	0	0	0	0	1	0	0	0	0	0	0	0	0	0	0
TAS1R1	1.8663	0.031	0	0	0	0	0	0	0	0	0	0	0	0	0	0	0
TTC38	1.8663	0.031	0	0	0	0	0	0	0	0	0	0	0	0	0	0	0
TTC39C	1.8663	0.031	0	0	0	0	0	0	0	0	0	0	0	0	0	0	0
TXN	1.8663	0.031	0	0	0	0	0	0	0	0	0	0	0	0	0	0	0
ZNF106	1.8663	0.031	0	0	0	0	0	0	0	0	0	0	0	0	0	0	0
ZNF766	1.8663	0.031	0	0	0	0	0	0	0	0	0	0	0	0	0	0	0
ALKBH1	1.85218	0.032	0	0	0	0	0	0	0	0	0	0	0	0	0	0	0
BHLHE22	1.85218	0.032	0	0	0	0	0	0	0	0	0	0	0	0	0	0	0
CLHC1	1.85218	0.032	0	0	0	0	0	0	0	0	0	0	0	0	0	0	0
CYP20A1	1.85218	0.032	0	0	0	0	0	0	0	0	0	0	0	0	0	0	0
IKZF3	1.85218	0.032	0	0	0	0	0	0	0	0	0	0	0	0	0	0	0
LAT2	1.85218	0.032	0	0	0	0	0	0	0	0	0	0	0	0	0	0	0
MAP3K3	1.85218	0.032	0	0	0	0	0	0	0	0	0	0	0	0	0	0	0
NUP188	1.85218	0.032	0	1	0	0	0	0	0	0	0	0	0	0	0	0	0
OAS2	1.85218	0.032	0	0	0	0	0	0	0	0	0	0	0	0	0	0	0
PDK2	1.85218	0.032	0	0	0	0	0	0	0	0	0	0	0	0	0	0	0
RNF32	1.85218	0.032	0	0	0	0	0	0	0	0	0	0	0	0	0	0	0
RNF4	1.85218	0.032	0	0	0	0	0	0	0	0	0	0	0	0	0	0	0
SLC14A2	1.85218	0.032	0	0	0	0	0	0	1	0	0	0	0	0	0	0	0
SLC22A15	1.85218	0.032	0	0	0	0	0	0	0	0	0	0	0	0	0	0	0
SSH2	1.85218	0.032	0	0	0	0	1	0	0	0	0	0	0	0	0	0	0
TANC2	1.85218	0.032	0	0	0	0	0	0	0	0	0	0	0	0	0	0	0
VSTM2L	1.85218	0.032	0	0	0	0	0	0	0	0	0	0	0	0	0	0	0
WNT2	1.85218	0.032	0	0	0	0	0	0	0	0	0	0	0	0	0	0	1
NAPG	1.83842	0.033	0	0	0	0	0	0	0	0	0	0	0	0	0	0	0
ADAM19	1.83842	0.033	0	0	0	0	0	0	0	0	0	0	0	0	0	1	0
APOL5	1.83842	0.033	0	0	0	0	0	0	0	0	0	0	0	0	0	0	0
C1orf105	1.83842	0.033	0	0	0	0	0	0	0	0	0	0	0	0	0	0	0
CLCA2	1.83842	0.033	0	0	0	0	0	0	0	0	0	0	0	0	0	0	0
COL19A1	1.83842	0.033	0	0	0	0	0	0	0	0	0	0	0	0	0	1	0
CORO6	1.83842	0.033	0	0	0	0	1	0	0	0	0	0	0	0	0	0	0
DAGLB	1.83842	0.033	0	0	0	0	0	0	0	0	0	0	0	0	0	0	0
GPR63	1.83842	0.033	0	0	0	0	0	0	0	0	0	0	0	0	0	0	0
KRTAP9-8	1.83842	0.033	0	0	0	0	0	0	0	0	0	0	0	0	0	0	0
LRP5L	1.83842	0.033	0	0	0	0	0	0	0	0	0	0	0	0	0	0	0
RBM15B	1.83842	0.033	0	0	0	0	0	0	0	0	0	0	0	0	0	0	0
TPMT	1.83842	0.033	0	0	0	0	0	0	0	0	0	0	0	0	0	0	0
TWISTNB	1.83842	0.033	0	0	0	0	0	0	0	0	0	0	0	0	0	0	0
ALG8	1.82501	0.034	0	0	0	0	0	0	0	0	0	0	0	0	0	0	0
C2orf49	1.82501	0.034	0	0	0	0	0	0	0	0	0	0	0	0	0	0	0
FHDC1	1.82501	0.034	0	0	0	0	0	0	0	0	0	0	0	0	0	0	0
GNG4	1.82501	0.034	0	0	0	0	0	0	0	0	0	0	0	0	0	0	1
IFITM5	1.82501	0.034	0	0	0	0	0	0	0	0	0	0	0	0	0	0	0
ISG20L2	1.82501	0.034	0	0	0	0	0	0	0	0	0	0	0	0	0	0	0
LIMD2	1.82501	0.034	0	0	0	0	0	0	0	0	0	0	0	0	0	0	0
OR8I2	1.82501	0.034	0	0	0	0	0	0	0	0	0	0	0	0	0	0	0
PIK3CD	1.82501	0.034	0	0	0	0	0	0	0	0	0	0	1	0	0	0	0
SERPINB8	1.82501	0.034	0	0	0	0	0	0	0	0	0	0	0	0	0	0	0
SHISA2	1.82501	0.034	0	0	0	0	0	0	0	0	0	0	0	0	0	0	0
SLIRP	1.82501	0.034	0	0	0	1	0	0	0	0	0	0	0	0	0	0	0
AP2A1	1.81191	0.035	0	0	0	0	0	0	0	0	0	0	0	0	0	0	1
C15orf52	1.81191	0.035	0	0	0	0	0	0	0	0	0	0	0	0	0	0	0
C1orf177	1.81191	0.035	0	0	0	0	0	0	0	0	0	0	0	0	0	0	0
C3orf30	1.81191	0.035	0	0	0	0	0	0	0	0	0	0	0	0	0	0	0
CD300C	1.81191	0.035	0	0	0	0	0	0	0	0	0	0	0	0	0	0	0
CHERP	1.81191	0.035	0	0	0	0	0	0	0	0	0	0	0	0	0	0	0
COLEC12	1.81191	0.035	0	0	0	0	0	0	0	0	0	0	0	0	0	0	0
CREM	1.81191	0.035	0	0	0	0	0	0	0	0	0	0	0	0	0	0	0
HIGD1B	1.81191	0.035	0	0	0	0	0	0	0	0	0	0	0	0	0	0	0
KLF17	1.81191	0.035	0	0	0	0	0	0	0	0	0	0	0	0	0	0	0
KLHL7	1.81191	0.035	0	0	0	0	0	0	0	0	0	0	0	0	0	0	0
OR8H1	1.81191	0.035	0	0	0	0	0	0	0	0	0	0	0	0	0	0	0
PRR5L	1.81191	0.035	0	0	0	0	0	0	0	0	0	0	0	0	0	0	0
PTPMT1	1.81191	0.035	0	0	0	0	0	0	0	0	0	0	0	0	0	0	0
RIMS4	1.81191	0.035	0	0	0	0	0	0	0	0	0	0	0	0	0	0	0
SPATA3	1.81191	0.035	0	0	0	0	0	0	0	0	0	0	0	0	0	0	0
TBC1D19	1.81191	0.035	0	0	0	1	0	0	0	0	0	0	0	0	0	0	0
TNIP1	1.81191	0.035	0	0	0	0	0	0	0	0	0	0	0	0	0	0	0
TNS1	1.81191	0.035	0	0	0	0	1	0	0	0	0	0	0	0	0	0	0
TOE1	1.81191	0.035	0	0	0	0	0	0	0	0	0	0	0	0	0	0	0
WHAMM	1.81191	0.035	0	0	0	0	0	0	0	0	0	0	0	0	0	0	0
ZDHHC8	1.81191	0.035	0	0	0	0	0	0	0	0	0	0	0	0	0	0	0
AGR3	1.79912	0.036	0	0	0	0	0	0	0	0	0	0	0	0	0	0	0
ELMO2	1.79912	0.036	0	0	0	0	0	0	0	0	1	0	0	0	0	0	0
IQCF3	1.79912	0.036	0	0	0	0	0	0	0	0	0	0	0	0	0	0	0
KRTAP9-7	1.79912	0.036	0	0	0	0	0	0	0	0	0	0	0	0	0	0	0
OR10A2	1.79912	0.036	0	0	0	0	0	0	0	0	0	0	0	0	0	0	0
OSTF1	1.79912	0.036	0	0	0	0	0	0	0	0	0	0	0	0	0	0	0
PHLDA1	1.79912	0.036	0	0	0	0	0	0	0	0	0	0	0	0	0	0	0
PIK3R6	1.79912	0.036	0	0	0	0	0	0	0	0	0	0	0	0	0	0	0
PLA2G4F	1.79912	0.036	0	0	0	0	0	0	0	0	0	0	0	0	0	0	0
PRCC	1.79912	0.036	0	0	0	0	0	0	0	0	0	0	0	0	0	0	0
RAB21	1.79912	0.036	0	0	0	0	0	0	0	0	0	0	0	0	0	0	0
SFR1	1.79912	0.036	0	0	0	0	0	0	0	0	0	0	0	0	0	0	0
ZMYM2	1.79912	0.036	0	0	0	0	0	0	0	0	0	0	0	0	0	0	0
ZNF33B	1.79912	0.036	0	0	0	0	0	0	0	0	0	0	0	0	0	0	0
APLNR	1.78661	0.037	0	0	0	0	0	0	0	0	0	0	0	0	0	0	0
ARHGEF37	1.78661	0.037	0	0	0	0	0	0	0	0	0	0	0	0	0	0	0
ASB16	1.78661	0.037	0	0	0	0	0	0	0	0	0	0	0	0	0	0	0
CCDC47	1.78661	0.037	0	0	0	0	0	0	0	0	0	0	0	0	0	0	0
CLPX	1.78661	0.037	0	0	0	0	0	0	0	0	0	0	0	0	0	0	0
HSPG2	1.78661	0.037	0	1	0	0	0	0	0	0	0	0	0	0	0	1	0
IFNG	1.78661	0.037	0	0	0	0	0	0	0	0	0	0	0	0	0	0	0
KC01	1.78661	0.037	0	0	0	0	0	0	0	0	0	0	0	0	0	0	0
LOC101929552	1.78661	0.037	0	0	0	0	0	0	0	0	0	0	0	0	0	0	0
LOXHD1	1.78661	0.037	0	0	0	0	0	0	0	0	0	0	0	0	0	0	0
LSM8	1.78661	0.037	0	0	0	0	0	0	0	0	0	0	0	0	0	0	0
MTHFD2	1.78661	0.037	0	0	0	0	0	0	0	0	0	0	0	0	0	0	0
NEU2	1.78661	0.037	0	0	0	0	0	0	0	0	0	0	0	0	0	0	0
OR4D6	1.78661	0.037	0	0	0	0	0	0	0	0	0	0	0	0	0	0	0
PEX11B	1.78661	0.037	0	0	0	0	0	0	0	0	0	0	0	0	0	0	0
SNX7	1.78661	0.037	0	0	0	0	0	0	0	0	0	0	0	0	0	0	0
SPTAN1	1.78661	0.037	0	0	0	0	1	0	0	0	0	0	0	0	0	0	0
TES	1.78661	0.037	0	0	0	0	0	0	0	0	0	0	0	0	0	0	0
ZNF438	1.78661	0.037	0	0	0	0	0	0	0	0	0	0	0	0	0	0	0
C17orf97	1.77438	0.038	0	0	0	0	0	0	0	0	0	0	0	0	0	0	0
DCK	1.77438	0.038	0	0	0	0	0	0	0	0	0	0	0	0	0	0	0
FRMPD2	1.77438	0.038	0	0	0	0	1	0	0	0	0	0	0	0	0	0	0
GALNT3	1.77438	0.038	0	0	0	0	0	1	0	0	0	0	0	0	0	0	0
KRTAP9-2	1.77438	0.038	0	0	0	0	0	0	0	0	0	0	0	0	0	0	0
NUBP1	1.77438	0.038	0	0	0	1	0	0	0	0	0	0	0	0	0	0	0
OR4C16	1.77438	0.038	0	0	0	0	0	0	0	0	0	0	0	0	0	0	0
PP2D1	1.77438	0.038	0	0	0	0	0	0	0	0	0	0	0	0	0	0	0
PTTG2	1.77438	0.038	0	0	0	0	0	0	0	0	0	0	0	0	0	0	0
TMEM67	1.77438	0.038	0	0	0	1	0	0	0	0	0	0	0	0	1	0	0
ZFAND1	1.77438	0.038	0	0	0	0	0	0	0	0	0	0	0	0	0	0	0
ZFAND5	1.77438	0.038	0	0	0	0	0	0	0	0	0	0	0	0	0	0	0
ZNF805	1.77438	0.038	0	0	0	0	0	0	0	0	0	0	0	0	0	0	0
AXIN1	1.76241	0.039	0	0	0	0	0	0	0	0	0	0	0	0	0	0	1
DISP2	1.76241	0.039	0	0	0	0	0	0	0	1	0	0	0	0	0	0	0
DRG1	1.76241	0.039	0	0	0	0	0	0	0	0	0	0	0	0	0	0	0
GJD2	1.76241	0.039	0	0	0	0	0	0	0	0	0	0	0	0	0	0	0
KRTAP5-9	1.76241	0.039	0	0	0	0	0	0	0	0	0	0	0	0	0	0	0
LCN9	1.76241	0.039	0	0	0	0	0	0	0	0	0	0	0	0	0	0	0
LYRM2	1.76241	0.039	0	0	0	0	0	0	0	0	0	0	0	0	0	0	0
MCM9	1.76241	0.039	0	0	0	0	0	0	0	0	0	0	0	0	0	0	0
MYNN	1.76241	0.039	0	0	0	0	0	0	0	0	0	0	0	0	0	0	0
OR10H4	1.76241	0.039	0	0	0	0	0	0	0	0	0	0	0	0	0	0	0
OR2G3	1.76241	0.039	0	0	0	0	0	0	0	0	0	0	0	0	0	0	0
PLCB2	1.76241	0.039	0	0	0	0	0	0	0	0	0	0	0	0	0	0	1
PRKRIR	1.76241	0.039	0	0	0	0	0	0	0	0	0	0	0	0	0	0	0
SLC24A5	1.76241	0.039	0	0	0	0	0	0	0	0	0	0	0	0	0	0	0
SLC9A3R2	1.76241	0.039	0	0	0	0	0	0	0	0	0	0	0	0	0	0	0
ST8SIA3	1.76241	0.039	0	0	0	0	0	0	0	0	0	0	0	0	0	0	0
STK32B	1.76241	0.039	0	0	0	0	0	0	0	0	0	0	0	0	0	0	0
UBXN4	1.76241	0.039	0	0	0	0	0	0	0	0	0	0	0	0	0	0	0
UGT2B4	1.76241	0.039	0	0	0	0	0	0	0	0	0	0	0	0	0	0	0
ADAMTS3	1.75069	0.04	0	0	0	0	0	0	0	0	0	0	0	0	0	1	0
C9orf170	1.75069	0.04	0	0	0	0	0	0	0	0	0	0	0	0	0	0	0
CCDC141	1.75069	0.04	0	0	0	0	0	0	0	0	0	0	0	0	0	0	0
ESPN	1.75069	0.04	0	0	0	0	0	0	0	0	0	0	0	0	0	0	0
FBXO34	1.75069	0.04	0	0	0	0	0	0	0	0	0	0	0	0	0	0	0
FUT2	1.75069	0.04	0	0	0	0	0	0	0	0	0	0	0	0	0	0	0
KHNYN	1.75069	0.04	0	0	0	0	0	0	0	0	0	0	0	0	0	0	0
PLA2R1	1.75069	0.04	0	0	0	0	0	0	0	0	0	0	0	0	0	0	0
PRSS48	1.75069	0.04	0	0	0	0	0	0	0	0	0	0	0	0	0	0	0
RASSF5	1.75069	0.04	0	0	0	0	0	0	0	0	0	0	0	0	0	0	0
S100A10	1.75069	0.04	0	0	0	0	0	0	0	0	0	0	0	0	0	0	0
SCNN1D	1.75069	0.04	0	0	0	0	1	0	0	0	0	0	0	0	0	0	0
SMG9	1.75069	0.04	0	0	0	0	0	0	0	0	0	0	0	0	0	0	0
TBL1XR1	1.75069	0.04	1	0	0	0	0	0	0	0	0	1	0	0	0	0	0
TFAP2D	1.75069	0.04	0	0	0	0	0	0	0	0	0	0	0	0	0	0	0
NAPA	1.7392	0.041	0	0	0	0	0	0	0	0	0	0	0	0	0	0	0
ARL5A	1.7392	0.041	0	0	0	0	0	0	0	0	0	0	0	0	0	0	0
DDAH2	1.7392	0.041	0	0	0	0	0	0	0	0	0	0	0	0	0	0	0
DMTN	1.7392	0.041	0	0	0	0	1	0	0	0	0	0	0	0	0	0	0
FANCC	1.7392	0.041	0	1	0	0	0	0	0	0	0	0	0	0	0	0	0
HMHA1	1.7392	0.041	0	0	0	0	0	0	0	0	0	0	0	0	0	0	0
HSPA4L	1.7392	0.041	0	0	0	0	0	0	0	0	0	0	0	0	0	0	0
KBTBD12	1.7392	0.041	0	0	0	0	0	0	0	0	0	0	0	0	0	0	0
KLHL18	1.7392	0.041	0	0	0	0	0	0	0	0	0	0	0	0	0	0	0
KRTAP9-4	1.7392	0.041	0	0	0	0	0	0	0	0	0	0	0	0	0	0	0
LRRC43	1.7392	0.041	0	0	0	0	0	0	0	0	0	0	0	0	0	0	0
MPC1	1.7392	0.041	0	0	0	0	0	0	0	0	0	0	0	0	0	0	0
MST1R	1.7392	0.041	0	0	0	0	0	0	0	0	0	0	0	0	0	0	0
RAB37	1.7392	0.041	0	0	0	0	0	0	0	0	0	0	0	0	0	0	0
RASSF1	1.7392	0.041	0	0	0	0	1	0	0	0	0	0	0	0	0	0	0
RBM12B	1.7392	0.041	0	0	0	0	0	0	0	0	0	0	0	0	0	0	0
SAG	1.7392	0.041	0	0	0	0	0	0	0	0	0	0	0	0	0	0	0
SMPD4	1.7392	0.041	0	0	0	0	0	0	0	0	0	0	0	0	0	0	0
ZNF230	1.7392	0.041	0	0	0	0	0	0	0	0	0	0	0	0	0	0	0
ZNF384	1.7392	0.041	0	0	0	0	0	0	0	0	0	0	0	0	0	0	0
ZNF777	1.7392	0.041	0	0	0	0	0	0	0	0	0	0	0	0	0	0	0
CCDC148	1.72793	0.042	0	0	0	0	0	0	0	0	0	0	0	0	0	0	0
DGUOK	1.72793	0.042	0	0	0	0	0	0	0	0	0	0	0	0	0	0	0
INPP1	1.72793	0.042	0	0	0	0	0	0	0	0	0	0	0	0	0	0	0
LOC101928093	1.72793	0.042	0	0	0	0	0	0	0	0	0	0	0	0	0	0	0
MTMR10	1.72793	0.042	0	0	0	0	0	0	0	0	0	0	0	0	0	0	0
MZT2B	1.72793	0.042	0	0	0	0	0	0	0	0	0	0	0	0	0	0	0
SOX30	1.72793	0.042	0	0	0	0	0	0	0	0	0	0	0	0	0	0	0
TMUB2	1.72793	0.042	0	0	0	0	0	0	0	0	0	0	0	0	0	0	0
ZBED5	1.72793	0.042	0	0	0	0	0	0	0	0	0	0	0	0	0	0	0
ARV1	1.71689	0.043	0	0	0	0	0	0	0	0	0	0	0	0	0	0	0
BMP3	1.71689	0.043	0	0	0	0	0	0	0	0	0	0	0	0	0	0	0
BRD9	1.71689	0.043	0	0	1	0	0	0	0	0	0	0	0	0	0	0	0
CDH17	1.71689	0.043	0	0	0	0	0	0	0	0	0	0	0	0	0	0	0
CILP	1.71689	0.043	0	0	0	0	0	0	0	0	0	0	0	0	0	0	0
CSAD	1.71689	0.043	0	0	0	0	0	0	0	0	0	0	0	0	0	0	0
DAPK2	1.71689	0.043	0	0	0	0	0	0	0	0	0	0	0	0	0	0	0
ETNK2	1.71689	0.043	0	0	0	0	0	0	0	0	0	0	0	0	0	0	0
FLT4	1.71689	0.043	0	0	0	0	0	0	0	0	0	0	0	0	0	0	0
GC	1.71689	0.043	0	0	0	0	0	0	0	0	0	0	0	0	0	0	0
GSDMA	1.71689	0.043	0	0	0	0	0	0	0	0	0	0	0	0	0	0	0
HCN4	1.71689	0.043	0	0	0	0	0	0	0	0	0	0	0	0	0	0	0
HMOX1	1.71689	0.043	0	0	0	0	0	0	0	0	0	0	0	0	0	0	0
KRTAP9-6	1.71689	0.043	0	0	0	0	0	0	0	0	0	0	0	0	0	0	0
ME3	1.71689	0.043	0	0	0	0	0	0	0	0	0	0	0	0	0	0	0
MMP19	1.71689	0.043	0	0	0	0	0	0	0	0	0	0	0	0	0	1	0
OR1A1	1.71689	0.043	0	0	0	0	0	0	0	0	0	0	0	0	0	0	0
OR8J1	1.71689	0.043	0	0	0	0	0	0	0	0	0	0	0	0	0	0	0
OSGIN1	1.71689	0.043	0	0	0	0	0	0	0	0	0	0	0	0	0	0	0
PILRA	1.71689	0.043	0	0	0	0	0	0	0	0	0	0	0	0	0	0	0
PTGS1	1.71689	0.043	0	0	0	1	0	0	0	0	0	0	0	0	0	0	0
RAC1	1.71689	0.043	0	0	0	0	1	0	0	0	0	0	0	0	0	0	1
SRSF8	1.71689	0.043	0	0	0	0	0	0	0	0	0	0	0	0	0	0	0
AP3S2	1.70604	0.044	0	0	0	0	0	0	0	0	0	0	0	0	0	0	0
C21orf2	1.70604	0.044	0	0	0	1	0	0	0	0	0	0	0	0	1	0	0
C2orf57	1.70604	0.044	0	0	0	0	0	0	0	0	0	0	0	0	0	0	0
CCDC103	1.70604	0.044	0	0	0	1	0	0	1	0	0	0	0	0	1	0	0
CD8A	1.70604	0.044	0	0	0	0	0	0	0	0	0	0	0	0	0	0	0
CLEC4M	1.70604	0.044	0	0	0	0	0	0	0	0	0	0	0	0	0	0	0
FKBP14	1.70604	0.044	0	0	0	0	0	0	0	0	0	0	0	0	0	0	0
IGSF3	1.70604	0.044	0	0	0	0	0	0	0	0	0	0	0	0	0	0	0
LMNTD2	1.70604	0.044	0	0	0	0	0	0	0	0	0	0	0	0	0	0	0
MS4A18	1.70604	0.044	0	0	0	0	0	0	0	0	0	0	0	0	0	0	0
NUDT17	1.70604	0.044	0	0	0	0	0	0	0	0	0	0	0	0	0	0	0
PRKAG2	1.70604	0.044	0	1	0	0	0	0	0	0	0	0	0	0	0	0	0
RASD2	1.70604	0.044	0	0	0	0	0	0	0	0	0	0	0	0	0	0	0
SPAG4	1.70604	0.044	0	0	0	0	1	0	0	0	0	0	0	0	0	0	0
SPSB2	1.70604	0.044	0	0	0	0	0	0	0	0	0	0	0	0	0	0	0
TMEM196	1.70604	0.044	0	0	0	0	0	0	0	0	0	0	0	0	0	0	0
TNFRSF14	1.70604	0.044	0	0	0	0	0	0	0	0	0	0	0	0	0	0	0
TPI1	1.70604	0.044	0	0	0	0	0	0	0	0	0	0	0	0	0	0	0
ZC3HC1	1.70604	0.044	0	0	0	0	0	0	0	0	0	0	0	0	0	0	0
ZCCHC10	1.70604	0.044	0	0	0	0	0	0	0	0	0	0	0	0	0	0	0
ABCA7	1.6954	0.045	0	0	0	0	0	0	0	0	0	0	0	0	0	0	0
DRD2	1.6954	0.045	0	0	0	1	0	0	0	0	0	0	0	0	1	0	0
EIF4G2	1.6954	0.045	0	0	0	0	0	0	0	0	0	0	0	0	0	0	0
FAN1	1.6954	0.045	0	0	0	0	0	0	0	0	0	0	0	0	0	0	0
IQSEC1	1.6954	0.045	0	0	0	0	0	0	0	0	0	0	0	0	0	0	0
KRT34	1.6954	0.045	0	0	0	0	0	0	0	0	0	0	0	0	0	0	0
LGI4	1.6954	0.045	0	0	0	0	0	0	0	0	0	0	0	0	0	0	0
MRPL57	1.6954	0.045	0	0	0	0	0	0	0	0	0	0	0	0	0	0	0
PARVA	1.6954	0.045	0	0	0	0	1	0	0	0	0	0	0	0	0	0	0
POLR3C	1.6954	0.045	0	0	0	0	0	0	0	0	0	0	0	0	0	0	0
SESN3	1.6954	0.045	0	0	0	0	0	0	0	0	0	0	0	0	0	0	0
TBC1D30	1.6954	0.045	0	0	0	1	0	0	0	0	0	0	0	0	1	0	0
TBCE	1.6954	0.045	0	0	0	0	0	0	0	0	0	0	0	0	0	0	0
TRAM1L1	1.6954	0.045	0	0	0	0	0	0	0	0	0	0	0	0	0	0	0
ZNF100	1.6954	0.045	0	0	0	0	0	0	0	0	0	0	0	0	0	0	0
ANGPTL7	1.68494	0.046	0	0	0	0	0	0	0	0	0	0	0	0	0	0	0
ARHGAP11A	1.68494	0.046	0	0	0	0	0	0	0	0	0	0	0	0	0	0	0
ARHGAP26	1.68494	0.046	0	0	0	0	1	0	0	0	0	0	1	0	0	0	0
CAMLG	1.68494	0.046	0	0	0	0	0	0	0	0	0	0	0	0	0	0	0
FAM168B	1.68494	0.046	0	0	0	0	0	0	0	0	0	0	0	0	0	0	0
KCTD20	1.68494	0.046	0	0	0	0	0	0	0	0	0	0	0	0	0	0	0
KNTC1	1.68494	0.046	0	0	0	0	1	0	0	0	0	0	0	0	0	0	0
LILRA5	1.68494	0.046	0	0	0	0	0	0	0	0	0	0	0	0	0	0	0
MCM6	1.68494	0.046	0	0	0	0	0	0	0	0	0	0	0	0	0	0	0
MUC21	1.68494	0.046	0	0	0	0	0	0	0	0	0	0	0	0	0	0	0
PEX14	1.68494	0.046	0	0	0	0	0	0	0	0	0	0	0	0	0	0	0
RAPH1	1.68494	0.046	0	0	0	0	1	0	0	0	0	0	0	0	0	0	0
RETNLB	1.68494	0.046	0	0	0	0	0	0	0	0	0	0	0	0	0	0	0
SPATS2	1.68494	0.046	0	0	0	0	0	0	0	0	0	0	0	0	0	0	0
THRSP	1.68494	0.046	0	0	0	0	0	0	0	0	0	0	0	0	0	0	0
WDR18	1.68494	0.046	0	0	0	0	0	0	0	0	0	0	0	0	0	0	0
AACS	1.67466	0.047	0	0	0	0	0	0	0	0	0	0	0	0	0	0	0
DSCC1	1.67466	0.047	0	0	0	0	0	0	0	0	0	0	0	0	0	0	0
KIF9	1.67466	0.047	0	0	0	1	0	0	0	0	0	0	0	0	0	0	0
MIA	1.67466	0.047	0	0	0	0	0	0	0	0	0	0	0	0	0	0	0
OR8D4	1.67466	0.047	0	0	0	0	0	0	0	0	0	0	0	0	0	0	0
ROMO1	1.67466	0.047	0	0	0	0	0	0	0	0	0	0	0	0	0	0	0
SETD8	1.67466	0.047	0	0	0	0	0	0	0	0	0	0	0	0	0	0	0
SLC22A7	1.67466	0.047	0	0	0	0	0	0	0	0	0	0	0	0	0	0	0
SLC4A8	1.67466	0.047	0	0	0	0	0	0	0	0	0	0	0	0	0	0	0
SSTR5	1.67466	0.047	0	0	0	0	0	0	0	0	0	0	0	0	0	0	0
TCF3	1.67466	0.047	0	0	0	0	0	0	0	0	0	0	0	0	0	0	0
TEX38	1.67466	0.047	0	0	0	0	0	0	0	0	0	0	0	0	0	0	0
TMEM141	1.67466	0.047	0	0	0	0	0	0	0	0	0	0	0	0	0	0	0
TP63	1.67466	0.047	0	1	1	0	0	0	0	0	0	0	0	0	0	0	0
TWSG1	1.67466	0.047	0	0	0	0	0	0	0	0	0	0	0	0	0	0	0
WDFY1	1.67466	0.047	0	0	0	0	0	0	0	0	0	0	0	0	0	0	0
BIN1	1.66456	0.048	0	0	0	0	1	0	0	0	0	0	0	0	0	0	0
CHIC2	1.66456	0.048	0	0	0	0	0	0	0	0	0	0	0	0	0	0	0
IMPA1	1.66456	0.048	0	0	0	0	0	0	0	0	0	0	0	0	0	0	0
KRTAP21-2	1.66456	0.048	0	0	0	0	0	0	0	0	0	0	0	0	0	0	0
MGST3	1.66456	0.048	0	0	0	0	0	0	0	0	0	0	0	0	0	0	0
NPY5R	1.66456	0.048	0	0	0	0	0	0	0	0	0	0	0	0	0	0	0
PRKAG1	1.66456	0.048	0	0	0	0	0	0	0	0	0	0	0	0	0	0	0
SPAG1	1.66456	0.048	0	0	0	1	0	0	0	0	0	0	0	0	0	0	0
STOX2	1.66456	0.048	0	0	0	0	0	0	0	0	0	0	0	0	0	0	0
TANGO2	1.66456	0.048	0	0	0	0	0	0	0	0	0	0	0	0	0	0	0
TRAF3IP3	1.66456	0.048	0	0	0	0	0	0	0	0	0	0	0	0	0	0	0
WDHD1	1.66456	0.048	0	0	0	0	0	0	0	0	0	0	0	0	0	0	0
WT1	1.66456	0.048	0	0	0	0	0	0	0	0	0	0	0	0	0	0	0
ZBTB22	1.66456	0.048	0	0	0	0	0	0	0	0	0	0	0	0	0	0	0
ZNF746	1.66456	0.048	0	0	0	0	0	0	0	0	0	0	0	0	0	0	0
NAT6	1.65463	0.049	0	0	0	0	0	0	0	0	0	0	0	0	0	0	0
AICDA	1.65463	0.049	0	0	0	0	0	0	0	0	0	0	0	0	0	0	0
C18orf8	1.65463	0.049	0	0	0	0	0	0	0	0	0	0	0	0	0	0	0
CGREF1	1.65463	0.049	0	0	0	0	0	0	0	0	0	0	0	0	0	0	0
CHRM4	1.65463	0.049	0	0	0	0	0	0	0	0	0	0	0	0	0	0	0
CITED4	1.65463	0.049	0	0	0	0	0	0	0	0	0	0	0	0	0	0	0
CNTN1	1.65463	0.049	0	0	0	0	0	0	0	0	0	1	0	0	0	0	0
EMILIN1	1.65463	0.049	0	0	0	0	0	0	0	0	0	0	0	0	0	0	0
FAM126A	1.65463	0.049	0	0	0	0	0	0	0	0	0	0	0	0	0	0	0
HARBI1	1.65463	0.049	0	0	0	0	0	0	0	0	0	0	0	0	0	0	0
HTR2B	1.65463	0.049	0	0	0	0	0	0	0	0	0	0	0	0	0	0	0
KCNK10	1.65463	0.049	0	0	0	0	0	0	0	0	0	0	0	0	0	0	0
KLF12	1.65463	0.049	0	0	0	0	0	0	0	0	0	0	0	0	0	0	0
NCCRP1	1.65463	0.049	0	0	0	0	0	0	0	0	0	0	0	0	0	0	0
PCDHGC3	1.65463	0.049	0	0	0	0	0	0	0	0	0	0	0	0	0	0	0
PLA2G6	1.65463	0.049	0	0	0	0	0	0	0	0	0	0	0	0	0	0	0
PTPRN	1.65463	0.049	0	0	0	0	0	0	0	0	0	0	0	0	0	0	0
REL	1.65463	0.049	0	1	0	0	0	0	0	0	0	0	0	0	0	0	0
SLCO1B7	1.65463	0.049	0	0	0	0	0	0	0	0	0	0	0	0	0	0	0
TENM2	1.65463	0.049	0	0	0	0	1	0	0	0	0	0	0	0	0	0	0
TUBA3E	1.65463	0.049	0	0	0	0	1	0	0	0	0	0	0	0	0	0	0
TXNDC8	1.65463	0.049	0	0	0	0	0	0	0	0	0	0	0	0	0	0	0
UQCRB	1.65463	0.049	0	0	0	0	0	0	0	0	0	0	0	0	0	0	0
VPS9D1	1.65463	0.049	0	0	0	0	0	0	0	0	0	0	0	0	0	0	0
YPEL5	1.65463	0.049	0	0	0	0	0	0	0	0	0	0	0	0	0	0	0
ARPP19	1.64485	0.05	0	0	0	0	0	0	0	0	0	0	0	0	0	0	0
C6orf229	1.64485	0.05	0	0	0	0	0	0	0	0	0	0	0	0	0	0	0
CCNI2	1.64485	0.05	0	0	0	0	0	0	0	0	0	0	0	0	0	0	0
CHMP6	1.64485	0.05	0	0	0	0	0	0	0	0	0	0	0	0	0	0	0
CRYGD	1.64485	0.05	0	0	0	0	0	0	0	0	0	0	0	0	0	0	0
FCHSD1	1.64485	0.05	0	0	0	0	0	0	0	0	0	0	0	0	0	0	0
FLT1	1.64485	0.05	0	0	0	0	1	0	0	0	0	0	0	0	0	0	0
INMT	1.64485	0.05	0	0	0	0	0	0	0	0	0	0	0	0	0	0	0
JUP	1.64485	0.05	0	0	0	0	1	0	0	0	0	0	0	0	0	0	0
LILRB1	1.64485	0.05	0	0	0	0	0	0	0	0	0	0	0	0	0	0	0
LILRB3	1.64485	0.05	0	0	0	0	0	0	0	0	0	0	0	0	0	0	0
NR4A1	1.64485	0.05	0	0	0	0	0	0	0	0	0	0	0	0	0	0	0
OR10A4	1.64485	0.05	0	0	0	0	0	0	0	0	0	0	0	0	0	0	0
OR5R1	1.64485	0.05	0	0	0	0	0	0	0	0	0	0	0	0	0	0	0
PPAT	1.64485	0.05	0	0	0	0	0	0	0	0	0	0	0	0	0	0	0
RCL1	1.64485	0.05	0	0	0	0	0	0	0	0	0	0	0	0	0	0	0
SDR39U1	1.64485	0.05	0	0	0	0	0	0	0	0	0	0	0	0	0	0	0
SH3BP4	1.64485	0.05	0	0	0	0	0	0	0	0	0	0	0	0	0	0	0
SOCS6	1.64485	0.05	0	0	0	0	0	0	0	0	0	0	0	0	0	0	0
TACC2	1.64485	0.05	0	0	0	0	1	0	0	0	0	0	0	0	0	0	0
TDP1	1.64485	0.05	0	0	0	0	0	0	0	0	0	0	0	0	0	0	0
TMEM43	1.64485	0.05	0	0	0	0	0	0	0	0	0	0	0	0	0	0	0
TSSK2	1.64485	0.05	0	0	0	0	0	0	0	0	0	0	0	0	0	0	0
TXNL4A	1.64485	0.05	0	0	0	0	0	0	0	0	0	0	0	0	0	0	0
ZFHX3	1.64485	0.05	0	0	0	0	0	0	0	0	0	0	0	0	0	0	0
ZNF740	1.64485	0.05	0	0	0	0	0	0	0	0	0	0	0	0	0	0	0
ARID1A	1.63523	0.051	0	0	1	0	0	0	0	0	0	0	0	0	0	0	0
C12orf49	1.63523	0.051	0	0	0	0	0	0	0	0	0	0	0	0	0	0	0
C8orf74	1.63523	0.051	0	0	0	0	0	0	0	0	0	0	0	0	0	0	0
CARF	1.63523	0.051	0	0	0	0	0	0	0	0	0	0	0	0	0	0	0
CDC42BPB	1.63523	0.051	0	0	0	0	1	0	0	0	0	0	0	0	0	0	0
DCAF16	1.63523	0.051	0	0	0	0	0	0	0	0	0	0	0	0	0	0	0
DYRK2	1.63523	0.051	0	0	0	0	0	0	0	0	0	0	0	0	0	0	0
GRIFIN	1.63523	0.051	0	0	0	0	0	0	0	0	0	0	0	0	0	0	0
HERC5	1.63523	0.051	0	0	0	0	0	0	0	0	0	0	0	0	0	0	0
INSL4	1.63523	0.051	0	0	0	0	0	0	0	0	0	0	0	0	0	0	0
KRT3	1.63523	0.051	0	0	0	0	0	0	0	0	0	0	0	0	0	0	0
POU5F2	1.63523	0.051	0	0	0	0	0	0	0	0	0	0	0	0	0	0	0
RAD54L2	1.63523	0.051	0	0	0	0	0	0	0	0	0	0	0	0	0	0	0
RAPSN	1.63523	0.051	0	0	0	0	0	0	0	0	0	0	0	0	0	0	0
SLC39A11	1.63523	0.051	0	0	0	0	0	0	0	0	0	0	0	0	0	0	0
ZRANB3	1.63523	0.051	0	0	0	0	0	0	0	0	0	0	0	0	0	0	0
ARL5B	1.62576	0.052	0	0	0	0	0	0	0	0	0	0	0	0	0	0	0
C12orf65	1.62576	0.052	0	0	0	0	0	0	0	0	0	0	0	0	0	0	0
CD300LF	1.62576	0.052	0	0	0	0	0	0	0	0	0	0	0	0	0	0	0
CTNND2	1.62576	0.052	1	0	0	0	0	0	0	0	0	0	0	0	0	0	0
DMRT1	1.62576	0.052	0	0	0	0	0	0	0	0	0	0	0	0	0	0	0
FAM220A	1.62576	0.052	0	0	0	0	0	0	0	0	0	0	0	0	0	0	0
GSC	1.62576	0.052	0	0	0	0	0	0	0	0	0	0	0	0	0	0	0
KRTAP9-9	1.62576	0.052	0	0	0	0	0	0	0	0	0	0	0	0	0	0	0
LCT	1.62576	0.052	0	0	0	0	0	0	0	0	0	0	0	0	0	0	0
LGR6	1.62576	0.052	0	0	0	0	0	0	0	0	0	0	0	0	0	0	1
LIPK	1.62576	0.052	0	0	0	0	0	0	0	0	0	0	0	0	0	0	0
MAP3K13	1.62576	0.052	0	0	0	0	0	0	0	0	0	0	0	0	0	0	0
MTERF3	1.62576	0.052	0	0	0	0	0	0	0	0	0	0	0	0	0	0	0
MUC3A	1.62576	0.052	0	0	0	0	0	0	0	0	0	0	0	0	0	0	0
NOV	1.62576	0.052	0	0	0	0	0	0	0	0	0	0	0	0	0	0	0
OAS1	1.62576	0.052	0	0	0	0	0	0	0	0	0	0	0	0	0	0	0
PTPRQ	1.62576	0.052	0	0	0	0	0	0	0	0	0	0	0	0	0	0	0
RGCC	1.62576	0.052	0	0	0	0	0	0	0	0	0	0	0	0	0	0	0
STAT5B	1.62576	0.052	0	0	0	0	0	0	0	0	0	0	1	0	0	0	0
ADARB2	1.61644	0.053	0	0	0	0	0	0	0	0	0	0	0	0	0	0	0
APCDD1	1.61644	0.053	0	0	0	0	0	0	0	0	0	0	0	0	0	0	0
ASTN2	1.61644	0.053	0	0	0	0	0	0	0	0	0	0	0	0	0	0	0
EVX1	1.61644	0.053	0	0	0	0	0	0	0	0	0	0	0	0	0	0	0
GABBR2	1.61644	0.053	0	0	0	0	0	0	0	0	0	0	0	0	0	0	0
IVL	1.61644	0.053	0	0	0	0	0	0	0	0	0	0	0	0	0	0	0
METTL20	1.61644	0.053	0	0	0	0	0	0	0	0	0	0	0	0	0	0	0
NPHP1	1.61644	0.053	0	0	0	1	0	0	0	0	0	0	0	0	1	0	0
NSL1	1.61644	0.053	0	0	0	0	0	0	0	0	0	0	0	0	0	0	0
OR52B4	1.61644	0.053	0	0	0	0	0	0	0	0	0	0	0	0	0	0	0
OR8K3	1.61644	0.053	0	0	0	0	0	0	0	0	0	0	0	0	0	0	0
SBNO1	1.61644	0.053	0	0	0	0	0	0	0	0	1	0	0	0	0	0	0
SH3TC2	1.61644	0.053	0	0	0	0	0	0	0	0	0	0	0	0	0	0	0
TMED1	1.61644	0.053	0	0	0	0	0	0	0	0	0	0	0	0	0	0	0
ZNRD1	1.61644	0.053	0	0	0	0	0	0	0	0	0	0	0	0	0	0	0
BSPRY	1.60725	0.054	0	0	0	0	0	0	0	0	0	0	0	0	0	0	0
COL9A1	1.60725	0.054	0	0	0	0	0	0	0	0	0	0	0	0	0	1	0
DDN	1.60725	0.054	0	0	0	0	0	0	0	0	0	0	0	0	0	0	0
ERV3-1	1.60725	0.054	0	0	0	0	0	0	0	0	0	0	0	0	0	0	0
FGF7	1.60725	0.054	0	0	0	0	0	1	0	0	0	0	0	0	0	0	0
GPD2	1.60725	0.054	0	0	0	0	0	0	0	0	0	0	0	0	0	0	0
KHK	1.60725	0.054	0	0	0	0	0	0	0	0	0	0	0	0	0	0	0
LOC100996573	1.60725	0.054	0	0	0	0	0	0	0	0	0	0	0	0	0	0	0
LOC388849	1.60725	0.054	0	0	0	0	0	0	0	0	0	0	0	0	0	0	0
NPM3	1.60725	0.054	0	0	0	0	1	0	0	0	0	0	0	0	0	0	0
OR10G4	1.60725	0.054	0	0	0	0	0	0	0	0	0	0	0	0	0	0	0
PRPSAP1	1.60725	0.054	0	0	0	0	0	0	0	0	0	0	0	0	0	0	0
PTGDR2	1.60725	0.054	0	0	0	0	0	0	0	0	0	0	0	0	0	0	0
SLMAP	1.60725	0.054	0	0	0	0	0	0	0	0	0	0	0	0	0	0	0
SYCP2L	1.60725	0.054	0	0	0	0	0	0	0	0	0	0	0	0	0	0	0
TFRC	1.60725	0.054	0	0	0	0	0	0	0	0	0	0	0	0	0	0	0
UPK2	1.60725	0.054	0	0	0	0	0	0	0	0	0	0	0	0	0	0	0
ZBTB7B	1.60725	0.054	0	0	0	0	0	0	0	0	0	0	0	0	0	0	0
NACC2	1.59819	0.055	0	0	0	0	0	0	0	0	0	0	0	0	0	0	0
ABI1	1.59819	0.055	0	0	0	0	1	0	0	0	0	0	0	0	0	0	0
CCDC110	1.59819	0.055	0	0	0	0	0	0	0	0	0	0	0	0	0	0	0
CHCHD4	1.59819	0.055	0	0	0	0	0	0	0	0	0	0	0	0	0	0	0
CHST8	1.59819	0.055	0	0	0	0	0	0	0	0	0	0	0	0	0	0	0
CREG1	1.59819	0.055	0	0	0	0	0	0	0	0	0	0	0	0	0	0	0
CRYGC	1.59819	0.055	0	0	0	0	0	0	0	0	0	0	0	0	0	0	0
CTTNBP2	1.59819	0.055	0	0	0	0	0	0	0	0	0	0	0	0	0	0	0
DHCR24	1.59819	0.055	0	1	0	0	1	0	0	0	0	0	0	0	0	0	0
EDDM3B	1.59819	0.055	0	0	0	0	0	0	0	0	0	0	0	0	0	0	0
FRRS1L	1.59819	0.055	0	0	0	0	0	0	0	0	0	0	0	0	0	0	0
HMSD	1.59819	0.055	0	0	0	0	0	0	0	0	0	0	0	0	0	0	0
OR1J4	1.59819	0.055	0	0	0	0	0	0	0	0	0	0	0	0	0	0	0
POC1A	1.59819	0.055	0	0	0	1	0	0	0	0	0	0	0	0	1	0	0
PPP1R11	1.59819	0.055	0	0	0	0	0	0	0	0	0	0	0	0	0	0	0
THOC1	1.59819	0.055	0	0	0	0	0	0	0	0	0	0	0	0	0	0	0
TMEM51	1.59819	0.055	0	0	0	0	0	0	0	0	0	0	0	0	0	0	0
UBE2V1	1.59819	0.055	0	0	0	0	0	0	0	0	0	0	0	0	0	0	0
ZADH2	1.59819	0.055	0	0	0	0	0	0	0	0	0	0	0	0	0	0	0
ZNF534	1.59819	0.055	0	1	0	0	0	0	0	0	0	0	0	0	0	0	0
ZNF721	1.59819	0.055	0	0	0	0	0	0	0	0	0	0	0	0	0	0	0
BTF3L4	1.58927	0.056	0	0	0	0	0	0	0	0	0	0	0	0	0	0	0
CDSN	1.58927	0.056	0	0	0	0	0	0	0	0	0	0	0	0	0	0	0
CTTN	1.58927	0.056	0	0	0	0	1	0	0	0	0	0	0	0	0	0	0
FNIP2	1.58927	0.056	0	0	0	0	0	0	0	0	0	0	0	0	0	0	0
FOXO3	1.58927	0.056	0	0	0	0	0	0	0	0	0	0	0	1	0	0	0
HOXD10	1.58927	0.056	0	0	0	0	0	0	0	0	0	0	0	0	0	0	0
KRTAP5-8	1.58927	0.056	0	0	0	0	0	0	0	0	0	0	0	0	0	0	0
LOC101929301	1.58927	0.056	0	0	0	0	0	0	0	0	0	0	0	0	0	0	0
MARK1	1.58927	0.056	0	0	0	0	1	0	0	0	0	0	0	0	0	0	0
OR9G4	1.58927	0.056	0	0	0	0	0	0	0	0	0	0	0	0	0	0	0
R0SE12	1.58927	0.056	0	0	0	0	0	0	0	0	0	0	0	0	0	0	0
SCNN1A	1.58927	0.056	0	0	0	0	0	0	0	0	0	0	0	0	0	0	0
TAF1C	1.58927	0.056	0	0	0	0	0	0	0	0	0	0	0	0	0	0	0
UGT1A5	1.58927	0.056	0	0	0	0	0	0	0	0	0	0	0	0	0	0	0
VTI1A	1.58927	0.056	0	0	0	0	0	0	0	0	0	0	0	0	0	0	0
WFIKKN2	1.58927	0.056	0	0	0	0	0	0	0	0	0	0	0	0	0	0	0
ZCWPW1	1.58927	0.056	0	0	0	0	0	0	0	0	0	0	0	0	0	0	0
ATCAY	1.58047	0.057	0	0	0	0	0	0	0	0	0	0	0	0	0	0	0
C17orf53	1.58047	0.057	0	0	0	0	0	0	0	0	0	0	0	0	0	0	0
C7orf61	1.58047	0.057	0	0	0	0	0	0	0	0	0	0	0	0	0	0	0
CBLN4	1.58047	0.057	0	0	0	0	0	0	0	0	0	0	0	0	0	0	0
EBF4	1.58047	0.057	0	0	0	0	0	0	0	0	0	0	0	0	0	0	0
FANCA	1.58047	0.057	0	1	0	0	0	0	0	0	0	0	0	0	0	0	0
HRH2	1.58047	0.057	0	0	0	0	0	0	0	0	0	0	0	0	0	0	0
KP05	1.58047	0.057	0	0	0	0	0	0	0	0	0	0	0	0	0	0	0
PCGF3	1.58047	0.057	0	0	0	0	0	0	0	0	0	0	0	0	0	0	0
PDE6D	1.58047	0.057	0	0	0	1	0	0	0	0	0	0	0	0	1	0	0
PTPN23	1.58047	0.057	0	0	0	1	0	0	0	0	0	0	0	0	0	0	0
SNW1	1.58047	0.057	0	0	0	0	0	0	0	0	0	1	0	0	0	0	0
SPATA33	1.58047	0.057	0	0	0	0	0	0	0	0	0	0	0	0	0	0	0
TAAR2	1.58047	0.057	0	0	0	0	0	0	0	0	0	0	0	0	0	0	0
TRAF3	1.58047	0.057	0	0	0	0	0	0	0	0	0	0	0	0	0	0	0
ZUFSP	1.58047	0.057	0	0	0	0	0	0	0	0	0	0	0	0	0	0	0
NAA60	1.57179	0.058	0	0	0	0	0	0	0	0	0	0	0	0	0	0	0
BBX	1.57179	0.058	0	0	0	0	0	0	0	0	0	0	0	0	0	0	0
BSND	1.57179	0.058	0	0	0	0	0	0	0	0	0	0	0	0	0	0	0
DEPTOR	1.57179	0.058	0	0	0	0	0	0	0	0	0	0	0	0	0	0	0
IP6K3	1.57179	0.058	0	0	0	0	0	0	0	0	0	0	0	0	0	0	0
KCNK9	1.57179	0.058	0	0	0	0	0	0	0	0	0	0	0	0	0	0	0
LOC101929163	1.57179	0.058	0	0	0	0	0	0	0	0	0	0	0	0	0	0	0
NOTCH1	1.57179	0.058	0	0	0	1	0	0	0	0	0	1	0	0	0	0	0
PCDHGA12	1.57179	0.058	0	0	0	0	0	0	0	0	0	0	0	0	0	0	0
PTPRN2	1.57179	0.058	0	0	0	0	0	0	0	0	0	0	0	0	0	0	0
SLC17A6	1.57179	0.058	0	0	0	0	0	0	0	0	0	0	0	0	0	0	0
SPATC1L	1.57179	0.058	0	0	0	0	0	0	0	0	0	0	0	0	0	0	0
TMEM50A	1.57179	0.058	0	0	0	0	0	0	0	0	0	0	0	0	0	0	0
TNS2	1.57179	0.058	0	0	0	0	0	0	0	0	0	0	0	0	0	0	0
UBAP1L	1.57179	0.058	0	0	0	0	0	0	0	0	0	0	0	0	0	0	0
ZNF223	1.57179	0.058	0	0	0	0	0	0	0	0	0	0	0	0	0	0	0
ZNF628	1.57179	0.058	0	0	0	0	0	0	0	0	0	0	0	0	0	0	0
ABCB11	1.56322	0.059	0	0	0	0	0	0	0	0	0	0	0	0	0	0	0
AK0D1	1.56322	0.059	0	0	0	0	0	0	0	0	0	0	0	0	0	0	0
ARG2	1.56322	0.059	0	0	0	0	0	0	0	0	0	0	0	0	0	0	0
C5orf52	1.56322	0.059	0	0	0	0	0	0	0	0	0	0	0	0	0	0	0
CATSPER3	1.56322	0.059	0	0	0	0	0	0	0	0	0	0	0	0	0	0	0
CCDC37	1.56322	0.059	0	0	0	1	0	0	0	0	0	0	0	0	1	0	0
DACT1	1.56322	0.059	0	0	0	0	0	0	0	0	0	0	0	0	0	0	1
DPY19L2	1.56322	0.059	0	0	0	0	0	0	0	0	0	0	0	0	0	0	0
EAPP	1.56322	0.059	0	0	0	0	0	0	0	0	0	0	0	0	0	0	0
EMP2	1.56322	0.059	0	0	0	0	0	0	0	0	0	0	0	0	0	0	0
FBXL15	1.56322	0.059	0	0	0	0	0	0	0	0	0	0	0	0	0	0	0
IMPG1	1.56322	0.059	0	0	0	0	0	0	0	0	0	0	0	0	0	0	0
LAMTOR2	1.56322	0.059	0	0	0	0	0	0	0	0	0	0	0	0	0	0	0
LIAS	1.56322	0.059	0	0	0	0	0	0	0	0	0	0	0	0	0	0	0
LMF1	1.56322	0.059	0	0	0	0	0	0	0	0	0	0	0	0	0	0	0
MRPL12	1.56322	0.059	0	0	0	0	0	0	0	0	0	0	0	0	0	0	0
NCAPG	1.56322	0.059	0	0	0	0	0	0	0	0	0	0	0	0	0	0	0
OR5AU1	1.56322	0.059	0	0	0	0	0	0	0	0	0	0	0	0	0	0	0
OXLD1	1.56322	0.059	0	0	0	0	0	0	0	0	0	0	0	0	0	0	0
PGM2L1	1.56322	0.059	0	0	0	0	0	0	0	0	0	0	0	0	0	0	0
PURB	1.56322	0.059	0	0	0	0	0	0	0	0	0	0	0	0	0	0	0
RAPGEF6	1.56322	0.059	0	0	0	0	0	0	0	0	0	0	0	0	0	0	0
RHEBL1	1.56322	0.059	0	0	0	0	0	0	0	0	0	0	0	0	0	0	0
SAXO2	1.56322	0.059	0	0	0	0	0	0	0	0	0	0	0	0	0	0	0
SOCS4	1.56322	0.059	0	0	0	0	0	0	0	0	0	0	0	0	0	0	0
SP7	1.56322	0.059	0	0	0	0	0	0	0	0	0	0	0	0	0	0	0
TARM1	1.56322	0.059	0	0	0	0	0	0	0	0	0	0	0	0	0	0	0
TBC1D23	1.56322	0.059	0	0	0	0	0	0	0	0	0	0	0	0	0	0	0
TOP2B	1.56322	0.059	0	0	0	0	0	0	0	0	0	0	0	0	0	0	0
NAT14	1.55477	0.06	0	0	0	0	0	0	0	0	0	0	0	0	0	0	0
AHSG	1.55477	0.06	0	0	0	0	0	0	0	0	0	0	0	0	0	0	0
CCDC59	1.55477	0.06	0	0	0	0	0	0	0	0	0	0	0	0	0	0	0
CDK2AP1	1.55477	0.06	0	0	0	0	0	0	0	0	0	0	0	0	0	0	0
FOLR3	1.55477	0.06	0	0	0	0	0	0	0	0	0	0	0	0	0	0	0
IGDCC4	1.55477	0.06	0	0	0	0	0	0	0	0	0	0	0	0	0	0	0
IQCF5	1.55477	0.06	0	0	0	0	0	0	0	0	0	0	0	0	0	0	0
KLK1	1.55477	0.06	0	0	0	0	0	0	0	0	0	0	0	0	0	0	0
NCOA3	1.55477	0.06	0	0	1	0	0	0	0	0	0	0	0	0	0	0	0
PHF13	1.55477	0.06	0	0	0	0	0	0	0	0	0	0	0	0	0	0	0
PLCB4	1.55477	0.06	0	0	0	0	0	0	0	0	0	0	0	0	0	0	0
PLEC	1.55477	0.06	0	0	0	0	1	0	0	0	0	0	0	0	0	1	0
RMND1	1.55477	0.06	0	0	0	0	0	0	0	0	0	0	0	0	0	0	0
SERTAD4	1.55477	0.06	0	0	0	0	0	0	0	0	0	0	0	0	0	0	0
SOSTDC1	1.55477	0.06	0	0	0	0	0	0	0	0	0	0	0	0	0	0	0
TRMT2A	1.55477	0.06	0	0	0	0	0	0	0	0	0	0	0	0	0	0	0
VPRBP	1.55477	0.06	0	0	0	0	0	0	0	0	0	0	0	0	0	0	0
ZFP64	1.55477	0.06	0	0	0	0	0	0	0	0	0	0	0	0	0	0	0
AQP1	1.54643	0.061	0	0	0	0	0	0	0	0	0	0	0	0	0	0	0
BACH2	1.54643	0.061	0	0	0	0	0	0	0	0	0	0	0	0	0	0	0
CA4	1.54643	0.061	0	0	0	0	0	0	0	0	0	0	0	0	0	0	0
CAMKV	1.54643	0.061	0	0	0	0	0	0	0	0	0	0	0	0	0	0	0
CDCA7L	1.54643	0.061	0	0	0	0	0	0	0	0	0	0	0	0	0	0	0
CISH	1.54643	0.061	0	0	0	0	0	0	0	0	0	0	0	0	0	0	0
DLGAP2	1.54643	0.061	0	0	0	0	0	0	0	0	0	0	0	0	0	0	0
DLX4	1.54643	0.061	0	0	0	0	0	0	0	0	0	0	0	0	0	0	0
ENOPH1	1.54643	0.061	0	0	0	0	0	0	0	0	0	0	0	0	0	0	0
GALNT13	1.54643	0.061	0	0	0	0	0	0	0	0	0	0	0	0	0	0	0
HOXD8	1.54643	0.061	0	0	0	0	0	0	0	0	0	0	0	0	0	0	0
NBEAL1	1.54643	0.061	0	0	0	0	0	0	0	0	0	0	0	0	0	0	0
ORMDL1	1.54643	0.061	0	0	0	0	0	0	0	0	0	0	0	0	0	0	0
P2RX2	1.54643	0.061	0	0	0	0	0	0	0	0	0	0	0	0	0	0	0
PAMR1	1.54643	0.061	0	0	0	0	0	0	0	0	0	0	0	0	0	0	0
PNMAL2	1.54643	0.061	0	0	0	1	0	0	0	0	0	0	0	0	0	0	0
R3HDML	1.54643	0.061	0	0	0	0	0	0	0	0	0	0	0	0	0	0	0
RAPGEF2	1.54643	0.061	0	0	0	0	0	0	0	0	0	0	0	0	0	0	0
RPL18	1.54643	0.061	0	0	0	0	0	0	0	0	0	0	0	0	0	0	0
RPL9	1.54643	0.061	0	0	0	1	0	0	0	0	0	0	0	0	0	0	0
SPEF2	1.54643	0.061	0	0	0	1	0	0	1	0	0	0	0	0	1	0	0
STK38	1.54643	0.061	0	0	0	0	0	0	0	0	0	0	0	0	0	0	0
STOML1	1.54643	0.061	0	0	0	0	0	0	0	0	0	0	0	0	0	0	0
TFCP2L1	1.54643	0.061	0	0	0	0	0	0	0	0	0	0	0	0	0	0	0
UGT1A6	1.54643	0.061	0	0	0	0	0	0	0	0	0	0	0	0	0	0	0
UNC45B	1.54643	0.061	0	0	0	0	0	0	0	0	0	0	0	0	0	0	0
AKAP2	1.5382	0.062	0	0	0	0	0	0	0	0	0	0	0	0	0	0	0
ANKZF1	1.5382	0.062	0	0	0	0	0	0	0	0	0	0	0	0	0	0	0
CCDC40	1.5382	0.062	0	0	0	1	0	0	0	0	0	0	0	0	1	0	0
CORT	1.5382	0.062	0	0	0	0	0	0	0	0	0	0	0	0	0	0	0
CST11	1.5382	0.062	0	0	0	0	0	0	0	0	0	0	0	0	0	0	0
CYB561	1.5382	0.062	0	0	0	0	0	0	0	0	0	0	0	0	0	0	0
D0JC6	1.5382	0.062	0	0	0	0	0	0	0	0	0	0	0	0	0	0	0
EFCAB14	1.5382	0.062	0	0	0	0	0	0	0	0	0	0	0	0	0	0	0
GFAP	1.5382	0.062	0	0	0	0	1	0	0	0	0	0	0	0	0	0	0
IDO2	1.5382	0.062	0	0	0	0	0	0	0	0	0	0	0	0	0	0	0
MRGPRX3	1.5382	0.062	0	0	0	0	0	0	0	0	0	0	0	0	0	0	0
OR4A15	1.5382	0.062	0	0	0	0	0	0	0	0	0	0	0	0	0	0	0
PCDHGA11	1.5382	0.062	0	0	0	0	0	0	0	0	0	0	0	0	0	0	0
RPL12	1.5382	0.062	0	0	0	0	0	0	0	0	0	0	0	0	0	0	0
WDR89	1.5382	0.062	0	0	0	0	0	0	0	0	0	0	0	0	0	0	0
ZNF214	1.5382	0.062	0	0	0	0	0	0	0	0	0	0	0	0	0	0	0
AGO4	1.53007	0.063	0	0	0	0	0	0	0	0	0	1	0	0	0	0	1
BNIP2	1.53007	0.063	0	0	0	1	0	0	0	0	0	0	0	0	0	0	0
C17orf64	1.53007	0.063	0	0	0	0	0	0	0	0	0	0	0	0	0	0	0
C1orf110	1.53007	0.063	0	0	0	0	0	0	0	0	0	0	0	0	0	0	0
CYB5RL	1.53007	0.063	0	0	0	0	0	0	0	0	0	0	0	0	0	0	0
CYP17A1	1.53007	0.063	0	0	0	0	0	0	0	0	0	0	0	0	0	0	0
DDX24	1.53007	0.063	0	0	0	0	0	0	0	0	0	0	0	0	0	0	0
FZD9	1.53007	0.063	0	0	0	0	0	0	0	0	0	0	0	0	0	0	0
GCH1	1.53007	0.063	0	0	0	0	0	0	0	0	0	0	0	0	0	0	0
GTF2H3	1.53007	0.063	0	0	0	0	0	0	0	0	0	0	0	0	0	0	0
HSD17B1	1.53007	0.063	0	0	0	0	0	0	0	0	0	0	0	0	0	0	0
IPCEF1	1.53007	0.063	0	0	0	0	0	0	0	0	0	0	0	0	0	0	0
OR2A14	1.53007	0.063	0	0	0	0	0	0	0	0	0	0	0	0	0	0	0
PPIA	1.53007	0.063	0	0	0	0	0	0	0	0	0	0	0	0	0	1	0
SPRYD3	1.53007	0.063	0	0	0	0	0	0	0	0	0	0	0	0	0	0	0
STAT5A	1.53007	0.063	0	0	0	0	0	0	0	0	0	0	1	0	0	0	0
THOC7	1.53007	0.063	0	0	0	0	0	0	0	0	0	0	0	0	0	0	0
CLASP1	1.52204	0.064	0	0	0	1	0	0	0	0	0	0	0	0	0	0	0
DLC1	1.52204	0.064	0	0	0	0	1	0	0	0	0	0	0	0	0	0	0
FNIP1	1.52204	0.064	0	0	0	0	0	0	0	0	0	0	0	0	0	0	0
GDAP1L1	1.52204	0.064	0	0	0	0	0	0	0	0	0	0	0	0	0	0	0
GPR20	1.52204	0.064	0	0	0	0	0	0	0	0	0	0	0	0	0	0	0
HEXA	1.52204	0.064	0	0	0	0	0	0	0	0	0	0	0	0	0	0	0
METTL25	1.52204	0.064	0	0	0	0	0	0	0	0	0	0	0	0	0	0	0
PCDHGB7	1.52204	0.064	0	0	0	0	0	0	0	0	0	0	0	0	0	0	0
PDP1	1.52204	0.064	0	0	0	0	0	0	0	0	0	0	0	0	0	0	0
PTPN12	1.52204	0.064	0	0	0	0	0	0	0	0	0	0	0	0	0	0	0
SLC1A4	1.52204	0.064	0	0	0	0	0	0	0	0	0	0	0	0	0	0	0
SYNJ2	1.52204	0.064	0	0	0	0	1	0	0	0	0	0	0	0	0	0	0
ABTB1	1.5141	0.065	0	0	0	0	0	0	0	0	0	0	0	0	0	0	0
BARX1	1.5141	0.065	0	0	0	0	0	0	0	0	0	0	0	0	0	0	0
C6orf89	1.5141	0.065	0	0	0	0	0	0	0	0	0	0	0	0	0	0	0
C8orf89	1.5141	0.065	0	0	0	0	0	0	0	0	0	0	0	0	0	0	0
CLDN20	1.5141	0.065	0	0	0	0	0	0	0	0	0	0	0	0	0	0	0
DDX42	1.5141	0.065	0	0	0	0	0	0	0	0	0	0	0	0	0	0	0
DEFA1	1.5141	0.065	0	0	0	0	0	0	0	0	0	0	0	0	0	0	0
DHX34	1.5141	0.065	0	0	0	0	0	0	0	0	0	0	0	0	0	0	0
FAM46A	1.5141	0.065	0	0	0	0	0	0	0	0	0	0	0	0	0	0	0
FAM92A1	1.5141	0.065	0	0	0	0	0	0	0	0	0	0	0	0	0	0	0
KRTAP9-1	1.5141	0.065	0	0	0	0	0	0	0	0	0	0	0	0	0	0	0
LGALS3	1.5141	0.065	0	0	0	0	0	0	0	0	0	0	0	0	0	0	0
NSD1	1.5141	0.065	0	1	1	0	0	0	0	0	0	0	0	0	0	0	0
OR5H14	1.5141	0.065	0	0	0	0	0	0	0	0	0	0	0	0	0	0	0
PCDHGA10	1.5141	0.065	0	0	0	0	0	0	0	0	0	0	0	0	0	0	0
RAPGEF4	1.5141	0.065	0	0	0	1	0	0	0	0	0	0	0	0	0	0	0
SKA3	1.5141	0.065	0	0	0	0	0	0	0	0	0	0	0	0	0	0	0
VGLL2	1.5141	0.065	0	0	0	0	0	0	0	0	0	0	0	0	0	0	0
ZNF79	1.5141	0.065	0	0	0	0	0	0	0	0	0	0	0	0	0	0	0
COL4A3	1.50626	0.066	0	0	0	0	0	0	0	0	0	0	0	0	0	1	0
EFTUD2	1.50626	0.066	0	0	0	0	0	0	0	0	0	0	0	0	0	0	0
IL20	1.50626	0.066	0	0	0	0	0	0	0	0	0	0	0	0	0	0	0
INSL6	1.50626	0.066	0	0	0	0	0	0	0	0	0	0	0	0	0	0	0
KLHL29	1.50626	0.066	0	0	0	0	0	0	0	0	0	0	0	0	0	0	0
LDB3	1.50626	0.066	0	0	0	0	1	0	0	0	0	0	0	0	0	0	0
LOC100130705	1.50626	0.066	0	0	0	0	0	0	0	0	0	0	0	0	0	0	0
MEIKIN	1.50626	0.066	0	0	0	0	0	0	0	0	0	0	0	0	0	0	0
MRPL44	1.50626	0.066	0	0	0	0	0	0	0	0	0	0	0	0	0	0	0
NLRP10	1.50626	0.066	0	0	0	0	0	0	0	0	0	0	0	0	0	0	0
OPN4	1.50626	0.066	0	0	0	0	0	0	0	0	0	0	0	0	0	0	0
OR2A5	1.50626	0.066	0	0	0	0	0	0	0	0	0	0	0	0	0	0	0
PCDHGB6	1.50626	0.066	0	0	0	0	0	0	0	0	0	0	0	0	0	0	0
RNFT2	1.50626	0.066	0	0	0	0	0	0	0	0	0	0	0	0	0	0	0
SERPINB5	1.50626	0.066	0	0	0	0	0	0	0	0	0	0	0	0	0	0	0
UHMK1	1.50626	0.066	0	0	0	0	0	0	0	0	0	0	0	0	0	0	0
VDR	1.50626	0.066	0	0	0	0	0	0	0	0	0	0	0	0	0	0	0
C1S	1.49851	0.067	0	0	0	0	0	0	0	0	0	0	0	0	0	0	0
COL27A1	1.49851	0.067	0	0	0	0	0	0	0	0	0	0	0	0	0	1	0
COMMD8	1.49851	0.067	0	0	0	0	0	0	0	0	0	0	0	0	0	0	0
FTSJ3	1.49851	0.067	0	0	0	0	0	0	0	0	1	0	0	0	0	0	0
GPR65	1.49851	0.067	0	0	0	0	0	0	0	0	0	0	0	0	0	0	0
IFIT1	1.49851	0.067	0	0	0	0	0	0	0	0	0	0	0	0	0	0	0
KCNQ1	1.49851	0.067	0	1	0	0	0	0	0	0	0	0	0	0	0	0	0
LIPN	1.49851	0.067	0	0	0	0	0	0	0	0	0	0	0	0	0	0	0
MS4A7	1.49851	0.067	0	0	0	0	0	0	0	0	0	0	0	0	0	0	0
MYBPC1	1.49851	0.067	0	0	0	0	0	0	0	0	0	0	0	0	0	0	0
MYO9A	1.49851	0.067	0	0	0	0	0	0	0	0	0	0	0	0	0	0	0
RGS20	1.49851	0.067	0	0	0	0	0	0	0	0	0	0	0	0	0	0	0
SIRT6	1.49851	0.067	0	0	0	0	0	0	0	0	0	1	0	0	0	0	0
TMEM126A	1.49851	0.067	0	0	0	0	0	0	0	0	0	0	0	0	0	0	0
ZNF222	1.49851	0.067	0	0	0	0	0	0	0	0	0	0	0	0	0	0	0
C12orf57	1.49085	0.068	0	0	0	0	0	0	0	0	0	0	0	0	0	0	0
CA11	1.49085	0.068	0	0	0	0	0	0	0	0	0	0	0	0	0	0	0
CCDC108	1.49085	0.068	0	0	0	0	0	0	1	0	0	0	0	0	0	0	0
CTNNB1	1.49085	0.068	0	0	1	1	0	0	0	0	0	0	0	0	1	0	1
ETV3	1.49085	0.068	0	0	0	0	0	0	0	0	0	0	1	0	0	0	0
FBXW7	1.49085	0.068	0	0	0	0	0	0	0	0	0	1	0	0	0	0	0
GZMH	1.49085	0.068	0	0	0	0	0	0	0	0	0	0	0	0	0	0	0
HK2	1.49085	0.068	0	0	0	0	0	0	0	0	0	0	0	0	0	0	0
KRBOX1	1.49085	0.068	0	0	0	0	0	0	0	0	0	0	0	0	0	0	0
LURAP1L	1.49085	0.068	0	0	0	0	0	0	0	0	0	0	0	0	0	0	0
MTCH2	1.49085	0.068	0	0	0	0	0	0	0	0	0	0	0	0	0	0	0
NDUFS3	1.49085	0.068	0	0	0	0	0	0	0	0	0	0	0	0	0	0	0
PDGFRB	1.49085	0.068	0	0	0	0	0	0	0	0	0	0	1	0	0	0	0
PGAM5	1.49085	0.068	0	0	0	0	0	0	0	0	0	0	0	0	0	0	0
PLCD1	1.49085	0.068	0	0	0	0	0	0	0	0	0	0	0	0	0	0	0
RELL2	1.49085	0.068	0	0	0	0	0	0	0	0	0	0	0	0	0	0	0
RIMS2	1.49085	0.068	0	0	0	0	0	0	0	0	0	0	0	0	0	0	0
SLC35B4	1.49085	0.068	0	0	0	0	0	0	0	0	0	0	0	0	0	0	0
SSB	1.49085	0.068	0	0	0	0	0	0	0	0	0	0	0	0	0	0	0
TMEM189	1.49085	0.068	0	0	0	0	0	0	0	0	0	0	0	0	0	0	0
UBOX5	1.49085	0.068	0	0	0	0	0	0	0	0	0	0	0	0	0	0	0
UGT1A7	1.49085	0.068	0	0	0	0	0	0	0	0	0	0	0	0	0	0	0
UTP20	1.49085	0.068	0	0	0	0	0	0	0	0	0	0	0	0	0	0	0
ZPBP2	1.49085	0.068	0	0	0	0	0	0	0	0	0	0	0	0	0	0	0
D0JB3	1.48328	0.069	0	0	0	0	0	0	0	0	0	0	0	0	0	0	0
EXOC6	1.48328	0.069	0	0	0	1	0	0	0	0	0	0	0	0	1	0	0
FST	1.48328	0.069	0	0	0	0	0	0	0	0	0	0	0	1	0	0	0
HFE2	1.48328	0.069	0	0	0	0	0	0	0	0	0	0	0	0	0	0	0
HTR7	1.48328	0.069	0	0	0	0	0	0	0	0	0	0	0	0	0	0	0
KRTAP29-1	1.48328	0.069	0	0	0	0	0	0	0	0	0	0	0	0	0	0	0
LOC643802	1.48328	0.069	0	0	0	0	0	0	0	0	0	0	0	0	0	0	0
MEPCE	1.48328	0.069	0	0	0	0	0	0	0	0	0	0	0	0	0	0	0
PGR	1.48328	0.069	0	0	0	0	0	0	0	0	0	0	0	0	0	0	0
POLR2M	1.48328	0.069	0	0	0	0	0	0	0	0	0	0	0	0	0	0	0
PRAC1	1.48328	0.069	0	0	0	0	0	0	0	0	0	0	0	0	0	0	0
PSMD1	1.48328	0.069	0	0	0	0	0	0	0	1	0	0	0	0	0	0	1
RBM5	1.48328	0.069	0	0	0	0	0	0	0	0	0	0	0	0	0	0	0
RWDD1	1.48328	0.069	0	0	0	0	0	0	0	0	0	0	0	0	0	0	0
SCAP	1.48328	0.069	0	0	0	0	0	0	0	0	0	0	0	0	0	0	0
TSHB	1.48328	0.069	0	0	0	0	0	0	0	0	0	0	0	0	0	0	0
TXNDC16	1.48328	0.069	0	0	0	0	0	0	0	0	0	0	0	0	0	0	0
UBN2	1.48328	0.069	1	0	0	0	0	0	0	0	0	0	0	0	0	0	0
WDR12	1.48328	0.069	0	0	0	0	0	0	0	0	0	0	0	0	0	0	0
ARF6	1.47579	0.07	0	0	0	0	0	0	0	0	0	0	0	0	0	0	0
ASCC2	1.47579	0.07	0	0	0	0	0	0	0	0	0	0	0	0	0	0	0
BMP7	1.47579	0.07	0	1	0	0	0	0	0	0	0	0	0	0	0	1	0
HSPBP1	1.47579	0.07	0	0	0	0	0	0	0	0	0	0	0	0	0	0	0
IFRD2	1.47579	0.07	0	0	0	0	0	0	0	0	0	0	0	0	0	0	0
MAP2	1.47579	0.07	0	0	0	0	0	0	0	0	0	0	0	0	0	0	0
TRIM48	1.47579	0.07	0	0	0	0	0	0	0	0	0	0	0	0	0	0	0
UVRAG	1.47579	0.07	0	0	0	0	0	0	0	0	0	0	0	0	0	0	0
WDR34	1.47579	0.07	0	0	0	0	0	0	0	0	0	0	0	0	0	0	0
ANTXRL	1.46838	0.071	0	0	0	0	0	0	0	0	0	0	0	0	0	0	0
ATN1	1.46838	0.071	0	0	0	0	0	0	0	0	0	0	0	0	0	0	0
ATPAF1	1.46838	0.071	0	0	0	0	0	0	0	0	0	0	0	0	0	0	0
BRAP	1.46838	0.071	0	0	0	0	0	0	0	0	0	0	0	0	0	0	0
CCDC12	1.46838	0.071	0	0	0	0	0	0	0	0	0	0	0	0	0	0	0
CLNS1A	1.46838	0.071	0	0	0	0	1	0	0	0	0	0	0	0	0	0	0
DDX11	1.46838	0.071	0	0	0	0	0	0	0	0	0	0	0	0	0	0	0
EPB41L2	1.46838	0.071	0	0	0	0	1	0	0	0	0	0	0	0	0	0	0
ETV7	1.46838	0.071	0	0	0	0	0	0	0	0	0	0	0	0	0	0	0
FANCF	1.46838	0.071	0	1	0	0	0	0	0	0	0	0	0	0	0	0	0
FIGNL1	1.46838	0.071	0	0	0	0	0	0	0	0	0	0	0	0	0	0	0
GRM6	1.46838	0.071	0	0	0	0	0	0	0	0	0	0	0	0	0	0	0
HEMK1	1.46838	0.071	0	0	0	0	0	0	0	0	0	0	0	0	0	0	0
IMP4	1.46838	0.071	0	0	0	0	0	0	0	0	0	0	0	0	0	0	0
LGALS8	1.46838	0.071	0	0	0	0	0	0	0	0	0	0	0	0	0	0	0
NUFIP2	1.46838	0.071	0	0	0	0	0	0	0	0	0	0	0	0	0	0	0
RBM39	1.46838	0.071	0	0	0	0	1	0	0	0	0	0	0	0	0	0	0
SGSH	1.46838	0.071	0	0	0	0	0	0	0	0	0	0	0	0	0	0	0
TXNDC17	1.46838	0.071	0	0	0	0	0	0	0	0	0	0	0	0	0	0	0
USP48	1.46838	0.071	0	0	0	0	0	0	0	0	0	0	0	0	0	0	0
YWHAZ	1.46838	0.071	0	0	0	0	0	0	0	0	0	0	0	0	0	0	1
ZNF395	1.46838	0.071	0	0	0	0	0	0	0	0	0	0	0	0	0	0	0
ZNF792	1.46838	0.071	0	0	0	0	0	0	0	0	0	0	0	0	0	0	0
ASF1A	1.46106	0.072	0	0	0	0	0	0	0	0	0	0	0	0	0	0	0
C10orf53	1.46106	0.072	0	0	0	0	0	0	0	0	0	0	0	0	0	0	0
C1orf127	1.46106	0.072	0	0	0	0	0	0	0	0	0	0	0	0	0	0	0
DEFB134	1.46106	0.072	0	0	0	0	0	0	0	0	0	0	0	0	0	0	0
GRID2	1.46106	0.072	0	0	0	0	0	0	0	0	0	0	0	0	0	0	0
NDC1	1.46106	0.072	0	0	0	1	0	0	0	0	0	0	0	0	0	0	0
NDUFA11	1.46106	0.072	0	0	0	0	0	0	0	0	0	0	0	0	0	0	0
P2RX4	1.46106	0.072	0	0	0	0	0	0	0	0	0	0	0	0	0	0	0
PAICS	1.46106	0.072	0	0	0	0	0	0	0	0	0	0	0	0	0	0	0
PCDHGA9	1.46106	0.072	0	0	0	0	0	0	0	0	0	0	0	0	0	0	0
PFDN5	1.46106	0.072	0	0	0	0	0	0	0	0	0	0	0	0	0	0	0
PTGFR	1.46106	0.072	0	0	0	0	0	0	0	0	0	0	0	0	0	0	0
SBDS	1.46106	0.072	0	0	0	0	0	0	0	0	0	0	0	0	0	0	0
SFI1	1.46106	0.072	0	0	0	1	0	0	0	0	0	0	0	0	0	0	0
SSX2IP	1.46106	0.072	0	0	0	1	0	0	0	0	0	0	0	0	0	0	0
TUBGCP6	1.46106	0.072	0	0	0	1	0	0	0	0	0	0	0	0	1	0	0
USF1	1.46106	0.072	0	0	0	0	0	0	0	0	0	0	0	0	0	0	0
WAPAL	1.46106	0.072	0	0	0	0	0	0	0	0	0	0	0	0	0	0	0
ADCY3	1.45381	0.073	0	0	0	1	0	0	0	1	0	0	0	0	1	0	0
ATG14	1.45381	0.073	0	0	0	1	0	0	0	0	0	0	0	0	0	0	0
CEP170	1.45381	0.073	0	0	0	0	0	0	0	0	0	0	0	0	0	0	0
CHMP1A	1.45381	0.073	0	0	0	0	0	0	0	0	0	0	0	0	0	0	0
DCDC2C	1.45381	0.073	0	0	0	0	0	0	0	0	0	0	0	0	0	0	0
GGPS1	1.45381	0.073	0	0	0	0	0	0	0	0	0	0	0	0	0	0	0
MLLT10	1.45381	0.073	0	0	0	0	0	0	0	0	0	0	0	0	0	0	0
OLFM4	1.45381	0.073	0	0	0	0	0	0	0	0	0	0	0	0	0	0	0
PCDHGB5	1.45381	0.073	0	0	0	0	0	0	0	0	0	0	0	0	0	0	0
PECR	1.45381	0.073	0	0	0	0	0	0	0	0	0	0	0	0	0	0	0
PPP1R16B	1.45381	0.073	0	0	0	0	0	0	0	0	0	0	0	0	0	0	0
SIRPA	1.45381	0.073	0	0	0	0	0	0	0	0	0	0	0	0	0	1	0
TRIP6	1.45381	0.073	0	0	0	0	1	0	0	0	0	0	0	0	0	0	0
ZNF556	1.45381	0.073	0	0	0	0	0	0	0	0	0	0	0	0	0	0	0
AGTPBP1	1.44663	0.074	0	0	0	0	0	0	0	0	0	0	0	0	0	0	0
BLOC1S6	1.44663	0.074	0	0	0	0	0	0	0	0	0	0	0	0	0	0	0
CELA3B	1.44663	0.074	0	0	0	0	0	0	0	0	0	0	0	0	0	0	0
CPEB1	1.44663	0.074	0	0	0	0	0	0	0	0	0	0	0	0	0	0	0
D0JB2	1.44663	0.074	0	0	0	0	0	0	0	0	0	0	0	0	0	0	0
DOCK3	1.44663	0.074	0	0	0	0	0	0	0	0	0	0	0	0	0	0	0
FAM163A	1.44663	0.074	0	0	0	0	0	0	0	0	0	0	0	0	0	0	0
JUN	1.44663	0.074	0	0	0	0	0	0	0	0	0	0	1	0	0	0	0
MEIS1	1.44663	0.074	0	0	0	0	0	0	0	0	0	0	0	0	0	0	0
MTMR3	1.44663	0.074	0	0	0	0	0	0	0	0	0	0	0	0	0	0	0
NXPH1	1.44663	0.074	0	0	0	0	0	0	0	0	0	0	0	0	0	0	0
PCBP1	1.44663	0.074	0	0	0	0	0	0	0	0	0	0	0	0	0	0	0
POU6F2	1.44663	0.074	0	0	0	0	0	0	0	0	0	0	0	0	0	0	0
SH2D2A	1.44663	0.074	0	0	0	0	0	0	0	0	0	0	0	0	0	0	0
SH3GLB2	1.44663	0.074	0	0	0	0	0	0	0	0	0	0	0	0	0	0	0
SLC25A34	1.44663	0.074	0	0	0	0	0	0	0	0	0	0	0	0	0	0	0
SPDYE3	1.44663	0.074	0	0	0	0	0	0	0	0	0	0	0	0	0	0	0
STK11	1.44663	0.074	0	0	0	0	0	0	0	0	0	0	0	0	0	0	0
ADO	1.43953	0.075	0	0	0	0	0	0	0	0	0	0	0	0	0	0	0
CCDC28A	1.43953	0.075	0	0	0	0	0	0	0	0	0	0	0	0	0	0	0
CDH8	1.43953	0.075	0	0	0	0	0	0	0	0	0	0	0	0	0	0	0
CDRT4	1.43953	0.075	0	0	0	0	0	0	0	0	0	0	0	0	0	0	0
CNTFR	1.43953	0.075	0	0	0	0	0	0	0	0	0	0	0	0	0	0	0
FAM177B	1.43953	0.075	0	0	0	0	0	0	0	0	0	0	0	0	0	0	0
MFSD8	1.43953	0.075	0	0	0	0	0	0	0	0	0	0	0	0	0	0	0
ODAM	1.43953	0.075	0	0	0	0	0	0	0	0	0	0	0	0	0	0	0
OR5M11	1.43953	0.075	0	0	0	0	0	0	0	0	0	0	0	0	0	0	0
PDE3A	1.43953	0.075	0	0	0	0	0	0	0	0	0	0	0	0	0	0	0
SLC25A33	1.43953	0.075	0	0	0	0	0	0	0	0	0	0	0	0	0	0	0
SUOX	1.43953	0.075	0	0	0	0	0	0	0	0	0	0	0	0	0	0	0
UGT1A10	1.43953	0.075	0	0	0	0	0	0	0	0	0	0	0	0	0	0	0
ZNF862	1.43953	0.075	0	0	0	0	0	0	0	0	0	0	0	0	0	0	0
DERL1	1.4325	0.076	0	0	0	0	0	0	0	0	0	0	0	0	0	0	0
EMG1	1.4325	0.076	0	0	0	0	0	0	0	0	0	0	0	0	0	0	0
FAM171A1	1.4325	0.076	0	0	0	0	0	0	0	0	0	0	0	0	0	0	0
KIAA1804	1.4325	0.076	0	0	0	0	0	0	0	0	0	0	0	0	0	0	0
LANCL1	1.4325	0.076	0	0	0	0	0	0	0	0	0	0	0	0	0	0	0
PHLDB2	1.4325	0.076	0	0	0	0	1	0	0	0	0	0	0	0	0	0	0
PHYKPL	1.4325	0.076	0	0	0	0	0	0	0	0	0	0	0	0	0	1	0
RDH11	1.4325	0.076	0	0	0	0	0	0	0	0	0	0	0	0	0	0	0
RHOB	1.4325	0.076	0	0	0	0	0	0	0	0	0	0	0	0	0	0	0
SETD2	1.4325	0.076	0	0	1	0	0	0	0	0	0	0	0	0	0	0	0
SLC44A4	1.4325	0.076	0	0	0	0	0	0	0	0	0	0	0	0	0	0	0
SMARCD2	1.4325	0.076	0	0	0	0	0	0	0	0	0	0	0	0	0	0	0
TM6SF2	1.4325	0.076	0	0	0	0	0	0	0	0	0	0	0	0	0	0	0
USP45	1.4325	0.076	0	0	0	0	0	0	0	0	0	0	0	0	0	0	0
ARSK	1.42554	0.077	0	0	0	0	0	0	0	0	0	0	0	0	0	0	0
BNIP3L	1.42554	0.077	0	0	0	0	0	0	0	0	0	0	0	0	0	0	0
C6orf141	1.42554	0.077	0	0	0	0	0	0	0	0	0	0	0	0	0	0	0
CHSY1	1.42554	0.077	0	0	0	0	0	0	0	0	0	0	0	0	0	0	0
DGKD	1.42554	0.077	0	0	0	0	0	0	0	0	0	0	0	0	0	0	0
HRASLS	1.42554	0.077	0	0	0	0	0	0	0	0	0	0	0	0	0	0	0
PDGFRA	1.42554	0.077	0	1	0	0	0	0	0	0	0	0	1	0	0	0	0
PHC1	1.42554	0.077	0	1	0	0	0	0	0	0	0	0	0	0	0	0	0
PNMAL1	1.42554	0.077	0	0	0	0	0	0	0	0	0	0	0	0	0	0	0
PSMC3IP	1.42554	0.077	0	0	0	0	0	0	0	0	0	0	0	0	0	0	0
UGT1A8	1.42554	0.077	0	0	0	0	0	0	0	0	0	0	0	0	0	0	0
UGT1A9	1.42554	0.077	0	0	0	0	0	0	0	0	0	0	0	0	0	0	0
VWDE	1.42554	0.077	0	0	0	0	0	0	0	0	0	0	0	0	0	0	0
ZNF439	1.42554	0.077	0	0	0	0	0	0	0	0	0	0	0	0	0	0	0
C4orf50	1.41865	0.078	0	0	0	0	0	0	0	0	0	0	0	0	0	0	0
CD79B	1.41865	0.078	0	0	0	0	0	0	0	0	0	0	0	0	0	0	0
MC1R	1.41865	0.078	0	0	0	0	0	0	0	0	0	0	0	0	0	0	0
OR2D2	1.41865	0.078	0	0	0	0	0	0	0	0	0	0	0	0	0	0	0
TTC34	1.41865	0.078	0	0	0	0	0	0	0	0	0	0	0	0	0	0	0
TTC6	1.41865	0.078	0	0	0	0	0	0	0	0	0	0	0	0	0	0	0
URB2	1.41865	0.078	0	0	0	0	0	0	0	0	0	0	0	0	0	0	0
ZNF474	1.41865	0.078	0	0	0	0	0	0	0	0	0	0	0	0	0	0	0
ZYG11B	1.41865	0.078	0	0	0	0	0	0	0	0	0	0	0	0	0	0	0
ARHGEF4	1.41183	0.079	0	0	0	0	0	0	0	0	0	0	0	0	0	0	0
ASNSD1	1.41183	0.079	0	0	0	0	0	0	0	0	1	0	0	0	0	0	0
C10orf10	1.41183	0.079	0	0	0	0	0	0	0	0	0	0	0	0	0	0	0
C4orf29	1.41183	0.079	0	0	0	0	0	0	0	0	0	0	0	0	0	0	0
CABYR	1.41183	0.079	0	0	0	0	1	0	0	0	0	0	0	0	0	0	0
CHMP4C	1.41183	0.079	0	0	0	0	0	0	0	0	0	0	0	0	0	0	0
CLCN1	1.41183	0.079	0	0	0	0	0	0	0	0	0	0	0	0	0	0	0
GMPPA	1.41183	0.079	0	0	0	0	0	0	0	0	0	0	0	0	0	0	0
MED27	1.41183	0.079	0	0	0	0	0	0	0	0	0	0	0	0	0	0	0
MGST1	1.41183	0.079	0	0	0	0	0	0	0	0	0	0	0	0	0	0	0
OR52N1	1.41183	0.079	0	0	0	0	0	0	0	0	0	0	0	0	0	0	0
PCDHGA8	1.41183	0.079	0	0	0	0	0	0	0	0	0	0	0	0	0	0	0
PCDHGB4	1.41183	0.079	0	0	0	0	0	0	0	0	0	0	0	0	0	0	0
PLEKHH1	1.41183	0.079	0	0	0	0	1	0	0	0	0	0	0	0	0	0	0
RASGRP2	1.41183	0.079	0	0	0	0	0	0	0	0	0	0	0	0	0	0	0
STX17	1.41183	0.079	0	0	0	0	0	0	0	0	0	0	0	0	0	0	0
SULT1C3	1.41183	0.079	0	0	0	0	0	0	0	0	0	0	0	0	0	0	0
TMEM133	1.41183	0.079	0	0	0	0	0	0	0	0	0	0	0	0	0	0	0
UBTD1	1.41183	0.079	0	0	0	0	0	0	0	0	0	0	0	0	0	0	0
CAPZA3	1.40507	0.08	0	0	0	0	1	0	0	0	0	0	0	0	0	0	0
CSNK1A1	1.40507	0.08	0	0	0	0	0	0	0	1	0	0	0	0	0	0	1
F3	1.40507	0.08	0	0	0	0	0	0	0	0	0	0	0	0	0	0	0
GOLGA8H	1.40507	0.08	0	0	0	0	0	0	0	0	0	0	0	0	0	0	0
HPS3	1.40507	0.08	0	0	0	0	0	0	0	0	0	0	0	0	0	0	0
LAG3	1.40507	0.08	0	0	0	0	0	0	0	0	0	0	0	0	0	0	0
MPHOSPH9	1.40507	0.08	0	0	0	0	0	0	0	0	0	0	0	0	0	0	0
PLK4	1.40507	0.08	0	0	0	1	0	0	0	0	0	0	0	0	0	0	0
SLCO1B3	1.40507	0.08	0	0	0	0	0	0	0	0	0	0	0	0	0	0	0
SYCP1	1.40507	0.08	0	0	0	0	0	0	0	0	0	0	0	0	0	0	0
TMEM192	1.40507	0.08	0	0	0	0	0	0	0	0	0	0	0	0	0	0	0
TMTC4	1.40507	0.08	0	0	0	0	0	0	0	0	0	0	0	0	0	0	0
WHSC1L1	1.40507	0.08	0	1	0	0	0	0	0	0	0	0	0	0	0	0	0
ZNF366	1.40507	0.08	0	0	0	0	0	0	0	0	0	0	0	0	0	0	0
ANKAR	1.39838	0.081	0	0	0	0	0	0	0	0	0	0	0	0	0	0	0
BTNL2	1.39838	0.081	0	0	0	0	0	0	0	0	0	0	0	0	0	0	0
C2orf72	1.39838	0.081	0	0	0	0	0	0	0	0	0	0	0	0	0	0	0
D0JC15	1.39838	0.081	0	0	0	0	0	0	0	0	0	0	0	0	0	0	0
EID2	1.39838	0.081	0	0	0	0	0	0	0	0	0	0	0	0	0	0	0
FAM101B	1.39838	0.081	0	0	0	0	0	0	0	0	0	0	0	0	0	0	0
KRTAP17-1	1.39838	0.081	0	0	0	0	0	0	0	0	0	0	0	0	0	0	0
LAMA1	1.39838	0.081	0	1	0	0	0	0	0	0	0	0	0	0	0	1	0
LOC101927245	1.39838	0.081	0	0	0	0	0	0	0	0	0	0	0	0	0	0	0
MIOX	1.39838	0.081	0	0	0	0	0	0	0	0	0	0	0	0	0	0	0
MLX	1.39838	0.081	0	0	0	0	0	0	0	0	0	0	0	0	0	0	0
MYO1E	1.39838	0.081	0	0	0	0	1	0	0	0	0	0	0	0	0	0	0
PGBD1	1.39838	0.081	0	0	0	0	0	0	0	0	0	0	0	0	0	0	0
RPL13	1.39838	0.081	0	0	0	1	0	0	0	0	0	0	0	0	0	0	0
SLC35B1	1.39838	0.081	0	0	0	0	0	0	0	0	0	0	0	0	0	0	0
SNPH	1.39838	0.081	0	0	0	0	0	0	0	0	0	0	0	0	0	0	0
TMC1	1.39838	0.081	0	0	0	0	0	0	0	0	0	0	0	0	0	0	0
TRRAP	1.39838	0.081	0	0	1	0	0	0	0	0	0	0	0	0	0	0	1
ADAMTS16	1.39174	0.082	0	0	0	0	0	0	0	0	0	0	0	0	0	1	0
ARMC2	1.39174	0.082	0	0	0	0	0	0	0	0	0	0	0	0	0	0	0
BOC	1.39174	0.082	0	0	0	0	0	0	0	1	0	0	0	0	0	0	0
C3orf18	1.39174	0.082	0	0	0	0	0	0	0	0	0	0	0	0	0	0	0
CCDC15	1.39174	0.082	0	0	0	0	0	0	0	0	0	0	0	0	0	0	0
DSCAML1	1.39174	0.082	0	0	0	0	0	0	0	0	0	0	0	0	0	0	0
IRF7	1.39174	0.082	0	0	0	0	0	0	0	0	0	0	0	0	0	0	0
KCTD14	1.39174	0.082	0	0	0	0	0	0	0	0	0	0	0	0	0	0	0
KIF7	1.39174	0.082	0	0	0	1	0	0	0	1	0	0	0	0	1	0	0
KRT33A	1.39174	0.082	0	0	0	0	0	0	0	0	0	0	0	0	0	0	0
LIG1	1.39174	0.082	0	0	0	0	0	0	0	0	1	0	0	0	0	0	0
LRRC63	1.39174	0.082	0	0	0	0	0	0	0	0	0	0	0	0	0	0	0
ODF3L1	1.39174	0.082	0	0	0	0	0	0	0	0	0	0	0	0	0	0	0
PRDM15	1.39174	0.082	0	0	0	0	0	0	0	0	0	0	0	0	0	0	0
SAR1B	1.39174	0.082	0	0	0	0	0	0	0	0	0	0	0	0	0	0	0
STRADA	1.39174	0.082	0	0	0	0	0	0	0	0	0	0	0	0	0	0	0
TRPV1	1.39174	0.082	0	0	0	0	0	0	0	0	0	0	0	0	0	0	0
ZDHHC6	1.39174	0.082	0	0	0	0	0	0	0	0	0	0	0	0	0	0	0
C10orf128	1.38517	0.083	0	0	0	0	0	0	0	0	0	0	0	0	0	0	0
CRYBA1	1.38517	0.083	0	0	0	0	0	0	0	0	0	0	0	0	0	0	0
DCST2	1.38517	0.083	0	0	0	0	0	0	0	0	0	0	0	0	0	0	0
DSP	1.38517	0.083	0	0	0	0	0	0	0	0	0	0	0	0	0	0	0
FABP9	1.38517	0.083	0	0	0	0	0	0	0	0	0	0	0	0	0	0	0
FOXC2	1.38517	0.083	0	1	0	0	0	0	0	0	0	0	0	0	0	0	0
HIVEP3	1.38517	0.083	0	0	0	0	0	0	0	0	0	0	0	0	0	0	0
KRTAP16-1	1.38517	0.083	0	0	0	0	0	0	0	0	0	0	0	0	0	0	0
LRRTM1	1.38517	0.083	0	0	0	0	1	0	0	0	0	0	0	0	0	0	0
M6PR	1.38517	0.083	0	0	0	0	0	0	0	0	0	0	0	0	0	0	0
MUTYH	1.38517	0.083	0	0	0	0	0	0	0	0	0	0	0	0	0	0	0
NOL4	1.38517	0.083	0	0	0	0	0	0	0	0	0	0	0	0	0	0	0
NRAS	1.38517	0.083	0	1	0	0	0	1	0	0	0	0	1	0	0	1	0
PHF20	1.38517	0.083	0	0	1	0	0	0	0	0	0	0	0	0	0	0	0
PHF20L1	1.38517	0.083	0	0	0	0	0	0	0	0	0	0	0	0	0	0	0
RNF187	1.38517	0.083	0	0	0	0	0	0	0	0	0	0	0	0	0	0	0
RPP38	1.38517	0.083	0	0	0	0	0	0	0	0	0	0	0	0	0	0	0
ALDH3B1	1.37866	0.084	0	0	0	0	0	0	0	0	0	0	0	0	0	0	0
C1orf74	1.37866	0.084	0	0	0	0	0	0	0	0	0	0	0	0	0	0	0
CHODL	1.37866	0.084	0	0	0	0	0	0	0	0	0	0	0	0	0	0	0
GOLM1	1.37866	0.084	0	0	0	0	0	0	0	0	0	0	0	0	0	0	0
HACD1	1.37866	0.084	0	0	0	0	0	0	0	0	0	0	0	0	0	0	0
MTHFSD	1.37866	0.084	0	0	0	0	0	0	0	0	0	0	0	0	0	0	0
NKX2-3	1.37866	0.084	0	0	0	0	0	0	0	0	0	0	0	0	0	0	0
P2RX7	1.37866	0.084	0	0	0	0	1	0	0	0	0	0	0	0	0	0	0
PARD3	1.37866	0.084	0	0	0	1	0	0	0	0	0	0	0	0	1	1	0
POMT1	1.37866	0.084	0	0	0	0	0	0	0	0	0	0	0	0	0	0	0
SH3BP1	1.37866	0.084	0	0	0	0	0	0	0	0	0	0	0	0	0	0	0
SLC22A5	1.37866	0.084	0	0	0	0	0	0	0	0	0	0	0	0	0	0	0
TRIM22	1.37866	0.084	0	0	0	0	0	0	0	0	0	0	0	0	0	0	0
TSPAN10	1.37866	0.084	0	0	0	0	0	0	0	0	0	0	0	0	0	0	0
UBE2J2	1.37866	0.084	0	0	0	0	0	0	0	0	0	0	0	0	0	0	0
UGT1A4	1.37866	0.084	0	0	0	0	0	0	0	0	0	0	0	0	0	0	0
ULBP1	1.37866	0.084	0	0	0	0	1	0	0	0	0	0	0	0	0	0	0
VPS45	1.37866	0.084	0	0	0	0	0	0	0	0	0	0	0	0	0	0	0
AGBL1	1.3722	0.085	0	0	0	0	0	0	0	0	0	0	0	0	0	0	0
ARID4B	1.3722	0.085	0	0	1	0	0	0	0	0	0	0	0	0	0	0	0
ATXN7L3	1.3722	0.085	0	0	1	0	0	0	0	0	0	0	0	0	0	0	0
C12orf43	1.3722	0.085	0	0	0	0	0	0	0	0	0	0	0	0	0	0	0
HOXD4	1.3722	0.085	0	0	0	0	0	0	0	0	0	0	0	0	0	0	0
IL36G	1.3722	0.085	0	0	0	0	0	0	0	0	0	0	0	0	0	0	0
NDUFA13	1.3722	0.085	0	0	0	0	0	0	0	0	1	0	0	0	0	0	0
PLCXD2	1.3722	0.085	0	0	0	0	0	0	0	0	0	0	0	0	0	0	0
PSMD6	1.3722	0.085	0	0	0	0	0	0	0	1	0	0	0	0	0	0	1
SUMO3	1.3722	0.085	0	0	0	0	0	0	0	0	0	0	0	0	0	0	0
TAF5L	1.3722	0.085	0	0	0	0	0	0	0	0	0	0	0	0	0	0	0
TMCC1	1.3722	0.085	0	0	0	0	0	0	0	0	0	0	0	0	0	0	0
WBP1L	1.3722	0.085	0	0	0	0	0	0	0	0	0	0	0	0	0	0	0
ZNF117	1.3722	0.085	0	0	0	0	0	0	0	0	0	0	0	0	0	0	0
ZNF662	1.3722	0.085	0	0	0	0	0	0	0	0	0	0	0	0	0	0	0
ANKRD12	1.36581	0.086	0	0	0	0	0	0	0	0	0	0	0	0	0	0	0
AQP11	1.36581	0.086	0	0	0	0	0	0	0	0	0	0	0	0	0	0	0
CAPN3	1.36581	0.086	0	0	0	0	0	0	0	0	0	0	0	0	0	1	0
CEACAM21	1.36581	0.086	0	0	0	0	0	0	0	0	0	0	0	0	0	0	0
CPLX4	1.36581	0.086	0	0	0	0	0	0	0	0	0	0	0	0	0	0	0
CREBZF	1.36581	0.086	0	0	0	0	0	0	0	0	0	0	0	0	0	0	0
KDM1B	1.36581	0.086	0	0	0	0	0	0	0	0	0	0	0	0	0	0	0
LRRC4C	1.36581	0.086	0	0	0	0	0	0	0	0	0	0	0	0	0	0	0
MAFF	1.36581	0.086	0	0	0	0	0	0	0	0	0	0	0	0	0	0	0
MARS	1.36581	0.086	0	0	0	0	0	0	0	0	0	0	0	0	0	0	0
NOS3	1.36581	0.086	0	0	0	0	1	0	0	0	0	0	0	0	0	0	0
NR5A2	1.36581	0.086	0	0	0	0	0	0	0	0	0	0	0	0	0	0	0
PCDHGA7	1.36581	0.086	0	0	0	0	0	0	0	0	0	0	0	0	0	0	0
SACS	1.36581	0.086	0	0	0	0	0	0	0	0	0	0	0	0	0	0	0
SC5D	1.36581	0.086	0	0	0	0	0	0	0	0	0	0	0	0	0	0	0
SEMA3F	1.36581	0.086	0	0	0	0	0	0	0	0	0	0	0	0	0	0	0
SEZ6L	1.36581	0.086	0	0	0	0	0	0	0	0	0	0	0	0	0	0	0
SGMS2	1.36581	0.086	0	0	0	0	0	0	0	0	0	0	0	0	0	0	0
SPATA9	1.36581	0.086	0	0	0	0	0	0	0	0	0	0	0	0	0	0	0
TSSK6	1.36581	0.086	0	0	0	0	0	0	0	0	0	0	0	0	0	0	0
ABR	1.35946	0.087	0	0	0	0	0	0	0	0	0	0	0	0	0	0	0
ADAT1	1.35946	0.087	0	0	0	0	0	0	0	0	0	0	0	0	0	0	0
AZIN1	1.35946	0.087	0	0	0	0	0	0	0	0	0	0	0	0	0	0	0
CSTB	1.35946	0.087	0	0	0	0	0	0	0	0	0	0	0	0	0	0	0
GDF5	1.35946	0.087	0	0	0	0	0	0	0	0	0	0	0	0	0	1	0
GOLGA2	1.35946	0.087	0	0	0	0	0	0	0	0	0	0	0	0	0	0	0
LOC101929141	1.35946	0.087	0	0	0	0	0	0	0	0	0	0	0	0	0	0	0
LRRTM2	1.35946	0.087	0	0	0	0	0	0	0	0	0	0	0	0	0	0	0
LSS	1.35946	0.087	0	0	0	0	0	0	0	0	0	0	0	0	0	0	0
MGST2	1.35946	0.087	0	0	0	0	0	0	0	0	0	0	0	0	0	0	0
MRPL1	1.35946	0.087	0	0	0	0	0	0	0	0	0	0	0	0	0	0	0
NDUFV2	1.35946	0.087	0	0	0	0	0	0	0	0	0	0	0	0	0	0	0
NPAS3	1.35946	0.087	0	0	0	0	0	0	0	0	0	0	0	0	0	0	0
POU4F2	1.35946	0.087	0	0	0	0	0	0	0	0	0	0	0	0	0	0	0
RDH12	1.35946	0.087	0	0	0	0	0	0	0	0	0	0	0	0	0	0	0
TMEM214	1.35946	0.087	0	0	0	0	0	0	0	0	0	0	0	0	0	0	0
TSPYL4	1.35946	0.087	0	0	0	0	0	0	0	0	0	0	0	0	0	0	0
ABCD3	1.35317	0.088	0	0	0	0	0	0	0	0	0	0	0	0	0	0	0
ABHD12	1.35317	0.088	0	0	0	0	0	0	0	0	0	0	0	0	0	0	0
AGBL4	1.35317	0.088	0	0	0	0	0	0	0	0	0	0	0	0	0	0	0
AGTRAP	1.35317	0.088	0	0	0	0	0	0	0	0	0	0	0	0	0	0	0
AOC1	1.35317	0.088	0	0	0	0	0	0	0	0	0	0	0	0	0	0	0
C1D	1.35317	0.088	0	0	0	0	0	0	0	0	0	0	0	0	0	0	0
CTAGE1	1.35317	0.088	0	0	0	0	0	0	0	0	0	0	0	0	0	0	0
ELN	1.35317	0.088	0	1	0	0	0	0	0	0	0	0	0	0	0	1	0
ERC2	1.35317	0.088	0	0	0	0	1	0	0	0	0	0	0	0	0	0	0
FHL2	1.35317	0.088	0	0	0	0	0	0	0	0	0	0	0	0	0	0	0
GLTSCR1L	1.35317	0.088	0	0	0	0	0	0	0	0	0	0	0	0	0	0	0
GPR158	1.35317	0.088	0	0	0	0	0	0	0	0	0	0	0	0	0	0	0
LMO1	1.35317	0.088	0	0	0	0	0	0	0	0	0	0	0	0	0	0	0
PAX6	1.35317	0.088	0	0	0	0	0	0	0	0	0	0	0	0	0	0	0
RNF39	1.35317	0.088	0	0	0	0	0	0	0	0	0	0	0	0	0	0	0
SIRPB2	1.35317	0.088	0	0	0	0	0	0	0	0	0	0	0	0	0	0	0
UGT2B10	1.35317	0.088	0	0	0	0	0	0	0	0	0	0	0	0	0	0	0
YJEFN3	1.35317	0.088	0	0	0	0	0	0	0	0	0	0	0	0	0	0	0
ZBTB7C	1.35317	0.088	0	0	0	0	0	0	0	0	0	0	0	0	0	0	0
ZNF284	1.35317	0.088	0	0	0	0	0	0	0	0	0	0	0	0	0	0	0
C1orf162	1.34694	0.089	0	0	0	0	0	0	0	0	0	0	0	0	0	0	0
DBP	1.34694	0.089	0	0	0	0	0	0	0	0	0	0	0	0	0	0	0
FIBIN	1.34694	0.089	0	0	0	0	0	0	0	0	0	0	0	0	0	0	0
GAD2	1.34694	0.089	0	0	0	0	0	0	0	0	0	0	0	0	0	0	0
GALNT7	1.34694	0.089	0	0	0	0	0	0	0	0	0	0	0	0	0	0	0
KRTAP3-2	1.34694	0.089	0	0	0	0	0	0	0	0	0	0	0	0	0	0	0
LOC101929728	1.34694	0.089	0	0	0	0	0	0	0	0	0	0	0	0	0	0	0
MDGA1	1.34694	0.089	0	0	0	0	0	0	0	0	0	0	0	0	0	0	0
MED30	1.34694	0.089	0	0	0	0	0	0	0	0	0	0	0	0	0	0	0
PCDHGA6	1.34694	0.089	0	0	0	0	0	0	0	0	0	0	0	0	0	0	0
PCDHGB3	1.34694	0.089	0	0	0	0	0	0	0	0	0	0	0	0	0	0	0
PKD2	1.34694	0.089	0	0	0	1	0	0	0	0	0	0	0	0	1	0	0
PNPLA1	1.34694	0.089	0	0	0	0	0	0	0	0	0	0	0	0	0	0	0
QDPR	1.34694	0.089	0	0	0	0	0	0	0	0	0	0	0	0	0	0	0
RAP2B	1.34694	0.089	0	0	0	0	0	0	0	0	0	0	0	0	0	0	0
RNF139	1.34694	0.089	0	0	0	0	0	0	0	0	0	0	0	0	0	0	0
TMTC2	1.34694	0.089	0	0	0	0	0	0	0	0	0	0	0	0	0	0	0
ZFC3H1	1.34694	0.089	0	0	0	0	0	0	0	0	0	0	0	0	0	0	0
C14orf178	1.34076	0.09	0	0	0	0	0	0	0	0	0	0	0	0	0	0	0
CGRRF1	1.34076	0.09	0	0	0	0	0	0	0	0	0	0	0	0	0	0	0
CMPK1	1.34076	0.09	0	0	0	0	0	0	0	0	0	0	0	0	0	0	0
EDIL3	1.34076	0.09	0	0	0	0	0	0	0	0	0	0	0	0	0	0	0
FAM229B	1.34076	0.09	0	0	0	0	0	0	0	0	0	0	0	0	0	0	0
HS3ST3B1	1.34076	0.09	0	0	0	0	0	0	0	0	0	0	0	0	0	0	0
KRT35	1.34076	0.09	0	0	0	0	0	0	0	0	0	0	0	0	0	0	0
LILRB5	1.34076	0.09	0	0	0	0	0	0	0	0	0	0	0	0	0	0	0
LOC100996598	1.34076	0.09	0	0	0	0	0	0	0	0	0	0	0	0	0	0	0
MCHR1	1.34076	0.09	0	0	0	1	0	0	0	0	0	0	0	0	1	0	0
MGAT4A	1.34076	0.09	0	0	0	0	0	0	0	0	0	0	0	0	0	0	0
NFATC2	1.34076	0.09	0	1	0	0	0	0	0	0	0	0	0	0	0	0	0
OTOGL	1.34076	0.09	0	0	0	0	0	0	0	0	0	0	0	0	0	0	0
PAOX	1.34076	0.09	0	0	0	0	0	0	0	0	0	0	0	0	0	0	0
PLX04	1.34076	0.09	0	0	0	0	0	0	0	0	0	0	0	0	0	0	0
PSG4	1.34076	0.09	0	0	0	0	0	0	0	0	0	0	0	0	0	1	0
PTDSS1	1.34076	0.09	0	0	0	0	0	0	0	0	0	0	0	0	0	0	0
S0P29	1.34076	0.09	0	0	0	0	0	0	0	0	0	0	0	0	0	0	0
SMIM18	1.34076	0.09	0	0	0	0	0	0	0	0	0	0	0	0	0	0	0
TLX1	1.34076	0.09	0	0	0	0	0	0	0	0	0	0	0	0	0	0	0
ZFP36L2	1.34076	0.09	0	0	0	0	0	0	0	0	0	0	0	0	0	0	0
ZNF92	1.34076	0.09	0	0	0	0	0	0	0	0	0	0	0	0	0	0	0
CDC14A	1.33462	0.091	0	0	0	1	0	0	0	0	0	0	0	0	0	0	0
CELF1	1.33462	0.091	0	0	0	0	0	0	0	0	0	0	0	0	0	0	0
CNRIP1	1.33462	0.091	0	0	0	0	0	0	0	0	0	0	0	0	0	0	0
FAM53B	1.33462	0.091	0	0	0	0	0	0	0	0	0	0	0	0	0	0	0
LCN6	1.33462	0.091	0	0	0	0	0	0	0	0	0	0	0	0	0	0	0
NUDT4	1.33462	0.091	0	0	0	0	0	0	0	0	0	0	0	0	0	0	0
PROP1	1.33462	0.091	0	0	0	0	0	0	0	0	0	0	0	0	0	0	0
PSD	1.33462	0.091	0	0	0	0	0	0	0	0	0	0	0	0	0	0	0
PTAR1	1.33462	0.091	0	0	0	0	0	0	0	0	0	0	0	0	0	0	0
SEC23B	1.33462	0.091	0	0	0	0	0	0	0	0	0	0	0	0	0	0	0
SERPI06	1.33462	0.091	0	0	0	0	0	0	0	0	0	0	0	0	0	0	0
SMG1	1.33462	0.091	0	0	0	0	0	0	0	0	0	0	0	0	0	0	0
SPAG6	1.33462	0.091	0	0	0	1	0	0	1	0	0	0	0	0	1	0	0
USP14	1.33462	0.091	0	0	0	0	0	0	0	0	0	0	0	0	0	0	0
AMD1	1.32854	0.092	0	0	0	0	0	0	0	0	0	0	0	0	0	0	0
AMER2	1.32854	0.092	0	0	0	0	0	0	0	0	0	0	0	0	0	0	0
ANXA3	1.32854	0.092	0	0	0	0	0	0	0	0	0	0	0	0	0	0	0
ASIC2	1.32854	0.092	0	0	0	0	0	0	0	0	0	0	0	0	0	0	0
C10orf111	1.32854	0.092	0	0	0	0	0	0	0	0	0	0	0	0	0	0	0
CCDC170	1.32854	0.092	0	0	0	0	0	0	1	0	0	0	0	0	0	0	0
CCSER2	1.32854	0.092	0	0	0	0	1	0	0	0	0	0	0	0	0	0	0
CREB3L2	1.32854	0.092	0	0	0	0	0	0	0	0	0	0	0	0	0	0	0
DCUN1D5	1.32854	0.092	0	0	0	0	0	0	0	0	0	0	0	0	0	0	0
E2F8	1.32854	0.092	0	0	0	0	0	0	0	0	0	0	0	0	0	0	0
FKBP1B	1.32854	0.092	0	0	0	0	0	0	0	0	0	0	0	0	0	0	0
FURIN	1.32854	0.092	0	1	0	0	0	0	0	0	0	1	0	1	0	1	0
FXYD3	1.32854	0.092	0	0	0	0	0	0	0	0	0	0	0	0	0	0	0
GSN	1.32854	0.092	0	0	0	1	0	0	0	0	0	0	0	0	0	0	0
MTNR1A	1.32854	0.092	0	0	0	0	0	0	0	0	0	0	0	0	0	0	0
NFE2L2	1.32854	0.092	0	0	0	0	0	0	0	0	0	0	0	0	0	0	0
ODF2L	1.32854	0.092	0	0	0	0	0	0	0	0	0	0	0	0	0	0	0
PODN	1.32854	0.092	0	0	0	0	0	0	0	0	0	0	0	0	0	0	0
PYGL	1.32854	0.092	0	0	0	0	0	0	0	0	0	0	0	0	0	0	0
TRMT12	1.32854	0.092	0	0	0	0	0	0	0	0	0	0	0	0	0	0	0
ZNF180	1.32854	0.092	0	0	0	0	0	0	0	0	0	0	0	0	0	0	0
ACHE	1.32251	0.093	0	0	0	0	0	0	0	0	0	0	0	0	0	0	0
BSN	1.32251	0.093	0	0	0	0	1	0	0	0	0	0	0	0	0	0	0
CRYGA	1.32251	0.093	0	0	0	0	0	0	0	0	0	0	0	0	0	0	0
FAM179A	1.32251	0.093	0	0	0	0	0	0	0	0	0	0	0	0	0	0	0
FAM227B	1.32251	0.093	0	0	0	0	0	0	0	0	0	0	0	0	0	0	0
HYAL1	1.32251	0.093	0	0	0	0	0	0	0	0	0	0	0	0	0	0	0
LZTR1	1.32251	0.093	0	0	0	0	0	0	0	0	1	0	0	0	0	0	0
MDGA2	1.32251	0.093	0	0	0	0	0	0	0	0	0	0	0	0	0	0	0
NPC1	1.32251	0.093	0	0	0	0	0	0	0	0	0	0	0	0	0	0	0
OR5K1	1.32251	0.093	0	0	0	0	0	0	0	0	0	0	0	0	0	0	0
PRKG2	1.32251	0.093	0	0	0	0	0	0	0	0	0	0	0	0	0	0	1
RFESD	1.32251	0.093	0	0	0	0	0	0	0	0	0	0	0	0	0	0	0
RSF1	1.32251	0.093	0	0	0	0	0	0	0	0	0	0	0	0	0	0	0
SLC1A6	1.32251	0.093	0	0	0	0	1	0	0	0	0	0	0	0	0	0	0
ALDH3B2	1.31652	0.094	0	0	0	0	0	0	0	0	0	0	0	0	0	0	0
AMN1	1.31652	0.094	0	0	0	0	0	0	0	0	0	0	0	0	0	0	0
CPNE1	1.31652	0.094	0	0	0	0	0	0	0	0	0	0	0	0	0	0	0
CROCC	1.31652	0.094	0	0	0	1	0	0	0	0	0	0	0	0	1	0	0
FAM104A	1.31652	0.094	0	0	0	0	0	0	0	0	0	0	0	0	0	0	0
FAM134C	1.31652	0.094	0	0	0	0	0	0	0	0	0	0	0	0	0	0	0
FOXL2	1.31652	0.094	0	1	0	0	0	0	0	0	0	0	0	0	0	0	0
IL2RA	1.31652	0.094	0	0	0	0	0	0	0	0	0	0	0	0	0	0	0
PCDHGA5	1.31652	0.094	0	0	0	0	0	0	0	0	0	0	0	0	0	0	0
RR0D1	1.31652	0.094	0	0	0	0	0	0	0	0	0	0	0	0	0	0	0
SPI1	1.31652	0.094	0	0	0	0	0	0	0	0	0	0	0	0	0	0	0
ZNF691	1.31652	0.094	0	0	0	0	0	0	0	0	0	0	0	0	0	0	0
ACSL5	1.31058	0.095	0	0	0	0	0	0	0	0	0	0	0	0	0	0	0
ACTN2	1.31058	0.095	0	0	0	0	1	0	0	0	0	0	0	0	0	0	0
APOL2	1.31058	0.095	0	0	0	0	0	0	0	0	0	0	0	0	0	0	0
ATP4A	1.31058	0.095	0	1	0	0	0	0	0	0	0	0	0	0	0	0	0
CDR2L	1.31058	0.095	0	0	0	0	0	0	0	0	0	0	0	0	0	0	0
CTSL	1.31058	0.095	0	0	0	0	0	0	0	0	0	0	0	0	0	1	0
ELP6	1.31058	0.095	0	0	0	0	0	0	0	0	0	0	0	0	0	0	0
EPHA3	1.31058	0.095	0	0	0	0	0	0	0	0	0	0	0	0	0	0	0
GPR27	1.31058	0.095	0	0	0	0	0	0	0	0	0	0	0	0	0	0	0
KIAA0753	1.31058	0.095	0	0	0	0	0	0	0	0	0	0	0	0	0	0	0
LMO2	1.31058	0.095	0	0	0	0	0	0	0	0	0	0	0	0	0	0	0
LRRC15	1.31058	0.095	0	0	0	0	0	0	0	0	0	0	0	0	0	0	0
MSRB2	1.31058	0.095	0	0	0	0	0	0	0	0	0	0	0	0	0	0	0
MYOZ3	1.31058	0.095	0	0	0	0	1	0	0	0	0	0	0	0	0	0	0
TLR1	1.31058	0.095	0	0	0	0	0	0	0	0	0	0	0	0	0	0	0
TUBG1	1.31058	0.095	0	0	0	0	0	0	0	0	0	0	0	0	0	0	0
UFSP1	1.31058	0.095	0	0	0	0	0	0	0	0	0	0	0	0	0	0	0
ZNF644	1.31058	0.095	0	0	0	0	0	0	0	0	0	0	0	0	0	0	0
BCAR3	1.30469	0.096	0	0	0	0	0	0	0	0	0	0	0	0	0	0	0
C17orf62	1.30469	0.096	0	0	0	0	0	0	0	0	0	0	0	0	0	0	0
C1orf195	1.30469	0.096	0	0	0	0	0	0	0	0	0	0	0	0	0	0	0
COL6A1	1.30469	0.096	0	1	0	0	0	0	0	0	0	0	0	0	0	1	0
ECHDC2	1.30469	0.096	0	0	0	0	0	0	0	0	0	0	0	0	0	0	0
FGF23	1.30469	0.096	0	0	0	0	0	1	0	0	0	0	0	0	0	0	0
FOXI2	1.30469	0.096	0	0	0	0	0	0	0	0	0	0	0	0	0	0	0
KANK4	1.30469	0.096	0	0	0	0	1	0	0	0	0	0	0	0	0	0	0
KLHL11	1.30469	0.096	0	0	0	0	0	0	0	0	0	0	0	0	0	0	0
MBIP	1.30469	0.096	0	0	0	0	0	0	0	0	0	0	0	0	0	0	0
MMP21	1.30469	0.096	0	0	0	0	0	0	0	0	0	0	0	0	0	0	0
PI4KA	1.30469	0.096	0	0	0	0	0	0	0	0	0	0	0	0	0	0	0
PPME1	1.30469	0.096	0	0	0	0	0	0	0	0	0	0	0	0	0	0	0
RASSF10	1.30469	0.096	0	0	0	0	0	0	0	0	0	0	0	0	0	0	0
RHOA	1.30469	0.096	0	0	0	0	1	0	0	0	0	0	0	0	0	1	1
SLC12A9	1.30469	0.096	0	0	0	0	0	0	0	0	0	0	0	0	0	0	0
SLC25A31	1.30469	0.096	0	0	0	0	0	0	0	0	0	0	0	0	0	0	0
STAP2	1.30469	0.096	0	0	0	0	0	0	0	0	0	0	0	0	0	0	0
ZNF131	1.30469	0.096	0	0	0	0	1	0	0	0	0	0	0	0	0	0	0
ZSCAN29	1.30469	0.096	0	0	0	0	0	0	0	0	0	0	0	0	0	0	0
B3GNTL1	1.29884	0.097	0	0	0	0	0	0	0	0	0	0	0	0	0	0	0
C10orf32	1.29884	0.097	0	0	0	0	0	0	0	0	0	0	0	0	0	0	0
CDH3	1.29884	0.097	0	0	0	1	0	0	0	0	1	0	0	0	0	0	0
DIEXF	1.29884	0.097	0	0	0	0	0	0	0	0	0	0	0	0	0	0	0
DLGAP5	1.29884	0.097	0	0	0	0	0	0	0	0	0	0	0	0	0	0	0
E2F6	1.29884	0.097	0	0	0	0	0	0	0	0	0	0	0	0	0	0	0
EIF2AK4	1.29884	0.097	0	0	0	0	0	0	0	0	0	0	0	0	0	0	0
GLT8D1	1.29884	0.097	0	0	0	0	0	0	0	0	0	0	0	0	0	0	0
GMEB2	1.29884	0.097	0	0	0	0	0	0	0	0	0	0	0	0	0	0	0
HCK	1.29884	0.097	0	0	0	0	1	0	0	0	0	0	0	0	0	0	0
HOXB3	1.29884	0.097	0	0	0	0	0	0	0	0	0	0	0	0	0	0	0
KRTAP3-3	1.29884	0.097	0	0	0	0	0	0	0	0	0	0	0	0	0	0	0
PCDHGA4	1.29884	0.097	0	0	0	0	0	0	0	0	0	0	0	0	0	0	0
PTCH1	1.29884	0.097	0	0	0	1	0	0	0	1	0	0	0	0	1	0	0
SLC11A1	1.29884	0.097	0	0	0	0	0	0	0	0	0	0	0	0	0	0	0
SLC2A12	1.29884	0.097	0	0	0	0	0	0	0	0	0	0	0	0	0	0	0
SLC30A9	1.29884	0.097	0	0	0	0	1	0	0	0	0	0	0	0	0	0	0
TRAP1	1.29884	0.097	0	0	0	0	0	0	0	0	0	0	0	0	0	0	0
API5	1.29303	0.098	0	0	0	0	0	0	0	0	0	0	0	0	0	0	0
APOA1BP	1.29303	0.098	0	0	0	1	0	0	0	0	0	0	0	0	0	0	0
ATP6V0A1	1.29303	0.098	0	0	0	0	0	0	0	0	0	0	0	0	0	0	0
BPIFA1	1.29303	0.098	0	0	0	0	0	0	0	0	0	0	0	0	0	0	0
C10orf11	1.29303	0.098	0	0	0	0	0	0	0	0	0	0	0	0	0	0	0
C20orf78	1.29303	0.098	0	0	0	0	0	0	0	0	0	0	0	0	0	0	0
CELF6	1.29303	0.098	0	0	0	0	0	0	0	0	0	0	0	0	0	0	0
DNPH1	1.29303	0.098	0	0	0	0	0	0	0	0	0	0	0	0	0	0	0
GSTM2	1.29303	0.098	0	0	0	0	0	0	0	0	0	0	0	0	0	0	0
KRTAP26-1	1.29303	0.098	0	0	0	0	0	0	0	0	0	0	0	0	0	0	0
MTRNR2L5	1.29303	0.098	0	0	0	0	0	0	0	0	0	0	0	0	0	0	0
OPCML	1.29303	0.098	0	0	0	0	0	0	0	0	0	0	0	0	0	0	0
PCDHGB2	1.29303	0.098	0	0	0	0	0	0	0	0	0	0	0	0	0	0	0
RNF112	1.29303	0.098	0	0	0	0	0	0	0	0	0	0	0	0	0	0	0
RNF115	1.29303	0.098	0	0	0	0	0	0	0	0	0	0	0	0	0	0	0
TATDN2	1.29303	0.098	0	0	0	0	0	0	0	0	0	0	0	0	0	0	0
ZNF440	1.29303	0.098	0	0	0	0	0	0	0	0	0	0	0	0	0	0	0
ZNF80	1.29303	0.098	0	0	0	0	0	0	0	0	0	0	0	0	0	0	0
C12orf74	1.28727	0.099	0	0	0	0	0	0	0	0	0	0	0	0	0	0	0
CDK8	1.28727	0.099	0	0	0	0	0	0	0	0	0	1	0	0	0	0	0
CXCL3	1.28727	0.099	0	0	0	0	0	0	0	0	0	0	0	0	0	0	0
ECT2L	1.28727	0.099	0	0	0	0	0	0	1	0	0	0	0	0	0	0	0
FIGN	1.28727	0.099	0	0	0	0	0	0	0	0	0	0	0	0	0	0	0
GANC	1.28727	0.099	0	0	0	0	0	0	0	0	0	0	0	0	0	0	0
GPNMB	1.28727	0.099	0	0	0	0	0	0	0	0	0	0	0	0	0	0	0
HSD11B1	1.28727	0.099	0	0	0	0	0	0	0	0	0	0	0	0	0	0	0
KIF19	1.28727	0.099	0	0	0	1	0	0	0	0	0	0	0	0	1	0	0
MEN1	1.28727	0.099	0	1	0	0	0	0	0	0	0	0	0	0	0	0	1
NBEAL2	1.28727	0.099	0	0	0	0	0	0	0	0	0	0	0	0	0	0	0
PATZ1	1.28727	0.099	0	0	0	0	0	0	0	0	0	0	0	0	0	0	0
PCDHGB1	1.28727	0.099	0	0	0	0	0	0	0	0	0	0	0	0	0	0	0
PIGY	1.28727	0.099	0	0	0	0	0	0	0	0	0	0	0	0	0	0	0
PYURF	1.28727	0.099	0	0	0	0	0	0	0	0	0	0	0	0	0	0	0
RPS26	1.28727	0.099	0	0	0	0	0	0	0	0	0	0	0	0	0	0	0
SLFN12	1.28727	0.099	0	0	0	0	0	0	0	0	0	0	0	0	0	0	0
SRBD1	1.28727	0.099	0	0	0	0	0	0	0	0	0	0	0	0	0	0	0
TCEANC2	1.28727	0.099	0	0	0	0	0	0	0	0	0	0	0	0	0	0	0
TICRR	1.28727	0.099	0	0	0	0	0	0	0	0	0	0	0	0	0	0	0
ABCC9	1.28155	0.1	0	0	0	0	0	0	0	0	0	0	0	0	0	0	0
AP3B2	1.28155	0.1	0	0	0	0	0	0	0	0	0	0	0	0	0	0	0
BPGM	1.28155	0.1	0	0	0	0	0	0	0	0	0	0	0	0	0	0	0
D0JC19	1.28155	0.1	0	0	0	0	0	0	0	0	0	0	0	0	0	0	0
DSE	1.28155	0.1	0	0	0	0	0	0	0	0	0	0	0	0	0	0	0
FTH1	1.28155	0.1	0	0	0	0	0	0	0	0	0	0	0	0	0	0	0
GPR21	1.28155	0.1	0	0	0	0	0	0	0	0	0	0	0	0	0	0	0
ITGB7	1.28155	0.1	0	0	0	0	0	0	0	0	0	0	0	0	0	1	0
MPDZ	1.28155	0.1	0	0	0	0	0	0	0	0	0	0	0	0	0	0	0
PGAP2	1.28155	0.1	0	0	0	0	0	0	0	0	0	0	0	0	0	0	0
PLEKHJ1	1.28155	0.1	0	0	0	0	0	0	0	0	0	0	0	0	0	0	0
RASIP1	1.28155	0.1	0	0	0	0	0	0	0	0	0	0	0	0	0	0	0
SCAND1	1.28155	0.1	0	0	0	0	0	0	0	0	0	0	0	0	0	0	0
UBASH3A	1.28155	0.1	0	0	0	0	0	0	0	0	0	0	0	0	0	0	0
UBE2E1	1.28155	0.1	0	0	0	0	0	0	0	0	0	0	0	0	0	0	0
CD36	1.27587	0.101	0	0	0	0	0	0	0	0	0	0	0	0	0	0	0
CLSPN	1.27587	0.101	0	0	0	0	0	0	0	0	0	0	0	0	0	0	0
CLUAP1	1.27587	0.101	0	0	0	1	0	0	0	0	0	0	0	0	1	0	0
COQ10A	1.27587	0.101	0	0	0	0	0	0	0	0	0	0	0	0	0	0	0
EML4	1.27587	0.101	0	0	0	0	1	0	0	0	0	0	0	0	0	0	0
GSE1	1.27587	0.101	0	0	0	0	0	0	0	0	0	0	0	0	0	0	0
HESX1	1.27587	0.101	0	0	0	0	0	0	0	0	0	0	0	0	0	0	0
IVD	1.27587	0.101	0	0	0	0	0	0	0	0	0	0	0	0	0	0	0
MCCD1	1.27587	0.101	0	0	0	0	0	0	0	0	0	0	0	0	0	0	0
NKX6-2	1.27587	0.101	0	0	0	0	0	0	0	0	0	0	0	0	0	0	0
NPY1R	1.27587	0.101	0	0	0	0	0	0	0	0	0	0	0	0	0	0	0
PHB2	1.27587	0.101	0	0	0	0	0	0	0	0	0	0	0	0	0	0	0
PHTF1	1.27587	0.101	0	0	0	0	0	0	0	0	0	0	0	0	0	0	0
PTPN22	1.27587	0.101	0	0	0	0	0	0	0	0	0	0	0	0	0	0	0
SPCS1	1.27587	0.101	0	0	0	0	0	0	0	0	0	0	0	0	0	0	0
YEATS4	1.27587	0.101	0	0	0	0	0	0	0	0	0	0	0	0	0	0	0
AMHR2	1.27024	0.102	0	0	0	0	0	0	0	0	0	0	0	1	0	0	0
ATP1A4	1.27024	0.102	0	0	0	0	0	0	0	0	0	0	0	0	0	0	0
CSNK2A2	1.27024	0.102	0	0	0	0	0	0	0	0	0	0	0	0	0	0	1
KLHL32	1.27024	0.102	0	0	0	0	0	0	0	0	0	0	0	0	0	0	0
LOC390937	1.27024	0.102	0	0	0	0	0	0	0	0	0	0	0	0	0	0	0
LRSAM1	1.27024	0.102	0	0	0	0	0	0	0	0	0	0	0	0	0	0	0
MAB21L3	1.27024	0.102	0	0	0	0	0	0	0	0	0	0	0	0	0	0	0
MDN1	1.27024	0.102	0	0	0	0	1	0	0	0	0	0	0	0	0	0	0
PPP3R1	1.27024	0.102	0	0	0	0	0	0	0	0	0	0	0	0	0	0	1
PSG7	1.27024	0.102	0	0	0	0	0	0	0	0	0	0	0	0	0	1	0
SLC8A2	1.27024	0.102	0	0	0	0	0	0	0	0	0	0	0	0	0	0	0
SPTBN1	1.27024	0.102	0	0	0	0	1	0	0	0	0	0	0	0	0	0	0
SSR3	1.27024	0.102	0	0	0	0	0	0	0	0	0	0	0	0	0	0	0
TFB1M	1.27024	0.102	0	0	0	0	0	0	0	0	0	0	0	0	0	0	0
APITD1	1.26464	0.103	0	0	0	0	0	0	0	0	0	0	0	0	0	0	0
CCER1	1.26464	0.103	0	0	0	0	0	0	0	0	0	0	0	0	0	0	0
CRNKL1	1.26464	0.103	0	0	0	0	0	0	0	0	0	0	0	0	0	0	0
DEFA4	1.26464	0.103	0	0	0	0	0	0	0	0	0	0	0	0	0	0	0
HELQ	1.26464	0.103	0	0	0	0	0	0	0	0	0	0	0	0	0	0	0
KCNK3	1.26464	0.103	0	0	0	0	0	0	0	0	0	0	0	0	0	0	0
KRT31	1.26464	0.103	0	0	0	0	0	0	0	0	0	0	0	0	0	0	0
LGR5	1.26464	0.103	0	0	0	0	0	0	0	0	0	0	0	0	0	0	1
MAPK9	1.26464	0.103	0	1	0	0	0	0	0	0	0	0	0	0	0	0	0
NDUFB1	1.26464	0.103	0	0	0	0	0	0	0	0	0	0	0	0	0	0	0
NEMF	1.26464	0.103	0	0	0	0	0	0	0	0	0	0	0	0	0	0	0
OR10A5	1.26464	0.103	0	0	0	0	0	0	0	0	0	0	0	0	0	0	0
OR10G8	1.26464	0.103	0	0	0	0	0	0	0	0	0	0	0	0	0	0	0
OTX2	1.26464	0.103	0	0	0	0	1	0	0	0	0	0	0	0	0	0	0
PANX2	1.26464	0.103	0	0	0	0	0	0	0	0	0	0	0	0	0	0	0
PLIN2	1.26464	0.103	0	0	0	0	0	0	0	0	0	0	0	0	0	0	0
RPL22L1	1.26464	0.103	0	0	0	0	0	0	0	0	0	0	0	0	0	0	0
SCP2	1.26464	0.103	0	0	0	0	0	0	0	0	0	0	0	0	0	0	0
STX5	1.26464	0.103	0	0	0	0	0	0	0	0	0	0	0	0	0	0	0
TLR10	1.26464	0.103	0	0	0	0	0	0	0	0	0	0	0	0	0	0	0
APOBEC3G	1.25908	0.104	0	0	0	0	0	0	0	0	0	0	0	0	0	0	0
DDR2	1.25908	0.104	0	0	0	0	1	0	0	0	0	0	0	0	0	1	0
GSK3B	1.25908	0.104	0	0	0	1	0	0	0	1	0	0	1	0	1	0	1
HLA-DPB1	1.25908	0.104	0	0	0	0	0	0	0	0	0	0	0	0	0	0	0
KHSRP	1.25908	0.104	0	0	0	0	0	0	0	0	0	0	0	0	0	0	0
MRPL43	1.25908	0.104	0	0	0	0	0	0	0	0	0	0	0	0	0	0	0
OTOF	1.25908	0.104	0	0	0	0	0	0	0	0	0	0	0	0	0	0	0
PIEZO1	1.25908	0.104	0	0	0	0	0	0	0	0	0	0	0	0	0	0	0
PMS1	1.25908	0.104	0	0	0	0	0	0	0	0	0	0	0	0	0	0	0
PUS7L	1.25908	0.104	0	0	0	0	0	0	0	0	0	0	0	0	0	0	0
RPL41	1.25908	0.104	0	0	0	0	0	0	0	0	0	0	0	0	0	0	0
SETD9	1.25908	0.104	0	0	0	0	0	0	0	0	0	0	0	0	0	0	0
TSHR	1.25908	0.104	0	0	0	0	0	0	0	0	0	0	0	0	0	0	0
YWHAE	1.25908	0.104	0	0	0	0	0	0	0	0	0	0	0	0	0	0	0
ZSWIM5	1.25908	0.104	0	0	0	0	0	0	0	0	0	0	0	0	0	0	0
ANKRD60	1.25357	0.105	0	0	0	0	0	0	0	0	0	0	0	0	0	0	0
C5orf58	1.25357	0.105	0	0	0	0	0	0	0	0	0	0	0	0	0	0	0
CCDC54	1.25357	0.105	0	0	0	0	0	0	0	0	0	0	0	0	0	0	0
CHPT1	1.25357	0.105	0	0	0	0	0	0	0	0	0	0	0	0	0	0	0
CRYGB	1.25357	0.105	0	0	0	0	0	0	0	0	0	0	0	0	0	0	0
EIF2B3	1.25357	0.105	0	0	0	0	0	0	0	0	0	0	0	0	0	0	0
EIF5A2	1.25357	0.105	0	0	0	0	0	0	0	0	0	0	0	0	0	0	0
FAM160B1	1.25357	0.105	0	0	0	0	0	0	0	0	0	0	0	0	0	0	0
FAM209B	1.25357	0.105	0	0	0	0	0	0	0	0	0	0	0	0	0	0	0
FOXJ3	1.25357	0.105	0	0	0	0	0	0	0	0	0	0	0	0	0	0	0
GFPT1	1.25357	0.105	0	0	0	0	0	0	1	0	0	0	0	0	0	0	0
GTF2IRD1	1.25357	0.105	0	0	0	0	0	0	0	0	0	0	0	0	0	0	0
GYG1	1.25357	0.105	0	0	0	0	0	0	0	0	0	0	0	0	0	0	0
MS4A14	1.25357	0.105	0	0	0	0	0	0	0	0	0	0	0	0	0	0	0
MTNR1B	1.25357	0.105	0	0	0	0	0	0	0	0	0	0	0	0	0	0	0
PCNT	1.25357	0.105	0	0	0	1	0	0	0	0	0	0	0	0	0	0	0
POGZ	1.25357	0.105	1	0	1	0	0	0	0	0	1	0	0	0	0	0	0
PSG5	1.25357	0.105	0	0	0	0	0	0	0	0	0	0	0	0	0	1	0
RPL8	1.25357	0.105	0	0	0	1	0	0	0	0	0	0	0	0	0	0	0
SAMD8	1.25357	0.105	0	0	0	0	0	0	0	0	0	0	0	0	0	0	0
TEKT5	1.25357	0.105	0	0	0	1	0	0	0	0	0	0	0	0	1	0	0
ACTG2	1.24808	0.106	0	0	0	0	0	0	0	0	0	0	0	0	0	0	0
ARNT2	1.24808	0.106	0	0	0	0	0	0	0	0	0	0	0	0	0	0	0
BACE2	1.24808	0.106	0	0	0	0	0	0	0	0	0	0	0	0	0	0	0
BOLA3	1.24808	0.106	0	0	0	0	0	0	0	0	0	0	0	0	0	0	0
C8orf88	1.24808	0.106	0	0	0	0	0	0	0	0	0	0	0	0	0	0	0
CEP83	1.24808	0.106	0	0	0	0	0	0	0	0	0	0	0	0	0	0	0
CHAF1B	1.24808	0.106	0	0	0	0	0	0	0	0	0	0	0	0	0	0	0
KCNH2	1.24808	0.106	0	0	0	0	0	0	0	0	0	0	0	0	0	0	0
LHFPL4	1.24808	0.106	0	0	0	0	0	0	0	0	0	0	0	0	0	0	0
NDUFB5	1.24808	0.106	0	0	0	0	0	0	0	0	0	0	0	0	0	0	0
RBPJ	1.24808	0.106	0	0	0	0	0	0	0	0	0	0	0	0	0	0	0
SLC25A51	1.24808	0.106	0	0	0	0	0	0	0	0	0	0	0	0	0	0	0
SLC5A5	1.24808	0.106	0	0	0	0	0	0	0	0	0	0	0	0	0	0	0
TBL2	1.24808	0.106	0	0	0	0	0	0	0	0	0	0	0	0	0	0	0
UGT1A3	1.24808	0.106	0	0	0	0	0	0	0	0	0	0	0	0	0	0	0
VWA5A	1.24808	0.106	0	0	0	0	0	0	0	0	0	0	0	0	0	0	0
ZNF34	1.24808	0.106	0	0	0	0	0	0	0	0	0	0	0	0	0	0	0
ASCC3	1.24264	0.107	0	0	0	0	0	0	0	0	0	0	0	0	0	0	0
COL10A1	1.24264	0.107	0	0	0	0	0	0	0	0	0	0	0	0	0	1	0
D0H7	1.24264	0.107	0	0	0	1	0	0	1	0	0	0	0	0	0	0	0
GTF2E2	1.24264	0.107	0	0	0	0	0	0	0	0	0	0	0	0	0	0	0
IL11	1.24264	0.107	0	0	0	0	0	0	0	0	0	0	0	0	0	0	0
KAT7	1.24264	0.107	0	0	1	0	0	0	0	0	0	0	0	0	0	0	0
KRTAP1-3	1.24264	0.107	0	0	0	0	0	0	0	0	0	0	0	0	0	0	0
MYO3B	1.24264	0.107	0	0	0	1	0	0	0	0	0	0	0	0	0	0	0
NFRKB	1.24264	0.107	0	0	0	0	0	0	0	0	0	0	0	0	0	0	0
OSGEPL1	1.24264	0.107	0	0	0	0	0	0	0	0	0	0	0	0	0	0	0
PARN	1.24264	0.107	0	0	0	0	0	0	0	0	0	0	0	0	0	0	0
PCDHGA3	1.24264	0.107	0	0	0	0	0	0	0	0	0	0	0	0	0	0	0
PI4K2B	1.24264	0.107	0	0	0	0	0	0	0	0	0	0	0	0	0	0	0
PRDM14	1.24264	0.107	0	0	0	0	0	0	0	0	0	0	0	0	0	0	0
PTBP3	1.24264	0.107	0	0	0	0	0	0	0	0	0	0	0	0	0	0	0
SDK2	1.24264	0.107	0	0	0	0	0	0	0	0	0	0	0	0	0	0	0
TMEM44	1.24264	0.107	0	0	0	0	0	0	0	0	0	0	0	0	0	0	0
CDHR5	1.23723	0.108	0	0	0	0	0	0	0	0	0	0	0	0	0	0	0
CNDP1	1.23723	0.108	0	0	0	0	0	0	0	0	0	0	0	0	0	0	0
CUTA	1.23723	0.108	0	0	0	0	0	0	0	0	0	0	0	0	0	0	0
DCAF7	1.23723	0.108	0	0	0	0	0	0	0	0	0	0	0	0	0	0	0
DIRAS3	1.23723	0.108	0	0	0	0	0	0	0	0	0	0	0	0	0	0	0
JAK3	1.23723	0.108	0	0	0	0	1	0	0	0	0	0	1	0	0	0	0
MED7	1.23723	0.108	0	0	0	0	0	0	0	0	0	0	0	0	0	0	0
OR2A25	1.23723	0.108	0	0	0	0	0	0	0	0	0	0	0	0	0	0	0
PAX9	1.23723	0.108	0	0	0	0	0	0	0	0	0	0	0	0	0	0	0
PCED1A	1.23723	0.108	0	0	0	0	0	0	0	0	0	0	0	0	0	0	0
PPA1	1.23723	0.108	0	0	0	0	0	0	0	0	0	0	0	0	0	0	0
PPP1R12A	1.23723	0.108	0	0	0	1	0	0	0	0	0	0	0	0	0	0	0
PSEN2	1.23723	0.108	0	0	0	1	0	0	0	0	0	1	0	0	0	0	0
SLC25A37	1.23723	0.108	0	0	0	0	0	0	0	0	0	0	0	0	0	0	0
SLC2A3	1.23723	0.108	0	0	0	0	0	0	0	0	0	0	0	0	0	0	0
STOM	1.23723	0.108	0	0	0	0	1	0	0	0	0	0	0	0	0	0	0
TIGAR	1.23723	0.108	0	0	0	0	0	0	0	0	0	0	0	0	0	0	0
TIMP3	1.23723	0.108	0	0	0	0	0	0	0	0	0	0	0	0	0	0	0
TVP23B	1.23723	0.108	0	0	0	0	0	0	0	0	0	0	0	0	0	0	0
ADGRA3	1.23186	0.109	0	0	0	0	0	0	0	0	0	0	0	0	0	0	0
ANGPTL5	1.23186	0.109	0	0	0	0	0	0	0	0	0	0	0	0	0	0	0
ANKRD13B	1.23186	0.109	0	0	0	0	0	0	0	0	0	0	0	0	0	0	0
CDK9	1.23186	0.109	0	0	0	0	0	0	0	0	0	0	0	0	0	0	0
EFR3B	1.23186	0.109	0	0	0	0	0	0	0	0	0	0	0	0	0	0	0
ELMOD1	1.23186	0.109	0	0	0	0	0	0	0	0	0	0	0	0	0	0	0
FAM111B	1.23186	0.109	0	0	0	0	0	0	0	0	0	0	0	0	0	0	0
GRM8	1.23186	0.109	0	0	0	0	0	0	0	0	0	0	0	0	0	0	0
GTF3A	1.23186	0.109	0	0	0	0	0	0	0	0	0	0	0	0	0	0	0
HDAC9	1.23186	0.109	0	1	1	0	0	0	0	0	0	1	0	0	0	0	0
IER5L	1.23186	0.109	0	0	0	0	0	0	0	0	0	0	0	0	0	0	0
KRTAP4-9	1.23186	0.109	0	0	0	0	0	0	0	0	0	0	0	0	0	0	0
LETM2	1.23186	0.109	0	0	0	0	0	0	0	0	0	0	0	0	0	0	0
LGALS1	1.23186	0.109	0	0	0	0	0	0	0	0	0	0	0	0	0	0	0
LOC100652758	1.23186	0.109	0	0	0	0	0	0	0	0	0	0	0	0	0	0	0
MAF	1.23186	0.109	0	0	0	0	0	0	0	0	0	0	0	0	0	0	0
MED28	1.23186	0.109	0	0	0	0	1	0	0	0	0	0	0	0	0	0	0
NR4A2	1.23186	0.109	0	0	0	0	0	0	0	0	0	0	0	0	0	0	0
OR4K13	1.23186	0.109	0	0	0	0	0	0	0	0	0	0	0	0	0	0	0
PARP10	1.23186	0.109	0	0	0	0	0	0	0	0	0	0	0	0	0	0	0
PDCL2	1.23186	0.109	0	0	0	0	0	0	0	0	0	0	0	0	0	0	0
PDZD8	1.23186	0.109	0	0	0	0	0	0	0	0	0	0	0	0	0	0	0
PFDN6	1.23186	0.109	0	0	0	0	0	0	0	0	0	0	0	0	0	0	0
PTMA	1.23186	0.109	0	0	0	0	0	0	0	0	0	0	0	0	0	0	0
SHISA7	1.23186	0.109	0	0	0	0	0	0	0	0	0	0	0	0	0	0	0
TMEM200B	1.23186	0.109	0	0	0	0	0	0	0	0	0	0	0	0	0	0	0
TMEM25	1.23186	0.109	0	0	0	0	0	0	0	0	0	0	0	0	0	0	0
VPS54	1.23186	0.109	0	0	0	0	0	0	0	0	0	0	0	0	0	0	0
ASPHD2	1.22653	0.11	0	0	0	0	0	0	0	0	0	0	0	0	0	0	0
C10orf2	1.22653	0.11	0	0	0	0	0	0	0	0	0	0	0	0	0	0	0
CADPS	1.22653	0.11	0	0	0	0	0	0	0	0	0	0	0	0	0	0	0
CCDC77	1.22653	0.11	0	0	0	0	0	0	0	0	0	0	0	0	0	0	0
COPS2	1.22653	0.11	0	0	0	0	0	0	0	0	0	0	0	0	0	0	0
CTN01	1.22653	0.11	0	0	0	0	1	0	0	0	0	0	0	0	0	0	0
JAKMIP1	1.22653	0.11	0	0	0	0	0	0	0	0	0	0	0	0	0	0	0
LCORL	1.22653	0.11	0	0	0	0	0	0	0	0	0	0	0	0	0	0	0
LRRC18	1.22653	0.11	0	0	0	0	0	0	0	0	0	0	0	0	0	0	0
NIT2	1.22653	0.11	0	0	0	0	0	0	0	0	0	0	0	0	0	0	0
NOL8	1.22653	0.11	0	0	0	0	0	0	0	0	0	0	0	0	0	0	0
NTRK1	1.22653	0.11	0	0	0	0	0	0	0	0	0	0	0	0	0	0	0
NUPL2	1.22653	0.11	0	0	0	0	0	0	0	0	0	0	0	0	0	0	0
PITX1	1.22653	0.11	0	0	0	0	0	0	0	0	0	0	0	0	0	0	0
PYGM	1.22653	0.11	0	0	0	0	0	0	0	0	0	0	0	0	0	0	0
RPS15A	1.22653	0.11	0	0	0	0	0	0	0	0	0	0	0	0	0	0	0
SYT1	1.22653	0.11	0	0	0	0	0	0	0	0	0	0	0	0	0	0	0
ZNF37A	1.22653	0.11	0	0	0	0	0	0	0	0	0	0	0	0	0	0	0
AGAP5	1.22123	0.111	0	0	0	0	0	0	0	0	0	0	0	0	0	0	0
CASP14	1.22123	0.111	0	0	0	0	0	0	0	0	0	0	0	0	0	0	0
CCDC71L	1.22123	0.111	0	0	0	0	0	0	0	0	0	0	0	0	0	0	0
D0JC11	1.22123	0.111	0	0	0	0	0	0	0	0	0	0	0	0	0	0	0
IMMP2L	1.22123	0.111	0	0	0	0	0	0	0	0	0	0	0	0	0	0	0
LIG4	1.22123	0.111	0	0	0	0	0	0	0	0	0	0	0	0	0	0	0
LOC100652833	1.22123	0.111	0	0	0	0	0	0	0	0	0	0	0	0	0	0	0
LRRC3	1.22123	0.111	0	0	0	0	0	0	0	0	0	0	0	0	0	0	0
MMAA	1.22123	0.111	0	0	0	0	0	0	0	0	0	0	0	0	0	0	0
NCOA1	1.22123	0.111	0	0	1	0	0	0	0	0	0	0	0	0	0	0	0
NDUFAF1	1.22123	0.111	0	0	0	0	0	0	0	0	0	0	0	0	0	0	0
PDGFC	1.22123	0.111	0	0	0	0	0	0	0	0	0	0	0	0	0	0	0
PDGFD	1.22123	0.111	0	0	0	0	0	0	0	0	0	0	0	0	0	0	0
PSMC5	1.22123	0.111	0	0	0	0	0	0	0	1	0	0	0	0	0	0	1
PTP4A2	1.22123	0.111	0	0	0	0	0	0	0	0	0	0	0	0	0	0	0
RPS6	1.22123	0.111	0	0	0	1	0	0	0	0	0	0	0	0	0	0	0
SLC39A5	1.22123	0.111	0	0	0	0	0	0	0	0	0	0	0	0	0	0	0
TIMM21	1.22123	0.111	0	0	0	0	0	0	0	0	0	0	0	0	0	0	0
TMEM61	1.22123	0.111	0	0	0	0	0	0	0	0	0	0	0	0	0	0	0
TRPV2	1.22123	0.111	0	0	0	0	0	0	0	0	0	0	0	0	0	0	0
UAP1L1	1.22123	0.111	0	0	0	0	0	0	0	0	0	0	0	0	0	0	0
UCP2	1.22123	0.111	0	0	0	0	0	0	0	0	0	0	0	0	0	0	0
ZNF860	1.22123	0.111	0	0	0	0	0	0	0	0	0	0	0	0	0	0	0
ACY3	1.21596	0.112	0	0	0	0	0	0	0	0	0	0	0	0	0	0	0
GPR171	1.21596	0.112	0	0	0	0	0	0	0	0	0	0	0	0	0	0	0
HECTD2	1.21596	0.112	0	0	0	0	0	0	0	0	0	0	0	0	0	0	0
MAPK1IP1L	1.21596	0.112	0	0	0	0	0	0	0	0	0	0	0	0	0	0	0
MED31	1.21596	0.112	0	0	0	0	0	0	0	0	0	0	0	0	0	0	0
MRGPRX4	1.21596	0.112	0	0	0	0	0	0	0	0	0	0	0	0	0	0	0
PFKL	1.21596	0.112	0	0	0	0	0	0	0	0	0	0	0	0	0	0	0
PPARGC1B	1.21596	0.112	0	0	0	0	0	0	0	0	0	0	0	0	0	0	0
PPIC	1.21596	0.112	0	0	0	0	0	0	0	0	0	0	0	0	0	0	0
PRRC2B	1.21596	0.112	0	0	0	0	0	0	0	0	0	0	0	0	0	0	0
PTH2R	1.21596	0.112	0	0	0	0	0	0	0	0	0	0	0	0	0	0	0
SEMA4G	1.21596	0.112	0	0	0	0	0	0	0	0	0	0	0	0	0	0	0
ZNF276	1.21596	0.112	0	0	0	0	0	0	0	0	0	0	0	0	0	0	0
ZNF720	1.21596	0.112	0	0	0	0	0	0	0	0	0	0	0	0	0	0	0
ARHGDIB	1.21073	0.113	0	0	0	0	1	0	0	0	0	0	0	0	0	0	0
ATG13	1.21073	0.113	0	0	0	0	0	0	0	0	0	0	0	0	0	0	0
CCDC174	1.21073	0.113	0	0	0	0	0	0	0	0	0	0	0	0	0	0	0
CDC42SE2	1.21073	0.113	0	0	0	0	1	0	0	0	0	0	0	0	0	0	0
CDH7	1.21073	0.113	0	0	0	0	0	0	0	0	0	0	0	0	0	0	0
D0H5	1.21073	0.113	0	0	0	1	0	0	0	0	0	0	0	0	1	0	0
DYNC2H1	1.21073	0.113	0	0	0	1	0	0	0	1	0	0	0	0	1	0	0
FGF5	1.21073	0.113	0	0	0	0	0	1	0	0	0	0	0	0	0	0	0
HPSE2	1.21073	0.113	0	0	0	0	0	0	0	0	0	0	0	0	0	0	0
IL27RA	1.21073	0.113	0	0	0	0	0	0	0	0	0	0	0	0	0	0	0
JDP2	1.21073	0.113	0	0	0	0	0	0	0	0	0	0	0	0	0	0	0
LZTS3	1.21073	0.113	0	0	0	0	1	0	0	0	0	0	0	0	0	0	0
METTL4	1.21073	0.113	0	0	0	0	0	0	0	0	0	0	0	0	0	0	0
MTRNR2L6	1.21073	0.113	0	0	0	0	0	0	0	0	0	0	0	0	0	0	0
MYO1C	1.21073	0.113	0	0	0	0	0	0	0	0	0	0	0	0	0	0	0
PCDHGC5	1.21073	0.113	0	0	0	0	0	0	0	0	0	0	0	0	0	0	0
PREP	1.21073	0.113	0	0	0	0	0	0	0	0	0	0	0	0	0	0	0
RABEP1	1.21073	0.113	0	0	0	1	0	0	0	0	0	0	0	0	0	0	0
RBM12	1.21073	0.113	0	0	0	0	0	0	0	0	0	0	0	0	0	0	0
RBPMS	1.21073	0.113	0	0	0	0	0	0	0	0	0	0	0	0	0	0	0
RFX8	1.21073	0.113	0	0	0	0	0	0	0	0	0	0	0	0	0	0	0
SYCP3	1.21073	0.113	0	0	0	0	0	0	0	0	0	0	0	0	0	0	0
WNT3A	1.21073	0.113	0	1	0	0	0	0	0	0	0	0	0	0	0	0	1
ARL6IP1	1.20553	0.114	0	0	0	0	0	0	0	0	0	0	0	0	0	0	0
CEP120	1.20553	0.114	0	0	0	0	0	0	0	0	0	0	0	0	0	0	0
CEP250	1.20553	0.114	0	0	0	1	0	0	0	0	0	0	0	0	1	0	0
DIP2B	1.20553	0.114	0	0	0	0	0	0	0	0	0	0	0	0	0	0	0
G2E3	1.20553	0.114	0	0	0	0	0	0	0	0	0	0	0	0	0	0	0
GPATCH4	1.20553	0.114	0	0	0	0	0	0	0	0	0	0	0	0	0	0	0
MROH5	1.20553	0.114	0	0	0	0	0	0	0	0	0	0	0	0	0	0	0
NLRP4	1.20553	0.114	0	0	0	0	0	0	0	0	0	0	0	0	0	0	0
PGM3	1.20553	0.114	0	0	0	0	0	0	0	0	0	0	0	0	0	0	0
PRMT8	1.20553	0.114	0	0	0	0	0	0	0	0	0	0	0	0	0	0	0
PRR20A	1.20553	0.114	0	0	0	0	0	0	0	0	0	0	0	0	0	0	0
PSG6	1.20553	0.114	0	0	0	0	0	0	0	0	0	0	0	0	0	1	0
RNF166	1.20553	0.114	0	0	0	0	0	0	0	0	0	0	0	0	0	0	0
VWA7	1.20553	0.114	0	0	0	0	0	0	0	0	0	0	0	0	0	0	0
ZNF268	1.20553	0.114	0	0	0	0	1	0	0	0	0	0	0	0	0	0	0
ZZZ3	1.20553	0.114	0	0	0	0	0	0	0	0	0	0	0	0	0	0	0
BHMG1	1.20036	0.115	0	0	0	0	0	0	0	0	0	0	0	0	0	0	0
CPS1	1.20036	0.115	0	0	0	0	0	0	0	0	0	0	0	0	0	0	0
D0H14	1.20036	0.115	0	0	0	1	0	0	0	0	0	0	0	0	0	0	0
DOCK5	1.20036	0.115	0	0	0	0	0	0	0	0	0	0	0	0	0	0	0
ENTHD1	1.20036	0.115	0	0	0	0	0	0	0	0	0	0	0	0	0	0	0
FAM109A	1.20036	0.115	0	0	0	0	0	0	0	0	0	0	0	0	0	0	0
IGSF21	1.20036	0.115	0	0	0	0	0	0	0	0	0	0	0	0	0	0	0
KCNH8	1.20036	0.115	0	0	0	0	0	0	0	0	0	0	0	0	0	0	0
KIFC1	1.20036	0.115	0	0	0	1	0	0	0	0	0	0	0	0	0	0	0
MOB1B	1.20036	0.115	0	0	0	0	0	0	0	0	0	0	0	0	0	0	0
MRAP2	1.20036	0.115	0	0	0	0	0	0	0	0	0	0	0	0	0	0	0
REEP3	1.20036	0.115	0	0	0	0	0	0	0	0	0	0	0	0	0	0	0
RFC1	1.20036	0.115	0	0	0	0	0	0	0	0	0	0	0	0	0	0	0
SCUBE1	1.20036	0.115	0	0	0	0	0	0	0	0	0	0	0	0	0	1	0
SSTR2	1.20036	0.115	0	0	0	0	0	0	0	0	0	0	0	0	0	0	0
TMEM147	1.20036	0.115	0	0	0	0	0	0	0	0	0	0	0	0	0	0	0
TUBE1	1.20036	0.115	0	0	0	1	0	0	0	0	0	0	0	0	1	0	0
AGBL5	1.19522	0.116	0	0	0	0	0	0	0	0	0	0	0	0	0	0	0
ANKH	1.19522	0.116	0	0	0	0	0	0	0	0	0	0	0	0	0	0	0
C2CD3	1.19522	0.116	0	0	0	1	0	0	0	0	0	0	0	0	1	0	0
CEP70	1.19522	0.116	0	0	0	1	0	0	0	0	0	0	0	0	0	0	0
CTGF	1.19522	0.116	0	0	0	0	0	0	0	0	0	0	0	0	0	0	0
EPS15	1.19522	0.116	0	0	0	1	0	0	0	0	0	0	0	0	0	0	0
G6PC3	1.19522	0.116	0	1	0	0	0	0	0	0	0	0	0	0	0	0	0
GBGT1	1.19522	0.116	0	0	0	0	0	0	0	0	0	0	0	0	0	0	0
MIER3	1.19522	0.116	0	0	0	0	0	0	0	0	0	0	0	0	0	0	0
MTMR9	1.19522	0.116	0	0	0	0	0	0	0	0	0	0	0	0	0	0	0
NMT2	1.19522	0.116	0	0	0	0	0	0	0	0	0	0	0	0	0	0	0
NUBPL	1.19522	0.116	0	0	0	0	0	0	0	0	0	0	0	0	0	0	0
PHKB	1.19522	0.116	0	0	0	0	0	0	0	0	0	0	0	0	0	0	0
SAAL1	1.19522	0.116	0	0	0	0	0	0	0	0	0	0	0	0	0	0	0
SPOP	1.19522	0.116	0	0	0	0	0	0	0	1	0	0	0	0	0	0	0
TACO1	1.19522	0.116	0	0	0	0	0	0	0	0	0	0	0	0	0	0	0
TM9SF4	1.19522	0.116	0	0	0	0	0	0	0	0	0	0	0	0	0	0	0
TRMT5	1.19522	0.116	0	0	0	0	0	0	0	0	0	0	0	0	0	0	0
VPS13D	1.19522	0.116	0	0	0	0	0	0	0	0	0	0	0	0	0	0	0
ANKIB1	1.19012	0.117	0	0	0	0	0	0	0	0	0	0	0	0	0	0	0
D0H10	1.19012	0.117	0	0	0	1	0	0	0	0	0	0	0	0	1	0	0
GM2A	1.19012	0.117	0	0	0	0	0	0	0	0	0	0	0	0	0	0	0
HES5	1.19012	0.117	0	0	0	0	0	0	0	0	0	1	0	0	0	0	0
HRH1	1.19012	0.117	0	0	0	0	0	0	0	0	0	0	0	0	0	0	0
ISCA1	1.19012	0.117	0	0	0	0	0	0	0	0	0	0	0	0	0	0	0
LCMT1	1.19012	0.117	0	0	0	0	0	0	0	0	0	0	0	0	0	0	0
LEMD3	1.19012	0.117	0	1	0	0	0	0	0	0	0	0	0	0	0	0	0
LHX2	1.19012	0.117	0	0	0	0	0	0	0	0	0	0	0	0	0	0	0
LOC101927824	1.19012	0.117	0	0	0	0	0	0	0	0	0	0	0	0	0	0	0
LTBP4	1.19012	0.117	0	0	0	0	0	0	0	0	0	0	0	0	0	1	0
MAGI1	1.19012	0.117	0	0	0	0	0	0	0	0	0	0	0	0	0	0	0
MYPOP	1.19012	0.117	0	0	0	0	0	0	0	0	0	0	0	0	0	0	0
NXPH2	1.19012	0.117	0	0	0	0	0	0	0	0	0	0	0	0	0	0	0
POLR1C	1.19012	0.117	0	0	0	0	0	0	0	0	0	0	0	0	0	0	0
TRIM37	1.19012	0.117	0	0	1	1	0	0	0	0	0	0	0	0	0	0	0
[truncated: 15,344 more rows]

## Sheet: LVOTDs only
GENE	Z SCORE	P-VALUE	AUTISM	CHD	CHROMATIN	CILIA	CYTOSKELETON	FGF SIGNALING	FOXJ1	HEDGEHOG SIGNALING	HIGH HEART EXPRESSION	NOTCH1	PDGF SIGNALING	SER-THR KINASES	SYSCILIA	TFGB	WNT SIGNALING
P2RX4	3.40984	0.000325	0	0	0	0	0	0	0	0	0	0	0	0	0	0	0
TSPAN4	3.38958	0.00035	0	0	0	0	0	0	0	0	0	0	0	0	0	0	0
MGAT4A	3.29053	0.0005	0	0	0	0	0	0	0	0	0	0	0	0	0	0	0
POLR2L	3.29053	0.0005	0	0	0	0	0	1	0	0	0	0	0	0	0	0	0
CD151	3.23888	0.0006	0	0	0	0	0	0	0	0	0	0	0	0	0	1	0
GLI1	3.23888	0.0006	0	0	0	1	0	0	0	1	0	0	0	0	1	0	0
MRPL1	3.23888	0.0006	0	0	0	0	0	0	0	0	0	0	0	0	0	0	0
HP	3.21598	0.00065	0	0	0	0	0	0	0	0	0	0	0	0	0	0	0
KIF1A	3.19465	0.0007	0	0	0	0	0	0	0	0	0	0	0	0	0	0	0
KIF5A	3.13818	0.00085	0	0	0	0	1	0	0	0	0	0	0	0	0	0	0
DNAH1	3.12139	0.0009	0	0	0	1	0	0	0	0	0	0	0	0	1	0	0
SFTPD	3.12139	0.0009	0	0	0	0	0	0	0	0	0	0	0	0	0	0	0
CEACAM18	3.09023	0.001	0	0	0	0	0	0	0	0	0	0	0	0	0	0	0
ZNF112	3.09023	0.001	0	0	0	0	0	0	0	0	0	0	0	0	0	0	0
BAP1	3.07571	0.00105	0	0	1	0	0	0	0	0	0	0	0	0	0	0	0
ASB15	3.06181	0.0011	0	0	0	0	0	0	0	0	0	0	0	0	0	0	0
FLI1	3.06181	0.0011	0	0	0	0	0	0	0	0	0	0	1	0	0	0	0
OR5M8	3.06181	0.0011	0	0	0	0	0	0	0	0	0	0	0	0	0	0	0
OR5T2	3.06181	0.0011	0	0	0	0	0	0	0	0	0	0	0	0	0	0	0
SGOL1	3.06181	0.0011	0	0	0	1	0	0	0	0	0	0	0	0	0	0	0
TPD52	3.06181	0.0011	0	0	0	0	0	0	0	0	0	0	0	0	0	0	0
UVRAG	3.03567	0.0012	0	0	0	0	0	0	0	0	0	0	0	0	0	0	0
RASSF2	3.01145	0.0013	0	0	0	0	0	0	0	0	0	0	0	0	0	0	0
VANGL2	3.01145	0.0013	0	0	0	1	0	0	0	0	0	0	0	0	0	0	1
OR8H1	2.98888	0.0014	0	0	0	0	0	0	0	0	0	0	0	0	0	0	0
ALDH6A1	2.92905	0.0017	0	0	0	0	0	0	0	0	0	0	0	0	0	0	0
RPS10	2.92905	0.0017	0	0	0	0	0	0	0	0	0	0	0	0	0	0	0
OR7D2	2.91124	0.0018	0	0	0	0	0	0	0	0	0	0	0	0	0	0	0
GRB10	2.8943	0.0019	0	0	0	0	0	0	0	0	0	0	0	0	0	0	0
C19orf54	2.87816	0.002	0	0	0	0	0	0	0	0	0	0	0	0	0	0	0
FAM179A	2.87816	0.002	0	0	0	0	0	0	0	0	0	0	0	0	0	0	0
GABRP	2.87816	0.002	0	0	0	0	0	0	0	0	0	0	0	0	0	0	0
OR8H3	2.87816	0.002	0	0	0	0	0	0	0	0	0	0	0	0	0	0	0
AHDC1	2.86274	0.0021	0	0	0	0	0	0	0	0	0	0	0	0	0	0	0
ARRDC5	2.84796	0.0022	0	0	0	0	0	0	0	0	0	0	0	0	0	0	0
FOSL2	2.84796	0.0022	0	0	0	0	0	0	0	0	0	0	0	0	0	0	0
SEMA3G	2.84796	0.0022	0	0	0	0	0	0	0	0	0	0	0	0	0	0	0
HBS1L	2.82016	0.0024	0	0	0	0	0	0	0	0	0	0	0	0	0	0	0
KCNMB2	2.82016	0.0024	0	0	0	0	0	0	0	0	0	0	0	0	0	0	0
OR5J2	2.82016	0.0024	0	0	0	0	0	0	0	0	0	0	0	0	0	0	0
ADCK4	2.79438	0.0026	0	0	0	0	0	0	0	0	0	0	0	0	0	0	0
DRGX	2.79438	0.0026	0	0	0	0	0	0	0	0	0	0	0	0	0	0	0
ZNF227	2.79438	0.0026	0	0	0	0	0	0	0	0	0	0	0	0	0	0	0
ARPC5	2.77033	0.0028	0	0	0	0	1	0	0	0	0	0	0	0	0	0	0
GKN2	2.77033	0.0028	0	0	0	0	0	0	0	0	0	0	0	0	0	0	0
MAG	2.77033	0.0028	0	0	0	0	0	0	0	0	0	0	0	0	0	1	0
BCO2	2.74778	0.003	0	0	0	0	0	0	0	0	0	0	0	0	0	0	0
BTBD2	2.74778	0.003	0	0	0	0	0	0	0	0	0	0	0	0	0	0	0
NISCH	2.74778	0.003	0	0	0	0	0	0	0	0	1	0	0	0	0	0	0
PPM1M	2.74778	0.003	0	0	0	0	0	0	0	0	0	0	0	0	0	0	0
RNF187	2.74778	0.003	0	0	0	0	0	0	0	0	0	0	0	0	0	0	0
ZNF235	2.74778	0.003	0	0	0	0	0	0	0	0	0	0	0	0	0	0	0
ZW10	2.74778	0.003	0	0	0	0	0	0	0	0	0	0	0	0	0	0	0
ARHGAP9	2.72655	0.0032	0	0	0	0	0	0	0	0	0	0	1	0	0	0	0
POLR2B	2.72655	0.0032	0	0	0	0	0	1	0	0	0	0	0	0	0	0	0
ANKRD60	2.70648	0.0034	0	0	0	0	0	0	0	0	0	0	0	0	0	0	0
GLYCTK	2.70648	0.0034	0	0	0	0	0	0	0	0	0	0	0	0	0	0	0
KNG1	2.70648	0.0034	0	0	0	0	0	0	0	0	0	0	0	0	0	0	0
SFTPC	2.70648	0.0034	0	0	0	0	0	0	0	0	0	0	0	0	0	0	0
C9orf3	2.68745	0.0036	0	0	0	0	0	0	0	0	0	0	0	0	0	0	0
CACNA1H	2.68745	0.0036	1	0	0	0	0	0	0	0	0	0	0	0	0	0	0
NUMBL	2.66934	0.0038	0	1	0	0	0	0	0	0	0	0	0	0	0	0	0
PKD1L1	2.66934	0.0038	0	0	0	1	0	0	0	0	0	0	0	0	1	0	0
RFX7	2.66934	0.0038	0	0	0	0	0	0	0	0	0	0	0	0	0	0	0
GHRHR	2.65207	0.004	0	0	0	0	0	0	0	0	0	0	0	0	0	0	0
APOBEC4	2.63555	0.0042	0	0	0	0	0	0	0	0	0	0	0	0	0	0	0
CAMKK2	2.63555	0.0042	0	0	0	0	0	0	0	0	0	0	0	0	0	0	0
OR4A47	2.63555	0.0042	0	0	0	0	0	0	0	0	0	0	0	0	0	0	0
OR8H2	2.63555	0.0042	0	0	0	0	0	0	0	0	0	0	0	0	0	0	0
LIN52	2.61973	0.0044	0	0	0	0	0	0	0	0	0	0	0	0	0	0	0
NTMT1	2.61973	0.0044	0	0	0	0	0	0	0	0	0	0	0	0	0	0	0
ALDH8A1	2.60453	0.0046	0	0	0	0	0	0	0	0	0	0	0	0	0	0	0
LST1	2.60453	0.0046	0	0	0	0	0	0	0	0	0	0	0	0	0	0	0
WDR59	2.60453	0.0046	0	0	0	0	0	0	0	0	0	0	0	0	0	0	0
LTA	2.58991	0.0048	0	0	0	0	0	0	0	0	0	0	0	0	0	0	0
ITPKC	2.57583	0.005	0	0	0	0	0	0	0	0	0	0	0	0	0	0	0
RPL13	2.57583	0.005	0	0	0	1	0	0	0	0	0	0	0	0	0	0	0
SPINK6	2.57583	0.005	0	0	0	0	0	0	0	0	0	0	0	0	0	0	0
CTAGE5	2.56224	0.0052	0	0	0	0	0	0	0	0	0	0	0	0	0	0	0
SRBD1	2.56224	0.0052	0	0	0	0	0	0	0	0	0	0	0	0	0	0	0
ARMS2	2.5491	0.0054	0	0	0	0	0	0	0	0	0	0	0	0	0	0	0
DEF6	2.5491	0.0054	0	0	0	0	1	0	0	0	0	0	0	0	0	0	0
OR52N4	2.5491	0.0054	0	0	0	0	0	0	0	0	0	0	0	0	0	0	0
OR56B1	2.5491	0.0054	0	0	0	0	0	0	0	0	0	0	0	0	0	0	0
QPRT	2.5491	0.0054	0	0	0	0	0	0	0	0	0	0	0	0	0	0	0
C20orf85	2.5364	0.0056	0	0	0	0	0	0	0	0	0	0	0	0	0	0	0
LMOD2	2.5364	0.0056	0	0	0	0	1	0	0	0	0	0	0	0	0	0	0
TET2	2.5364	0.0056	0	0	0	0	0	0	0	0	0	0	0	0	0	0	0
GPR25	2.52408	0.0058	0	0	0	0	0	0	0	0	0	0	0	0	0	0	0
LSS	2.52408	0.0058	0	0	0	0	0	0	0	0	0	0	0	0	0	0	0
SESN2	2.52408	0.0058	0	0	0	0	0	0	0	0	0	0	0	0	0	0	0
SPRYD7	2.52408	0.0058	0	0	0	0	0	0	0	0	0	0	0	0	0	0	0
STK35	2.52408	0.0058	0	0	0	0	0	0	0	0	0	0	0	0	0	0	0
WDR82	2.52408	0.0058	0	0	0	0	0	0	0	0	0	0	0	0	0	0	0
EVC	2.51214	0.006	0	0	0	1	0	0	0	1	0	0	0	0	1	0	0
HPR	2.51214	0.006	0	0	0	0	0	0	0	0	0	0	0	0	0	0	0
KCNRG	2.51214	0.006	0	0	0	0	0	0	0	0	0	0	0	0	0	0	0
OR5T1	2.51214	0.006	0	0	0	0	0	0	0	0	0	0	0	0	0	0	0
POU1F1	2.51214	0.006	0	0	0	0	0	0	0	0	0	0	0	0	0	0	0
CNOT6L	2.50055	0.0062	0	0	0	0	0	0	0	0	0	0	0	0	0	0	0
GNAT2	2.50055	0.0062	0	0	0	1	0	0	0	0	0	0	0	0	0	0	1
ATP6V0B	2.48929	0.0064	0	0	0	0	0	0	0	0	0	0	0	0	0	0	0
HBA2	2.48929	0.0064	0	0	0	0	0	0	0	0	0	0	0	0	0	0	0
ISOC2	2.48929	0.0064	0	0	0	0	0	0	0	0	0	0	0	0	0	0	0
DDX59	2.47833	0.0066	0	0	0	0	0	0	0	0	0	0	0	0	0	0	0
GNAI3	2.47833	0.0066	0	0	0	0	0	0	0	0	0	0	0	0	0	0	0
IQUB	2.47833	0.0066	0	0	0	1	0	0	1	0	0	0	0	0	0	0	0
TMEM52B	2.47833	0.0066	0	0	0	0	0	0	0	0	0	0	0	0	0	0	0
MME	2.46766	0.0068	0	0	0	0	0	0	0	0	0	0	0	0	0	0	0
CCDC24	2.45726	0.007	0	0	0	0	0	0	0	0	0	0	0	0	0	0	0
NCR3	2.45726	0.007	0	0	0	0	0	0	0	0	0	0	0	0	0	0	0
OXER1	2.45726	0.007	0	0	0	0	0	0	0	0	0	0	0	0	0	0	0
PPP1R37	2.45726	0.007	0	0	0	0	0	0	0	0	0	0	0	0	0	0	0
TRIM13	2.45726	0.007	0	0	0	0	0	0	0	0	0	0	0	0	0	0	0
KL	2.44713	0.0072	0	0	0	0	0	1	0	0	0	0	0	0	0	0	0
ASNSD1	2.43724	0.0074	0	0	0	0	0	0	0	0	1	0	0	0	0	0	0
IL10	2.43724	0.0074	0	0	0	0	0	0	0	0	0	0	0	0	0	0	0
RBBP8	2.43724	0.0074	0	0	0	0	0	0	0	0	0	0	0	0	0	0	0
BHMG1	2.42758	0.0076	0	0	0	0	0	0	0	0	0	0	0	0	0	0	0
CASP4	2.42758	0.0076	0	0	0	0	0	0	0	0	0	0	0	0	0	0	0
PIDD1	2.42758	0.0076	0	0	0	0	0	0	0	0	0	0	0	0	0	0	0
TNF	2.42758	0.0076	0	0	0	0	0	0	0	0	0	0	0	0	0	0	0
BMP1	2.41814	0.0078	0	1	0	0	0	0	0	0	0	0	0	0	0	1	0
DHX15	2.41814	0.0078	0	0	0	0	0	0	0	0	0	0	0	0	0	0	0
IGIP	2.41814	0.0078	0	0	0	0	0	0	0	0	0	0	0	0	0	0	0
CCDC176	2.40892	0.008	0	0	0	1	0	0	0	0	0	0	0	0	0	0	0
CHMP2B	2.39989	0.0082	0	0	0	0	0	0	0	0	0	0	0	0	0	0	0
DMPK	2.39989	0.0082	0	0	0	0	0	0	0	0	0	0	0	0	0	0	0
MEPE	2.39989	0.0082	0	0	0	0	0	0	0	0	0	0	0	0	0	0	0
PANO1	2.39989	0.0082	0	0	0	0	0	0	0	0	0	0	0	0	0	0	0
ZNF233	2.39989	0.0082	0	0	0	0	0	0	0	0	0	0	0	0	0	0	0
NOA1	2.3824	0.0086	0	0	0	0	0	0	0	0	0	0	0	0	0	0	0
RPLP2	2.3824	0.0086	0	0	0	0	0	0	0	0	0	0	0	0	0	0	0
GPR65	2.37393	0.0088	0	0	0	0	0	0	0	0	0	0	0	0	0	0	0
PTGFRN	2.37393	0.0088	0	0	0	0	0	0	0	0	0	0	0	0	0	0	0
TMEM261	2.37393	0.0088	0	0	0	0	0	0	0	0	0	0	0	0	0	0	0
AARD	2.36562	0.009	0	0	0	0	0	0	0	0	0	0	0	0	0	0	0
ESRRB	2.35747	0.0092	0	0	0	0	0	0	0	0	0	0	0	0	0	0	0
HNRNPA3	2.35747	0.0092	0	0	0	0	0	0	0	0	0	0	0	0	0	0	0
LOC100505555	2.35747	0.0092	0	0	0	0	0	0	0	0	0	0	0	0	0	0	0
PPM1E	2.35747	0.0092	0	0	0	0	0	0	0	0	0	0	0	0	0	0	0
CDK4	2.34947	0.0094	0	0	0	0	0	0	0	0	0	0	0	0	0	0	0
FBXL12	2.34947	0.0094	0	0	0	0	0	0	0	0	0	0	0	0	0	0	0
GLDC	2.34947	0.0094	0	0	0	0	0	0	0	0	0	0	0	0	0	0	0
CBX8	2.34162	0.0096	0	0	0	0	0	0	0	0	0	0	0	0	0	0	0
DENND5B	2.34162	0.0096	0	0	0	0	0	0	0	0	0	0	0	0	0	0	0
LYZL2	2.34162	0.0096	0	0	0	0	0	0	0	0	0	0	0	0	0	0	0
ZDHHC23	2.34162	0.0096	0	0	0	0	0	0	0	0	0	0	0	0	0	0	0
UBQLNL	2.33392	0.0098	0	0	0	0	0	0	0	0	0	0	0	0	0	0	0
CACNG5	2.32635	0.01	0	0	0	0	0	0	0	0	0	0	0	0	0	0	0
CD164L2	2.32635	0.01	0	0	0	0	0	0	0	0	0	0	0	0	0	0	0
DHODH	2.32635	0.01	0	0	0	0	0	0	0	0	0	0	0	0	0	0	0
DPEP1	2.32635	0.01	0	0	0	0	0	0	0	0	0	0	0	0	0	0	0
DPM1	2.32635	0.01	0	1	0	0	0	0	0	0	0	0	0	0	0	0	0
FAM170B	2.32635	0.01	0	0	0	0	0	0	0	0	0	0	0	0	0	0	0
GALC	2.32635	0.01	0	0	0	0	0	0	0	0	0	0	0	0	0	0	0
HAS2	2.32635	0.01	0	1	0	0	0	0	0	0	0	0	0	0	0	0	0
SEMA3A	2.32635	0.01	0	1	0	0	0	0	0	0	0	0	0	0	0	0	0
SUPV3L1	2.32635	0.01	0	0	0	0	0	0	0	0	0	0	0	0	0	0	0
THEM5	2.32635	0.01	0	0	0	0	0	0	0	0	0	0	0	0	0	0	0
TMEM184B	2.32635	0.01	0	0	0	0	0	0	0	0	0	0	0	0	0	0	0
TRIM37	2.32635	0.01	0	0	1	1	0	0	0	0	0	0	0	0	0	0	0
VLDLR	2.32635	0.01	0	0	0	0	0	0	0	0	0	0	0	0	0	0	0
WASL	2.32635	0.01	0	0	0	0	1	0	0	0	0	0	0	0	0	0	0
YBEY	2.32635	0.01	0	0	0	0	0	0	0	0	0	0	0	0	0	0	0
ZNF71	2.32635	0.01	0	0	0	0	0	0	0	0	0	0	0	0	0	0	0
ZNF846	2.32635	0.01	0	0	0	0	0	0	0	0	0	0	0	0	0	0	0
EBF3	2.31891	0.0102	0	0	0	0	0	0	0	0	0	0	0	0	0	0	0
GPR61	2.31891	0.0102	0	0	0	0	0	0	0	0	0	0	0	0	0	0	0
KIAA1407	2.31891	0.0102	0	0	0	0	0	0	0	0	0	0	0	0	0	0	0
REST	2.31891	0.0102	0	0	0	0	0	0	0	0	0	0	0	0	0	0	0
ZFAT	2.3116	0.0104	0	0	0	0	0	0	0	0	0	0	0	0	0	0	0
CYP4F22	2.29733	0.0108	0	0	0	0	0	0	0	0	0	0	0	0	0	0	0
ALPK2	2.29037	0.011	0	0	0	0	0	0	0	0	0	0	0	0	0	0	0
BRCA2	2.29037	0.011	0	0	0	1	0	0	0	0	0	0	0	0	0	0	0
CASR	2.29037	0.011	0	0	0	0	0	0	0	0	0	0	0	0	0	0	0
FAM181A	2.29037	0.011	0	0	0	0	0	0	0	0	0	0	0	0	0	0	0
IPO13	2.29037	0.011	0	0	0	0	0	0	0	0	0	0	0	0	0	0	0
NKPD1	2.29037	0.011	0	0	0	0	0	0	0	0	0	0	0	0	0	0	0
OR8J3	2.29037	0.011	0	0	0	0	0	0	0	0	0	0	0	0	0	0	0
SCUBE3	2.29037	0.011	0	0	0	0	0	0	0	0	0	0	0	0	0	1	0
SLC44A2	2.29037	0.011	0	0	0	0	0	0	0	0	0	0	0	0	0	0	0
WDR63	2.29037	0.011	0	0	0	0	0	0	1	0	0	0	0	0	0	0	0
ZC3H15	2.29037	0.011	0	0	0	0	0	0	0	0	0	0	0	0	0	0	0
ZDHHC7	2.29037	0.011	0	0	0	0	0	0	0	0	0	0	0	0	0	0	0
ZNF584	2.29037	0.011	0	0	0	0	0	0	0	0	0	0	0	0	0	0	0
ZNF76	2.29037	0.011	0	0	0	0	0	0	0	0	0	0	0	0	0	0	0
ZNF812	2.29037	0.011	0	0	0	0	0	0	0	0	0	0	0	0	0	0	0
C19orf80	2.27677	0.0114	0	0	0	0	0	0	0	0	0	0	0	0	0	0	0
MMP9	2.27677	0.0114	0	0	0	0	0	0	0	0	0	0	0	0	0	1	0
OTX2	2.27677	0.0114	0	0	0	0	1	0	0	0	0	0	0	0	0	0	0
HMBS	2.27012	0.0116	0	0	0	0	0	0	0	0	0	0	0	0	0	0	0
HNF1B	2.26358	0.0118	0	0	0	1	0	0	0	0	0	0	0	0	1	0	0
ADIG	2.25713	0.012	0	0	0	0	0	0	0	0	0	0	0	0	0	0	0
B4GALT2	2.25713	0.012	0	0	0	0	0	0	0	0	0	0	0	0	0	0	0
C11orf65	2.25713	0.012	0	0	0	0	0	0	0	0	0	0	0	0	0	0	0
CANT1	2.25713	0.012	0	0	0	0	0	0	0	0	0	0	0	0	0	0	0
EIF4G3	2.25713	0.012	0	0	0	0	0	0	0	0	0	0	0	0	0	0	0
GALNT6	2.25713	0.012	0	0	0	0	0	0	0	0	0	0	0	0	0	0	0
KLRD1	2.25713	0.012	0	0	0	0	0	0	0	0	0	0	0	0	0	0	0
LGR5	2.25713	0.012	0	0	0	0	0	0	0	0	0	0	0	0	0	0	1
MAP3K8	2.25713	0.012	0	0	0	0	0	0	0	0	0	0	0	0	0	0	0
MEX3B	2.25713	0.012	0	0	0	0	0	0	0	0	0	0	0	0	0	0	0
MYL4	2.25713	0.012	0	0	0	0	0	0	0	0	0	0	0	0	0	0	0
NDUFA5	2.25713	0.012	0	0	0	0	0	0	0	0	0	0	0	0	0	0	0
NKIRAS1	2.25713	0.012	0	0	0	0	0	0	0	0	0	0	0	0	0	0	0
OR5AP2	2.25713	0.012	0	0	0	0	0	0	0	0	0	0	0	0	0	0	0
RIMS3	2.25713	0.012	0	0	0	0	0	0	0	0	0	0	0	0	0	0	0
SEC24B	2.25713	0.012	0	0	0	0	0	0	0	0	0	0	0	0	0	0	0
SEMA7A	2.25713	0.012	0	0	0	0	0	0	0	0	0	0	0	0	0	0	0
TANC2	2.25713	0.012	0	0	0	0	0	0	0	0	0	0	0	0	0	0	0
TIMM17A	2.25713	0.012	0	0	0	0	0	0	0	0	0	0	0	0	0	0	0
TXNL4B	2.25713	0.012	0	0	0	0	0	0	0	0	0	0	0	0	0	0	0
ZNF132	2.25713	0.012	0	0	0	0	0	0	0	0	0	0	0	0	0	0	0
THEM4	2.25077	0.0122	0	0	0	0	0	0	0	0	0	0	0	0	0	0	0
ACKR3	2.22621	0.013	0	0	0	0	0	0	0	0	0	0	0	0	0	0	0
CHRNA4	2.22621	0.013	0	0	0	0	0	0	0	0	0	0	0	0	0	0	0
CPA4	2.22621	0.013	0	0	0	0	0	0	0	0	0	0	0	0	0	0	0
DNM2	2.22621	0.013	0	0	0	0	1	0	0	0	0	0	0	0	0	0	0
IPMK	2.22621	0.013	0	0	0	0	0	0	0	0	0	0	0	0	0	0	0
KANK4	2.22621	0.013	0	0	0	0	1	0	0	0	0	0	0	0	0	0	0
MYO1B	2.22621	0.013	0	0	0	0	1	0	0	0	0	0	0	0	0	0	0
POLR2E	2.22621	0.013	0	0	0	0	0	1	0	0	0	0	0	0	0	0	0
QTRTD1	2.22621	0.013	0	0	0	0	0	0	0	0	0	0	0	0	0	0	0
SLAMF6	2.22621	0.013	0	0	0	0	0	0	0	0	0	0	0	0	0	0	0
SLC35F6	2.22621	0.013	0	0	0	0	0	0	0	0	0	0	0	0	0	0	0
SMAD2	2.22621	0.013	0	1	0	0	0	0	0	0	0	0	0	1	0	1	0
SSPN	2.22621	0.013	0	0	0	0	1	0	0	0	0	0	0	0	0	0	0
TFDP2	2.22621	0.013	0	0	0	0	0	0	0	0	0	1	0	0	0	0	0
TMPRSS5	2.22621	0.013	0	0	0	0	0	0	0	0	0	0	0	0	0	0	0
TNK1	2.22621	0.013	0	0	0	0	0	0	0	0	0	0	0	0	0	0	0
ZNF561	2.22621	0.013	0	0	0	0	0	0	0	0	0	0	0	0	0	0	0
ZNF562	2.22621	0.013	0	0	0	0	0	0	0	0	0	0	0	0	0	0	0
C2orf68	2.19729	0.014	0	0	0	0	0	0	0	0	0	0	0	0	0	0	0
C9orf50	2.19729	0.014	0	0	0	0	0	0	0	0	0	0	0	0	0	0	0
CD163	2.19729	0.014	0	0	0	0	0	0	0	0	0	0	0	0	0	0	0
DCDC2	2.19729	0.014	0	0	0	1	0	0	0	0	0	0	0	0	1	0	0
DHX38	2.19729	0.014	0	0	0	0	0	0	0	0	1	0	0	0	0	0	0
F2RL3	2.19729	0.014	0	0	0	0	0	0	0	0	0	0	0	0	0	0	0
FOLH1	2.19729	0.014	0	0	0	0	0	0	0	0	0	0	0	0	0	0	0
GH2	2.19729	0.014	0	0	0	0	0	0	0	0	0	0	0	0	0	0	0
IGFBP7	2.19729	0.014	0	0	0	0	0	0	0	0	0	0	0	0	0	0	0
MED13	2.19729	0.014	1	0	0	0	0	0	0	0	0	0	0	0	0	0	0
MTMR4	2.19729	0.014	0	0	0	0	0	0	0	0	0	0	0	0	0	1	0
PDIA4	2.19729	0.014	0	0	0	0	0	0	0	0	0	0	0	0	0	0	0
PPP1R14D	2.19729	0.014	0	0	0	0	0	0	0	0	0	0	0	0	0	0	0
PURA	2.19729	0.014	0	0	0	0	0	0	0	0	0	0	0	0	0	0	0
SLC15A4	2.19729	0.014	0	0	0	0	0	0	0	0	0	0	0	0	0	0	0
SOAT2	2.19729	0.014	0	0	0	0	0	0	0	0	0	0	0	0	0	0	0
ZNF324B	2.19729	0.014	0	0	0	0	0	0	0	0	0	0	0	0	0	0	0
ZNF410	2.19729	0.014	0	0	0	0	0	0	0	0	0	0	0	0	0	0	0
VPS26A	2.18078	0.0146	0	0	0	0	0	0	0	0	0	0	0	0	0	0	1
CD84	2.17009	0.015	0	0	0	0	0	0	0	0	0	0	0	0	0	1	0
HBM	2.17009	0.015	0	0	0	0	0	0	0	0	0	0	0	0	0	0	0
INTS2	2.17009	0.015	0	0	0	0	0	0	0	0	0	0	0	0	0	0	0
OR5T3	2.17009	0.015	0	0	0	0	0	0	0	0	0	0	0	0	0	0	0
PAX8	2.17009	0.015	0	0	0	0	0	0	1	0	0	0	0	0	0	0	0
RAB3B	2.17009	0.015	0	0	0	0	0	0	0	0	0	0	0	0	0	0	0
RGPD4	2.17009	0.015	0	0	0	0	0	0	0	0	0	0	0	0	0	0	0
SLC25A36	2.17009	0.015	0	0	0	0	0	0	0	0	0	0	0	0	0	0	0
TAC3	2.17009	0.015	0	0	0	0	0	0	0	0	0	0	0	0	0	0	0
ZBTB8OS	2.17009	0.015	0	0	0	0	0	0	0	0	0	0	0	0	0	0	0
ZNF226	2.17009	0.015	0	0	0	0	0	0	0	0	0	0	0	0	0	0	0
ACTR3B	2.14441	0.016	0	0	0	1	0	0	0	0	0	0	0	0	0	0	0
ASB6	2.14441	0.016	0	0	0	0	0	0	0	0	0	0	0	0	0	0	0
ASCC3	2.14441	0.016	0	0	0	0	0	0	0	0	0	0	0	0	0	0	0
CD101	2.14441	0.016	0	0	0	0	0	0	0	0	0	0	0	0	0	0	0
CYP27B1	2.14441	0.016	0	0	0	0	0	0	0	0	0	0	0	0	0	0	0
DPYSL4	2.14441	0.016	0	0	0	0	0	0	0	0	0	0	0	0	0	0	0
DRAXIN	2.14441	0.016	0	0	0	0	0	0	0	0	0	0	0	0	0	0	0
HIP1R	2.14441	0.016	0	0	0	0	1	0	0	0	0	0	0	0	0	0	0
MCM3AP	2.14441	0.016	0	0	0	0	0	0	0	0	0	0	0	0	0	0	0
OR5F1	2.14441	0.016	0	0	0	0	0	0	0	0	0	0	0	0	0	0	0
OTUD4	2.14441	0.016	0	0	0	0	0	0	0	0	0	0	0	0	0	0	0
PHF7	2.14441	0.016	0	0	0	0	0	0	0	0	0	0	0	0	0	0	0
SLC19A1	2.14441	0.016	0	0	0	0	0	0	0	0	0	0	0	0	0	0	0
SMURF1	2.14441	0.016	0	0	0	0	0	0	0	1	0	0	0	1	0	1	1
SPATA33	2.14441	0.016	0	0	0	0	0	0	0	0	0	0	0	0	0	0	0
ZFYVE19	2.14441	0.016	0	0	0	0	0	0	0	0	0	0	0	0	0	0	0
ANTXR1	2.12007	0.017	0	0	0	0	0	0	0	0	0	0	0	0	0	0	0
CTH	2.12007	0.017	0	0	0	0	0	0	0	0	0	0	0	0	0	0	0
GNPAT	2.12007	0.017	0	0	0	0	0	0	0	0	0	0	0	0	0	0	0
GSAP	2.12007	0.017	0	0	0	0	0	0	0	0	0	0	0	0	0	0	0
HSCB	2.12007	0.017	0	0	0	0	0	0	0	0	0	0	0	0	0	0	0
HYOU1	2.12007	0.017	0	0	0	0	0	0	0	0	0	0	0	0	0	0	0
IL5	2.12007	0.017	0	0	0	0	0	0	0	0	0	0	0	0	0	0	0
LMTK2	2.12007	0.017	0	0	0	0	1	0	0	0	0	0	0	0	0	0	0
MRPS2	2.12007	0.017	0	0	0	0	0	0	0	0	0	0	0	0	0	0	0
NHLH1	2.12007	0.017	0	0	0	0	0	0	0	0	0	0	0	0	0	0	0
OR6C6	2.12007	0.017	0	0	0	0	0	0	0	0	0	0	0	0	0	0	0
RELL1	2.12007	0.017	0	0	0	0	1	0	0	0	0	0	0	0	0	0	0
SFTPB	2.12007	0.017	0	0	0	0	0	0	0	0	0	0	0	0	0	0	0
DMWD	2.09693	0.018	0	0	0	0	0	0	0	0	0	0	0	0	0	0	0
IZUMO3	2.09693	0.018	0	0	0	0	0	0	0	0	0	0	0	0	0	0	0
JMJD1C	2.09693	0.018	0	0	1	0	0	0	0	0	0	0	0	0	0	0	0
KRT86	2.09693	0.018	0	0	0	0	0	0	0	0	0	0	0	0	0	0	0
LRRC8A	2.09693	0.018	0	0	0	0	0	0	0	0	0	0	0	0	0	0	0
MGLL	2.09693	0.018	0	0	0	0	0	0	0	0	0	0	0	0	0	0	0
NRSN1	2.09693	0.018	0	0	0	0	1	0	0	0	0	0	0	0	0	0	0
OR5W2	2.09693	0.018	0	0	0	0	0	0	0	0	0	0	0	0	0	0	0
PRKCZ	2.09693	0.018	0	0	0	1	0	0	0	0	0	0	0	0	0	1	0
RNASEL	2.09693	0.018	0	0	0	0	0	0	0	0	0	0	0	0	0	0	0
RPL38	2.09693	0.018	0	0	0	0	0	0	0	0	0	0	0	0	0	0	0
SIX5	2.09693	0.018	0	0	0	0	0	0	0	0	0	0	0	0	0	0	0
TFAM	2.09693	0.018	0	0	0	0	0	0	0	0	0	0	0	0	0	0	0
TMEM38B	2.09693	0.018	0	0	0	0	0	0	0	0	0	0	0	0	0	0	0
AMER3	2.07485	0.019	0	0	0	0	0	0	0	0	0	0	0	0	0	0	0
BRE	2.07485	0.019	0	0	0	0	0	0	0	0	0	0	0	0	0	0	0
COLGALT2	2.07485	0.019	0	0	0	0	0	0	0	0	0	0	0	0	0	1	0
GUF1	2.07485	0.019	0	0	0	0	0	0	0	0	0	0	0	0	0	0	0
KCTD18	2.07485	0.019	0	0	0	0	0	0	0	0	0	0	0	0	0	0	0
MED26	2.07485	0.019	0	0	0	0	0	0	0	0	0	0	0	0	0	0	0
PRICKLE2	2.07485	0.019	0	0	0	0	0	0	0	0	0	0	0	0	0	0	0
REEP3	2.07485	0.019	0	0	0	0	0	0	0	0	0	0	0	0	0	0	0
SNX2	2.07485	0.019	0	0	0	0	0	0	0	0	0	0	0	0	0	0	0
SORL1	2.07485	0.019	0	0	0	0	0	0	0	0	0	0	0	0	0	0	0
TACO1	2.07485	0.019	0	0	0	0	0	0	0	0	0	0	0	0	0	0	0
TNNC1	2.07485	0.019	0	0	0	0	0	0	0	0	0	0	0	0	0	0	0
UBE2E1	2.07485	0.019	0	0	0	0	0	0	0	0	0	0	0	0	0	0	0
YPEL5	2.07485	0.019	0	0	0	0	0	0	0	0	0	0	0	0	0	0	0
ABCC5	2.05375	0.02	0	0	0	0	0	0	0	0	0	0	0	0	0	0	0
ABCE1	2.05375	0.02	0	0	0	0	0	0	0	0	0	0	0	0	0	0	0
ABI2	2.05375	0.02	0	0	0	0	1	0	0	0	0	0	0	0	0	0	0
AP4E1	2.05375	0.02	0	0	0	0	0	0	0	0	0	0	0	0	0	0	0
C7orf69	2.05375	0.02	0	0	0	0	0	0	0	0	0	0	0	0	0	0	0
DNAJC19	2.05375	0.02	0	0	0	0	0	0	0	0	0	0	0	0	0	0	0
GNPDA2	2.05375	0.02	0	0	0	0	0	0	0	0	0	0	0	0	0	0	0
METTL1	2.05375	0.02	0	0	0	0	0	0	0	0	0	0	0	0	0	0	0
NAPEPLD	2.05375	0.02	0	0	0	1	0	0	0	0	0	0	0	0	0	0	0
SEC11C	2.05375	0.02	0	0	0	0	0	0	0	0	0	0	0	0	0	0	0
SLC35F5	2.05375	0.02	0	0	0	0	0	0	0	0	0	0	0	0	0	0	0
ZNF326	2.05375	0.02	0	0	0	0	0	0	0	0	1	0	0	0	0	0	0
ZNF679	2.05375	0.02	0	0	0	0	0	0	0	0	0	0	0	0	0	0	0
CSNK1G2	2.03352	0.021	0	0	0	0	0	0	0	0	0	0	0	0	0	0	1
CTSG	2.03352	0.021	0	0	0	0	0	0	0	0	0	0	0	0	0	1	0
CYB561	2.03352	0.021	0	0	0	0	0	0	0	0	0	0	0	0	0	0	0
DAGLA	2.03352	0.021	0	0	0	0	0	0	0	0	0	0	0	0	0	0	0
DNAJC17	2.03352	0.021	0	0	0	0	0	0	0	0	0	0	0	0	0	0	0
FRMPD2	2.03352	0.021	0	0	0	0	1	0	0	0	0	0	0	0	0	0	0
KCNJ1	2.03352	0.021	0	0	0	0	0	0	0	0	0	0	0	0	0	0	0
MBNL2	2.03352	0.021	0	0	0	0	0	0	0	0	0	0	0	0	0	0	0
POLR2K	2.03352	0.021	0	0	0	0	0	1	0	0	0	0	0	0	0	0	0
PVRL1	2.03352	0.021	0	0	0	0	0	0	0	0	0	0	0	0	0	0	0
SDAD1	2.03352	0.021	0	0	0	0	0	0	0	0	0	0	0	0	0	0	0
SLC26A10	2.03352	0.021	0	0	0	0	0	0	0	0	0	0	0	0	0	0	0
SLC35E1	2.03352	0.021	0	0	0	0	0	0	0	0	0	0	0	0	0	0	0
SYDE2	2.03352	0.021	0	0	0	0	0	0	0	0	0	0	0	0	0	0	0
TEX12	2.03352	0.021	0	0	0	0	0	0	0	0	0	0	0	0	0	0	0
AGAP2	2.01409	0.022	0	0	0	0	0	0	0	0	0	0	0	0	0	0	0
C10orf128	2.01409	0.022	0	0	0	0	0	0	0	0	0	0	0	0	0	0	0
DNMT3B	2.01409	0.022	0	0	0	0	0	0	0	0	0	0	0	0	0	0	0
ELOVL4	2.01409	0.022	0	0	0	0	0	0	0	0	0	0	0	0	0	0	0
FIGN	2.01409	0.022	0	0	0	0	0	0	0	0	0	0	0	0	0	0	0
ISL1	2.01409	0.022	0	1	0	0	0	0	0	0	0	0	0	0	0	0	0
PTGR2	2.01409	0.022	0	0	0	0	0	0	0	0	0	0	0	0	0	0	0
RALGAPB	2.01409	0.022	0	0	0	0	0	0	0	0	0	0	0	0	0	0	0
RGS16	2.01409	0.022	0	0	0	0	0	0	0	0	0	0	0	0	0	0	0
SAMSN1	2.01409	0.022	0	0	0	0	0	0	0	0	0	0	0	0	0	0	0
SHANK1	2.01409	0.022	0	0	0	0	0	0	0	0	0	0	0	0	0	0	0
SKAP2	2.01409	0.022	0	0	0	0	0	0	0	0	0	0	0	0	0	0	0
SLC12A5	2.01409	0.022	0	0	0	0	0	0	0	0	0	0	0	0	0	0	0
ARHGAP27	1.99539	0.023	0	0	0	0	0	0	0	0	0	0	0	0	0	0	0
ASPG	1.99539	0.023	0	0	0	0	0	0	0	0	0	0	0	0	0	0	0
CD22	1.99539	0.023	0	0	0	0	0	0	0	0	0	0	0	0	0	0	0
COLEC10	1.99539	0.023	0	0	0	0	0	0	0	0	0	0	0	0	0	0	0
DMTF1	1.99539	0.023	0	0	0	0	0	0	0	0	0	0	0	0	0	0	0
DNAJB2	1.99539	0.023	0	0	0	0	0	0	0	0	0	0	0	0	0	0	0
OVOL1	1.99539	0.023	0	0	0	0	0	0	0	0	0	0	0	0	0	0	0
PDK2	1.99539	0.023	0	0	0	0	0	0	0	0	0	0	0	0	0	0	0
PRKG1	1.99539	0.023	0	0	0	0	0	0	0	0	0	0	0	0	0	0	1
SOCS2	1.99539	0.023	0	0	0	0	0	0	0	0	0	0	0	0	0	0	0
ZNF438	1.99539	0.023	0	0	0	0	0	0	0	0	0	0	0	0	0	0	0
AVIL	1.97737	0.024	0	0	0	1	0	0	0	0	0	0	0	0	0	0	0
HERC6	1.97737	0.024	0	0	0	0	0	0	0	0	0	0	0	0	0	0	0
HIGD2A	1.97737	0.024	0	0	0	0	0	0	0	0	0	0	0	0	0	0	0
LCMT2	1.97737	0.024	0	0	0	0	0	0	0	0	0	0	0	0	0	0	0
MROH1	1.97737	0.024	0	0	0	0	0	0	0	0	0	0	0	0	0	0	0
PMS1	1.97737	0.024	0	0	0	0	0	0	0	0	0	0	0	0	0	0	0
RECK	1.97737	0.024	0	0	0	0	0	0	0	0	0	0	0	0	0	0	0
RTN4IP1	1.97737	0.024	0	0	0	0	0	0	0	0	0	0	0	0	0	0	0
RYK	1.97737	0.024	0	0	0	0	0	0	0	0	0	0	0	0	0	0	1
SNURF	1.97737	0.024	0	0	0	0	0	0	0	0	0	0	0	0	0	0	0
TECR	1.97737	0.024	0	0	0	0	0	0	0	0	0	0	0	0	0	0	0
TMEM185B	1.97737	0.024	0	0	0	0	0	0	0	0	0	0	0	0	0	0	0
UBE2L3	1.97737	0.024	0	0	0	0	0	0	0	0	0	0	0	0	0	0	0
ARTN	1.95996	0.025	0	0	0	0	0	0	0	0	0	0	0	0	0	0	0
BHMT2	1.95996	0.025	0	0	0	0	0	0	0	0	0	0	0	0	0	0	0
CCDC62	1.95996	0.025	0	0	0	0	0	0	0	0	0	0	0	0	0	0	0
CERS5	1.95996	0.025	0	0	0	0	0	0	0	0	0	0	0	0	0	0	0
DAPK3	1.95996	0.025	0	1	1	0	1	0	0	0	1	0	0	0	0	0	0
GABRR3	1.95996	0.025	0	0	0	0	0	0	0	0	0	0	0	0	0	0	0
INO80D	1.95996	0.025	0	0	0	0	0	0	0	0	0	0	0	0	0	0	0
KCNIP3	1.95996	0.025	0	0	0	0	0	0	0	0	0	0	0	0	0	0	0
KCTD8	1.95996	0.025	0	0	0	0	0	0	0	0	0	0	0	0	0	0	0
LGALS3BP	1.95996	0.025	0	0	0	0	0	0	0	0	0	0	0	0	0	0	0
PARL	1.95996	0.025	0	0	0	0	0	0	0	0	0	0	0	0	0	0	0
PRF1	1.95996	0.025	0	0	0	0	0	0	0	0	0	0	0	0	0	0	0
RPL15	1.95996	0.025	0	0	0	0	0	0	0	0	0	0	0	0	0	0	0
SLC2A11	1.95996	0.025	0	0	0	0	0	0	0	0	0	0	0	0	0	0	0
SPATA20	1.95996	0.025	0	0	0	0	0	0	0	0	0	0	0	0	0	0	0
SYT5	1.95996	0.025	0	0	0	0	0	0	0	0	0	0	0	0	0	0	0
TMCC3	1.95996	0.025	0	0	0	0	0	0	0	0	0	0	0	0	0	0	0
ZBTB43	1.95996	0.025	0	0	0	0	0	0	0	0	0	0	0	0	0	0	0
C15orf53	1.94313	0.026	0	0	0	0	0	0	0	0	0	0	0	0	0	0	0
CALR3	1.94313	0.026	0	0	0	0	0	0	0	0	0	0	0	0	0	0	0
CSTA	1.94313	0.026	0	0	0	0	0	0	0	0	0	0	0	0	0	0	0
DACH1	1.94313	0.026	0	0	0	0	0	0	0	0	0	0	0	0	0	0	0
FAM13C	1.94313	0.026	0	0	0	0	0	0	0	0	0	0	0	0	0	0	0
PCDHGA4	1.94313	0.026	0	0	0	0	0	0	0	0	0	0	0	0	0	0	0
PCDHGB1	1.94313	0.026	0	0	0	0	0	0	0	0	0	0	0	0	0	0	0
PLK3	1.94313	0.026	0	0	0	0	0	0	0	0	0	0	0	0	0	0	0
PRR19	1.94313	0.026	0	0	0	0	0	0	0	0	0	0	0	0	0	0	0
RGL1	1.94313	0.026	0	0	0	0	0	0	0	0	0	0	0	0	0	0	0
RSPO1	1.94313	0.026	0	0	0	0	0	0	0	0	0	0	0	0	0	0	1
TMEM51	1.94313	0.026	0	0	0	0	0	0	0	0	0	0	0	0	0	0	0
TSFM	1.94313	0.026	0	0	0	0	0	0	0	0	0	0	0	0	0	0	0
SEPT4	1.92684	0.027	0	0	0	0	1	0	0	0	0	0	0	0	0	0	0
AK5	1.92684	0.027	0	0	0	0	0	0	0	0	0	0	0	0	0	0	0
AK8	1.92684	0.027	0	0	0	1	0	0	1	0	0	0	0	0	1	0	0
ASCL2	1.92684	0.027	0	0	0	0	0	0	0	0	0	0	0	0	0	0	0
BTC	1.92684	0.027	0	1	0	0	0	0	0	0	0	0	0	0	0	0	0
C16orf91	1.92684	0.027	0	0	0	0	0	0	0	0	0	0	0	0	0	0	0
CASP5	1.92684	0.027	0	0	0	0	0	0	0	0	0	0	0	0	0	0	0
CBS	1.92684	0.027	0	0	0	0	0	0	0	0	0	0	0	0	0	0	0
CRYM	1.92684	0.027	0	0	0	0	0	0	0	0	0	0	0	0	0	0	0
CXCL12	1.92684	0.027	0	0	0	0	0	0	0	0	0	0	0	0	0	0	0
DPP8	1.92684	0.027	0	0	0	0	0	0	0	0	0	0	0	0	0	0	0
EBF2	1.92684	0.027	0	0	0	0	0	0	0	0	0	0	0	0	0	0	0
FAM107B	1.92684	0.027	0	0	0	0	0	0	0	0	0	0	0	0	0	0	0
HTRA4	1.92684	0.027	0	0	0	0	0	0	0	0	0	0	0	0	0	0	0
KAT6A	1.92684	0.027	0	1	1	0	0	0	0	0	0	0	0	0	0	0	0
KCNJ15	1.92684	0.027	0	0	0	0	0	0	0	0	0	0	0	0	0	0	0
NUP35	1.92684	0.027	0	0	0	1	0	0	0	0	0	0	0	0	1	0	0
PCDHGA5	1.92684	0.027	0	0	0	0	0	0	0	0	0	0	0	0	0	0	0
PCDHGA6	1.92684	0.027	0	0	0	0	0	0	0	0	0	0	0	0	0	0	0
PCDHGB2	1.92684	0.027	0	0	0	0	0	0	0	0	0	0	0	0	0	0	0
PCDHGB3	1.92684	0.027	0	0	0	0	0	0	0	0	0	0	0	0	0	0	0
PCDHGB5	1.92684	0.027	0	0	0	0	0	0	0	0	0	0	0	0	0	0	0
PHYHIPL	1.92684	0.027	0	0	0	0	0	0	0	0	0	0	0	0	0	0	0
PRPF31	1.92684	0.027	0	0	0	0	0	0	0	0	0	0	0	0	0	0	0
RGS21	1.92684	0.027	0	0	0	0	0	0	0	0	0	0	0	0	0	0	0
SPTLC2	1.92684	0.027	0	0	0	0	0	0	0	0	0	0	0	0	0	0	0
TAS2R42	1.92684	0.027	0	0	0	0	0	0	0	0	0	0	0	0	0	0	0
TESK2	1.92684	0.027	0	0	0	0	0	0	0	0	0	0	0	0	0	0	0
DOCK7	1.91104	0.028	0	0	0	0	1	0	0	0	0	0	0	0	0	0	0
HIST3H3	1.91104	0.028	0	0	0	0	0	0	0	0	0	0	0	0	0	0	1
KIF2C	1.91104	0.028	0	0	0	0	1	0	0	0	0	0	0	0	0	0	0
LOC101927420	1.91104	0.028	0	0	0	0	0	0	0	0	0	0	0	0	0	0	0
NUDT3	1.91104	0.028	0	0	0	0	0	0	0	0	0	0	0	0	0	0	0
OR51L1	1.91104	0.028	0	0	0	0	0	0	0	0	0	0	0	0	0	0	0
PAFAH1B3	1.91104	0.028	0	0	0	0	0	0	0	0	0	0	0	0	0	0	0
PCDHGA7	1.91104	0.028	0	0	0	0	0	0	0	0	0	0	0	0	0	0	0
PCDHGA8	1.91104	0.028	0	0	0	0	0	0	0	0	0	0	0	0	0	0	0
PCDHGB4	1.91104	0.028	0	0	0	0	0	0	0	0	0	0	0	0	0	0	0
SGOL2	1.91104	0.028	0	0	0	0	0	0	0	0	0	0	0	0	0	0	0
STXBP5	1.91104	0.028	0	0	0	0	0	0	0	0	0	0	0	0	0	0	0
VPS37B	1.91104	0.028	0	0	0	0	0	0	0	0	0	0	0	0	0	0	0
YTHDF1	1.91104	0.028	0	0	0	0	0	0	0	0	0	0	0	0	0	0	0
ARL15	1.8957	0.029	0	0	0	0	0	0	0	0	0	0	0	0	0	0	0
BAZ1A	1.8957	0.029	0	0	0	0	0	0	0	0	0	0	0	0	0	0	0
CCDC184	1.8957	0.029	0	0	0	0	0	0	0	0	0	0	0	0	0	0	0
CHRDL2	1.8957	0.029	0	0	0	0	0	0	0	0	0	0	0	0	0	0	0
CRISPLD1	1.8957	0.029	0	0	0	0	0	0	0	0	0	0	0	0	0	0	0
CTSC	1.8957	0.029	0	0	0	0	0	0	0	0	0	0	0	0	0	0	0
CYP3A4	1.8957	0.029	0	0	0	0	0	0	0	0	0	0	0	0	0	0	0
DPH2	1.8957	0.029	0	0	0	0	0	0	0	0	0	0	0	0	0	0	0
EFCAB9	1.8957	0.029	0	0	0	0	0	0	0	0	0	0	0	0	0	0	0
ERCC4	1.8957	0.029	0	0	0	0	0	0	0	0	0	0	0	0	0	0	0
FGA	1.8957	0.029	0	0	0	0	0	0	0	0	0	0	0	0	0	1	0
LRRK1	1.8957	0.029	0	0	0	0	0	0	0	0	0	0	0	0	0	0	0
NCSTN	1.8957	0.029	0	0	0	0	0	0	0	0	0	1	0	0	0	1	0
NRBF2	1.8957	0.029	0	0	0	0	0	0	0	0	0	0	0	0	0	0	0
OR4C11	1.8957	0.029	0	0	0	0	0	0	0	0	0	0	0	0	0	0	0
PCDHGA3	1.8957	0.029	0	0	0	0	0	0	0	0	0	0	0	0	0	0	0
RGS6	1.8957	0.029	0	0	0	0	0	0	0	0	0	0	0	0	0	0	0
RHCG	1.8957	0.029	0	0	0	0	0	0	0	0	0	0	0	0	0	0	0
RIMS2	1.8957	0.029	0	0	0	0	0	0	0	0	0	0	0	0	0	0	0
RNF125	1.8957	0.029	0	0	0	0	0	0	0	0	0	0	0	0	0	0	0
SMOX	1.8957	0.029	0	0	0	0	0	0	0	0	0	0	0	0	0	0	0
ANXA7	1.88079	0.03	0	0	0	0	0	0	0	0	0	0	0	0	0	0	0
C21orf58	1.88079	0.03	0	0	0	0	0	0	0	0	0	0	0	0	0	0	0
C2CD3	1.88079	0.03	0	0	0	1	0	0	0	0	0	0	0	0	1	0	0
CDH15	1.88079	0.03	0	0	0	0	0	0	0	0	0	0	0	0	0	0	0
CHEK2	1.88079	0.03	0	0	0	0	0	0	0	0	0	0	0	0	0	0	0
CHMP6	1.88079	0.03	0	0	0	0	0	0	0	0	0	0	0	0	0	0	0
FSCN3	1.88079	0.03	0	0	0	0	1	0	0	0	0	0	0	0	0	0	0
HEMGN	1.88079	0.03	0	0	0	0	0	0	0	0	0	0	0	0	0	0	0
LRRTM1	1.88079	0.03	0	0	0	0	1	0	0	0	0	0	0	0	0	0	0
NPHP4	1.88079	0.03	0	0	0	1	0	0	0	0	0	0	0	0	1	0	0
PCDHGA2	1.88079	0.03	0	0	0	0	0	0	0	0	1	0	0	0	0	0	0
PCDHGB6	1.88079	0.03	0	0	0	0	0	0	0	0	0	0	0	0	0	0	0
PLA2G4D	1.88079	0.03	0	0	0	0	0	0	0	0	0	0	0	0	0	0	0
RAD50	1.88079	0.03	0	0	0	0	0	0	0	0	0	0	0	0	0	0	0
RAD51C	1.88079	0.03	0	0	0	0	0	0	0	0	0	0	0	0	0	0	0
RCN2	1.88079	0.03	0	0	0	0	0	0	0	0	0	0	0	0	0	0	0
RECQL5	1.88079	0.03	0	0	0	0	0	0	0	0	0	0	0	0	0	0	0
STARD4	1.88079	0.03	0	0	0	0	0	0	0	0	0	0	0	0	0	0	0
TMEM194A	1.88079	0.03	0	0	0	0	0	0	0	0	0	0	0	0	0	0	0
TNIP3	1.88079	0.03	0	0	0	0	0	0	0	0	0	0	0	0	0	0	0
BOD1L2	1.8663	0.031	0	0	0	0	0	0	0	0	0	0	0	0	0	0	0
C1orf195	1.8663	0.031	0	0	0	0	0	0	0	0	0	0	0	0	0	0	0
ETFA	1.8663	0.031	0	0	0	0	0	0	0	0	0	0	0	0	0	0	0
FADS2	1.8663	0.031	0	0	0	0	0	0	0	0	0	0	0	0	0	0	0
H2AFZ	1.8663	0.031	0	0	0	0	0	0	0	0	0	1	0	0	0	0	1
KRT28	1.8663	0.031	0	0	0	0	0	0	0	0	0	0	0	0	0	0	0
LTBP4	1.8663	0.031	0	0	0	0	0	0	0	0	0	0	0	0	0	1	0
MKNK1	1.8663	0.031	0	0	0	0	0	1	0	0	0	0	1	0	0	0	0
NOP16	1.8663	0.031	0	0	0	0	0	0	0	0	0	0	0	0	0	0	0
OR52J3	1.8663	0.031	0	0	0	0	0	0	0	0	0	0	0	0	0	0	0
PCDHGA1	1.8663	0.031	0	0	0	0	0	0	0	0	0	0	0	0	0	0	0
PCDHGA9	1.8663	0.031	0	0	0	0	0	0	0	0	0	0	0	0	0	0	0
PPP2R5B	1.8663	0.031	0	0	0	0	0	0	0	0	0	0	0	0	0	0	1
PUS1	1.8663	0.031	0	0	0	0	0	0	0	0	0	0	0	0	0	0	0
RGS18	1.8663	0.031	0	0	0	0	0	0	0	0	0	0	0	0	0	0	0
SIX2	1.8663	0.031	0	0	0	0	0	0	0	0	0	0	0	0	0	0	0
SLC47A2	1.8663	0.031	0	0	0	1	0	0	0	0	0	0	0	0	1	0	0
SLN	1.8663	0.031	0	0	0	0	0	0	0	0	0	0	0	0	0	0	0
SNRPA	1.8663	0.031	0	0	0	0	0	0	0	0	0	0	0	0	0	0	0
STOX1	1.8663	0.031	0	0	0	0	0	0	0	0	0	0	0	0	0	0	0
TSPAN8	1.8663	0.031	0	0	0	0	0	0	0	0	0	0	0	0	0	0	0
UNKL	1.8663	0.031	0	0	0	0	0	0	0	0	0	0	0	0	0	0	0
VPS18	1.8663	0.031	0	0	0	0	1	0	0	0	0	0	0	0	0	0	0
WASF2	1.8663	0.031	0	0	0	0	1	0	0	0	0	0	0	0	0	0	0
ZNF625	1.8663	0.031	0	0	0	0	0	0	0	0	0	0	0	0	0	0	0
DDX1	1.85218	0.032	0	0	0	0	0	0	0	0	0	0	0	0	0	0	0
HERC4	1.85218	0.032	0	0	0	0	0	0	0	0	0	0	0	0	0	0	0
INPP4A	1.85218	0.032	0	0	0	0	0	0	0	0	0	0	0	0	0	0	0
NECAB2	1.85218	0.032	0	0	0	0	0	0	0	0	0	0	0	0	0	0	0
OR4C6	1.85218	0.032	0	0	0	0	0	0	0	0	0	0	0	0	0	0	0
PCDHGA11	1.85218	0.032	0	0	0	0	0	0	0	0	0	0	0	0	0	0	0
PMFBP1	1.85218	0.032	0	0	0	1	0	0	0	0	0	0	0	0	0	0	0
SCMH1	1.85218	0.032	0	0	1	0	0	0	0	0	0	0	0	0	0	0	0
THAP6	1.85218	0.032	0	0	0	0	1	0	0	0	0	0	0	0	0	0	0
ARL2	1.83842	0.033	0	0	0	1	0	0	0	0	0	0	0	0	0	0	0
BIRC7	1.83842	0.033	0	0	0	0	0	0	0	0	0	0	0	0	0	0	0
C9orf69	1.83842	0.033	0	0	0	0	0	0	0	0	0	0	0	0	0	0	0
CMC2	1.83842	0.033	0	0	0	0	0	0	0	0	0	0	0	0	0	0	0
DNAJB1	1.83842	0.033	0	0	0	0	0	0	0	0	0	0	0	0	0	0	0
DPYSL5	1.83842	0.033	0	0	0	0	0	0	0	0	0	0	0	0	0	0	0
ENTPD5	1.83842	0.033	0	0	0	0	0	0	0	0	0	0	0	0	0	0	0
FAM163A	1.83842	0.033	0	0	0	0	0	0	0	0	0	0	0	0	0	0	0
HOXB1	1.83842	0.033	0	0	0	0	0	0	0	0	0	0	0	0	0	0	0
HSF5	1.83842	0.033	0	0	0	0	0	0	0	0	0	0	0	0	0	0	0
KCP	1.83842	0.033	0	0	0	0	0	0	0	0	0	0	0	0	0	0	0
LZTS3	1.83842	0.033	0	0	0	0	1	0	0	0	0	0	0	0	0	0	0
PCDHGB7	1.83842	0.033	0	0	0	0	0	0	0	0	0	0	0	0	0	0	0
RAB12	1.83842	0.033	0	0	0	0	0	0	0	0	0	0	0	0	0	0	0
RBM18	1.83842	0.033	0	0	0	0	0	0	0	0	0	0	0	0	0	0	0
SHPK	1.83842	0.033	0	0	0	0	0	0	0	0	0	0	0	0	0	0	0
SLC6A9	1.83842	0.033	0	0	0	0	0	0	0	0	0	0	0	0	0	0	0
STAT5A	1.83842	0.033	0	0	0	0	0	0	0	0	0	0	1	0	0	0	0
TIMM22	1.83842	0.033	0	0	0	0	0	0	0	0	0	0	0	0	0	0	0
TMEM243	1.83842	0.033	0	0	0	0	0	0	0	0	0	0	0	0	0	0	0
TOE1	1.83842	0.033	0	0	0	0	0	0	0	0	0	0	0	0	0	0	0
TOMM34	1.83842	0.033	0	0	0	0	0	0	0	0	0	0	0	0	0	0	0
ZFR2	1.83842	0.033	0	0	0	0	0	0	0	0	0	0	0	0	0	0	0
ZNF266	1.83842	0.033	0	0	0	0	0	0	0	0	0	0	0	0	0	0	0
CABP1	1.82501	0.034	0	0	0	0	1	0	0	0	0	0	0	0	0	0	0
CATSPERD	1.82501	0.034	0	0	0	0	0	0	0	0	0	0	0	0	0	0	0
DEDD2	1.82501	0.034	0	0	0	0	0	0	0	0	0	0	0	0	0	0	0
EEA1	1.82501	0.034	0	0	0	0	0	0	0	0	0	0	0	0	0	0	0
ESPL1	1.82501	0.034	0	0	0	0	0	0	0	0	0	0	0	0	0	0	0
FBLN1	1.82501	0.034	0	0	0	0	0	0	0	0	0	0	0	0	0	1	0
FRAS1	1.82501	0.034	0	0	0	0	0	0	0	0	0	0	0	0	0	0	0
GRTP1	1.82501	0.034	0	0	0	0	0	0	0	0	0	0	0	0	0	0	0
HINT1	1.82501	0.034	0	0	0	0	1	0	0	0	0	0	0	0	0	0	0
LINS	1.82501	0.034	0	0	0	0	0	0	0	0	0	0	0	0	0	0	0
LOC100505841	1.82501	0.034	0	0	0	0	0	0	0	0	0	0	0	0	0	0	0
LRRC8C	1.82501	0.034	0	0	0	0	0	0	0	0	0	0	0	0	0	0	0
LYG1	1.82501	0.034	0	0	0	0	0	0	0	0	0	0	0	0	0	0	0
MTHFD2L	1.82501	0.034	0	0	0	0	0	0	0	0	0	0	0	0	0	0	0
MYD88	1.82501	0.034	0	0	0	0	0	0	0	0	0	0	0	0	0	0	0
OR4C13	1.82501	0.034	0	0	0	0	0	0	0	0	0	0	0	0	0	0	0
OR52E2	1.82501	0.034	0	0	0	0	0	0	0	0	0	0	0	0	0	0	0
OR8D4	1.82501	0.034	0	0	0	0	0	0	0	0	0	0	0	0	0	0	0
PCDHGA10	1.82501	0.034	0	0	0	0	0	0	0	0	0	0	0	0	0	0	0
PIGZ	1.82501	0.034	0	0	0	0	0	0	0	0	0	0	0	0	0	0	0
SAMM50	1.82501	0.034	0	0	0	0	0	0	0	0	0	0	0	0	0	0	0
SIRT1	1.82501	0.034	0	0	0	0	0	0	0	0	0	0	0	0	0	0	0
SPG7	1.82501	0.034	0	0	0	0	0	0	0	0	0	0	0	0	0	0	0
ZNF136	1.82501	0.034	0	0	0	0	0	0	0	0	0	0	0	0	0	0	0
ADAM9	1.81191	0.035	0	0	0	0	0	0	0	0	0	0	0	0	0	1	0
CCDC105	1.81191	0.035	0	0	0	0	0	0	0	0	0	0	0	0	0	0	0
CLCNKB	1.81191	0.035	0	0	0	0	0	0	0	0	0	0	0	0	0	0	0
DNAAF3	1.81191	0.035	0	0	0	1	0	0	1	0	0	0	0	0	1	0	0
KAT2B	1.81191	0.035	1	0	1	0	0	0	0	0	0	1	0	0	0	0	0
LCMT1	1.81191	0.035	0	0	0	0	0	0	0	0	0	0	0	0	0	0	0
LYPD5	1.81191	0.035	0	0	0	0	0	0	0	0	0	0	0	0	0	0	0
MAP3K3	1.81191	0.035	0	0	0	0	0	0	0	0	0	0	0	0	0	0	0
MAPRE3	1.81191	0.035	0	0	0	0	0	0	0	0	0	0	0	0	0	0	0
MIA2	1.81191	0.035	0	0	0	0	0	0	0	0	0	0	0	0	0	0	0
NCR1	1.81191	0.035	0	0	0	0	0	0	0	0	0	0	0	0	0	0	0
NUTM2F	1.81191	0.035	0	0	0	0	0	0	0	0	0	0	0	0	0	0	0
OR8J1	1.81191	0.035	0	0	0	0	0	0	0	0	0	0	0	0	0	0	0
RAP2A	1.81191	0.035	0	0	0	0	0	0	0	0	0	0	0	0	0	0	0
SIAH3	1.81191	0.035	0	0	0	0	0	0	0	0	0	0	0	0	0	0	0
TMTC1	1.81191	0.035	0	0	0	0	0	0	0	0	0	0	0	0	0	0	0
VSTM4	1.81191	0.035	0	0	0	0	0	0	0	0	0	0	0	0	0	0	0
ZNF446	1.81191	0.035	0	0	0	0	0	0	0	0	0	0	0	0	0	0	0
ARMT1	1.79912	0.036	0	0	0	0	0	0	0	0	0	0	0	0	0	0	0
C20orf196	1.79912	0.036	0	0	0	0	0	0	0	0	0	0	0	0	0	0	0
CYP1A1	1.79912	0.036	0	0	0	0	0	0	0	0	0	0	0	0	0	0	0
DPP4	1.79912	0.036	0	0	0	0	0	0	0	0	0	0	0	0	0	0	0
FAM114A1	1.79912	0.036	0	0	0	0	0	0	0	0	0	0	0	0	0	0	0
FBXO43	1.79912	0.036	0	0	0	0	0	0	0	0	0	0	0	0	0	0	0
FOXL1	1.79912	0.036	0	1	0	0	0	0	0	0	0	0	0	0	0	0	0
HK2	1.79912	0.036	0	0	0	0	0	0	0	0	0	0	0	0	0	0	0
MOB3C	1.79912	0.036	0	0	0	0	0	0	0	0	0	0	0	0	0	0	0
NME5	1.79912	0.036	0	0	0	1	0	0	1	0	0	0	0	0	1	0	0
RFX5	1.79912	0.036	0	0	0	0	0	0	0	0	0	0	0	0	0	0	0
RGL3	1.79912	0.036	0	0	0	0	0	0	0	0	0	0	0	0	0	0	0
RHOU	1.79912	0.036	0	0	0	0	0	0	0	0	0	0	0	0	0	0	0
SIGLEC8	1.79912	0.036	0	0	0	0	0	0	0	0	0	0	0	0	0	0	0
TAS2R10	1.79912	0.036	0	0	0	0	0	0	0	0	0	0	0	0	0	0	0
TENM4	1.79912	0.036	0	0	0	0	0	0	0	0	0	0	0	0	0	0	0
ACTBL2	1.78661	0.037	0	0	0	0	1	0	0	0	0	0	0	0	0	0	0
ADIPOQ	1.78661	0.037	0	0	0	0	0	0	0	0	0	0	0	0	0	0	0
ADORA3	1.78661	0.037	0	0	0	0	0	0	0	0	0	0	0	0	0	0	0
BTBD9	1.78661	0.037	0	0	0	0	0	0	0	0	0	0	0	0	0	0	0
CFAP70	1.78661	0.037	0	0	0	0	0	0	0	0	0	0	0	0	0	0	0
CORO1A	1.78661	0.037	0	0	0	0	1	0	0	0	0	0	0	0	0	0	0
DNAJC8	1.78661	0.037	0	0	0	0	0	0	0	0	0	0	0	0	0	0	0
FBXO9	1.78661	0.037	0	0	0	0	0	0	0	0	0	0	0	0	0	0	0
GABRB2	1.78661	0.037	0	0	0	0	0	0	0	0	0	0	0	0	0	0	0
IL18	1.78661	0.037	0	0	0	0	0	0	0	0	0	0	0	0	0	0	0
ITFG2	1.78661	0.037	0	0	0	0	0	0	0	0	0	0	0	0	0	0	0
KCNB1	1.78661	0.037	0	0	0	0	0	0	0	0	0	0	0	0	0	0	0
LRPPRC	1.78661	0.037	0	0	0	0	1	0	0	0	1	0	0	0	0	0	0
MAN1A2	1.78661	0.037	0	0	0	0	0	0	0	0	0	0	0	0	0	0	0
MDM4	1.78661	0.037	0	0	0	0	0	0	0	0	0	0	0	0	0	0	0
MYO1A	1.78661	0.037	0	0	0	0	1	0	0	0	0	0	0	0	0	0	0
MYRFL	1.78661	0.037	0	0	0	0	0	0	0	0	0	0	0	0	0	0	0
NPFFR2	1.78661	0.037	0	0	0	0	1	0	0	0	0	0	0	0	0	0	0
OR4P4	1.78661	0.037	0	0	0	0	0	0	0	0	0	0	0	0	0	0	0
OR8K3	1.78661	0.037	0	0	0	0	0	0	0	0	0	0	0	0	0	0	0
PCDHGA12	1.78661	0.037	0	0	0	0	0	0	0	0	0	0	0	0	0	0	0
PLA2G2E	1.78661	0.037	0	0	0	0	0	0	0	0	0	0	0	0	0	0	0
TMCO1	1.78661	0.037	0	0	0	0	0	0	0	0	0	0	0	0	0	0	0
UNC119B	1.78661	0.037	0	0	0	1	0	0	0	0	0	0	0	0	0	0	0
URAD	1.78661	0.037	0	0	0	0	0	0	0	0	0	0	0	0	0	0	0
B3GAT2	1.77438	0.038	0	0	0	0	0	0	0	0	0	0	0	0	0	0	0
CASQ1	1.77438	0.038	0	0	0	0	0	0	0	0	0	0	0	0	0	0	0
FAM129C	1.77438	0.038	0	0	0	0	0	0	0	0	0	0	0	0	0	0	0
HIST1H2AG	1.77438	0.038	0	0	0	0	0	0	0	0	0	0	0	0	0	0	0
HOXB9	1.77438	0.038	0	0	0	0	0	0	0	0	0	0	0	0	0	0	0
LUC7L	1.77438	0.038	0	0	0	0	0	0	0	0	0	0	0	0	0	0	0
PNPLA7	1.77438	0.038	0	0	0	0	0	0	0	0	0	0	0	0	0	0	0
RAPH1	1.77438	0.038	0	0	0	0	1	0	0	0	0	0	0	0	0	0	0
RBBP4	1.77438	0.038	0	0	1	0	0	0	0	0	0	0	0	0	0	0	0
RSRC2	1.77438	0.038	0	0	0	0	0	0	0	0	0	0	0	0	0	0	0
SEPHS1	1.77438	0.038	0	0	0	0	0	0	0	0	0	0	0	0	0	0	0
SOWAHA	1.77438	0.038	0	0	0	0	0	0	0	0	0	0	0	0	0	0	0
CENPW	1.76241	0.039	0	0	0	0	0	0	0	0	0	0	0	0	0	0	0
CETP	1.76241	0.039	0	0	0	0	0	0	0	0	0	0	0	0	0	0	0
CLDN20	1.76241	0.039	0	0	0	0	0	0	0	0	0	0	0	0	0	0	0
DPY19L1	1.76241	0.039	0	0	0	0	0	0	0	0	0	0	0	0	0	0	0
FA2H	1.76241	0.039	0	0	0	0	0	0	0	0	0	0	0	0	0	0	0
HHLA2	1.76241	0.039	0	0	0	0	0	0	0	0	0	0	0	0	0	0	0
HSPH1	1.76241	0.039	0	0	0	0	0	0	0	0	0	0	0	0	0	0	0
ICT1	1.76241	0.039	0	0	0	0	0	0	0	0	0	0	0	0	0	0	0
IFT22	1.76241	0.039	0	0	0	0	0	0	0	0	0	0	0	0	0	0	0
KCTD17	1.76241	0.039	0	0	0	0	0	0	0	0	0	0	0	0	0	0	0
MBNL1	1.76241	0.039	0	0	0	0	0	0	0	0	0	0	0	0	0	0	0
NAA38	1.76241	0.039	0	0	0	0	0	0	0	0	0	0	0	0	0	0	0
PPP2R3A	1.76241	0.039	0	0	0	0	0	0	0	0	0	0	0	0	0	0	0
RAB26	1.76241	0.039	0	0	0	0	0	0	0	0	0	0	0	0	0	0	0
SCAPER	1.76241	0.039	0	0	0	0	0	0	0	0	0	0	0	0	0	0	0
SLFNL1	1.76241	0.039	0	0	0	0	0	0	0	0	0	0	0	0	0	0	0
TFCP2L1	1.76241	0.039	0	0	0	0	0	0	0	0	0	0	0	0	0	0	0
TRIM11	1.76241	0.039	0	0	0	0	0	0	0	0	0	0	0	0	0	0	0
TRPM6	1.76241	0.039	0	0	0	0	0	0	0	0	0	0	0	0	0	0	0
ZNF44	1.76241	0.039	0	0	0	0	0	0	0	0	0	0	0	0	0	0	0
C9orf152	1.75069	0.04	0	0	0	0	0	0	0	0	0	0	0	0	0	0	0
CASP14	1.75069	0.04	0	0	0	0	0	0	0	0	0	0	0	0	0	0	0
DSG4	1.75069	0.04	0	0	0	0	0	0	0	0	0	0	0	0	0	0	0
ERLIN2	1.75069	0.04	0	0	0	0	0	0	0	0	0	0	0	0	0	0	0
FAM26D	1.75069	0.04	0	0	0	0	0	0	0	0	0	0	0	0	0	0	0
GLTSCR2	1.75069	0.04	0	0	0	0	0	0	0	0	0	0	0	0	0	0	0
GMNC	1.75069	0.04	0	0	0	0	0	0	1	0	0	0	0	0	0	0	0
IL17RB	1.75069	0.04	0	0	0	0	0	0	0	0	0	0	0	0	0	0	0
KANK2	1.75069	0.04	0	0	0	0	0	0	0	0	0	0	0	0	0	0	0
KPNA7	1.75069	0.04	0	0	0	0	0	0	0	0	0	0	0	0	0	0	0
KTN1	1.75069	0.04	0	0	0	0	0	0	0	0	0	0	0	0	0	0	0
NDUFA3	1.75069	0.04	0	0	0	0	0	0	0	0	0	0	0	0	0	0	0
NOL4	1.75069	0.04	0	0	0	0	0	0	0	0	0	0	0	0	0	0	0
NOX5	1.75069	0.04	0	0	0	0	0	0	0	0	0	0	0	0	0	0	0
NPAP1	1.75069	0.04	0	0	0	0	0	0	0	0	0	0	0	0	0	0	0
OR4S2	1.75069	0.04	0	0	0	0	0	0	0	0	0	0	0	0	0	0	0
OR8I2	1.75069	0.04	0	0	0	0	0	0	0	0	0	0	0	0	0	0	0
PKD1	1.75069	0.04	0	0	0	1	0	0	0	0	0	0	0	0	1	0	0
POM121L2	1.75069	0.04	0	0	0	0	0	0	0	0	0	0	0	0	0	0	0
PTAFR	1.75069	0.04	0	0	0	0	0	0	0	0	0	0	0	0	0	0	0
RPP14	1.75069	0.04	0	0	0	0	0	0	0	0	0	0	0	0	0	0	0
TRAPPC3L	1.75069	0.04	0	0	0	0	0	0	0	0	0	0	0	0	0	0	0
TXNDC9	1.75069	0.04	0	0	0	0	0	0	0	0	0	0	0	0	0	0	0
ZYG11B	1.75069	0.04	0	0	0	0	0	0	0	0	0	0	0	0	0	0	0
ALDH3A1	1.7392	0.041	0	0	0	0	0	0	0	0	0	0	0	0	0	0	0
BTNL10	1.7392	0.041	0	0	0	0	0	0	0	0	0	0	0	0	0	0	0
FAM129B	1.7392	0.041	0	0	0	0	0	0	0	0	0	0	0	0	0	0	0
IMP3	1.7392	0.041	0	0	0	0	0	0	0	0	0	0	0	0	0	0	0
KCTD2	1.7392	0.041	0	0	0	0	0	0	0	0	0	0	0	0	0	0	0
MBD1	1.7392	0.041	0	0	0	0	0	0	0	0	0	0	0	0	0	0	0
METTL21B	1.7392	0.041	0	0	0	0	0	0	0	0	0	0	0	0	0	0	0
NLRP3	1.7392	0.041	0	0	0	0	0	0	0	0	0	0	0	0	0	0	0
NRGN	1.7392	0.041	0	0	0	0	0	0	0	0	0	0	0	0	0	0	0
NRTN	1.7392	0.041	0	0	0	0	0	0	0	0	0	0	0	0	0	0	0
RGMB	1.7392	0.041	0	0	0	0	0	0	0	0	0	0	0	0	0	0	0
SLC17A1	1.7392	0.041	0	0	0	0	0	0	0	0	0	0	0	0	0	0	0
STX17	1.7392	0.041	0	0	0	0	0	0	0	0	0	0	0	0	0	0	0
TLE4	1.7392	0.041	0	0	0	0	0	0	0	0	0	1	0	0	0	0	1
TRIM17	1.7392	0.041	0	0	0	0	0	0	0	0	0	0	0	0	0	0	0
ASIC3	1.72793	0.042	0	0	0	0	0	0	0	0	0	0	0	0	0	0	0
C9orf57	1.72793	0.042	0	0	0	0	0	0	0	0	0	0	0	0	0	0	0
CD177	1.72793	0.042	0	0	0	0	0	0	0	0	0	0	0	0	0	1	0
FCN1	1.72793	0.042	0	0	0	0	0	0	0	0	0	0	0	0	0	0	0
IGL	1.72793	0.042	0	0	0	0	0	0	0	0	0	0	0	0	0	0	0
KLK10	1.72793	0.042	0	0	0	0	0	0	0	0	0	0	0	0	0	0	0
LALBA	1.72793	0.042	0	0	0	0	0	0	0	0	0	0	0	0	0	0	0
OR5M10	1.72793	0.042	0	0	0	0	0	0	0	0	0	0	0	0	0	0	0
PYY	1.72793	0.042	0	0	0	0	0	0	0	0	0	0	0	0	0	0	0
RAB15	1.72793	0.042	0	0	0	0	0	0	0	0	0	0	0	0	0	0	0
SENP5	1.72793	0.042	0	0	0	0	0	0	0	0	0	0	0	0	0	0	0
SLAMF7	1.72793	0.042	0	0	0	0	0	0	0	0	0	0	0	0	0	0	0
SLC27A5	1.72793	0.042	0	0	0	0	0	0	0	0	0	0	0	0	0	0	0
TEC	1.72793	0.042	0	0	0	0	1	0	0	0	0	0	0	0	0	0	0
USE1	1.72793	0.042	0	0	0	0	0	0	0	0	0	0	0	0	0	0	0
ARHGAP15	1.71689	0.043	0	0	0	0	0	0	0	0	0	0	1	0	0	0	0
CRY2	1.71689	0.043	0	0	0	0	0	0	0	0	0	0	0	0	0	0	0
ERO1LB	1.71689	0.043	0	0	0	0	0	0	0	0	0	0	0	0	0	0	0
FEM1A	1.71689	0.043	0	0	0	0	0	0	0	0	0	0	0	0	0	0	0
MCCD1	1.71689	0.043	0	0	0	0	0	0	0	0	0	0	0	0	0	0	0
MMP19	1.71689	0.043	0	0	0	0	0	0	0	0	0	0	0	0	0	1	0
NDUFB3	1.71689	0.043	0	0	0	0	0	0	0	0	0	0	0	0	0	0	0
PAG1	1.71689	0.043	0	0	0	0	0	0	0	0	0	0	0	0	0	0	0
POLI	1.71689	0.043	0	0	0	0	0	0	0	0	0	0	0	0	0	0	0
PPME1	1.71689	0.043	0	0	0	0	0	0	0	0	0	0	0	0	0	0	0
PROM2	1.71689	0.043	0	0	0	1	0	0	0	0	0	0	0	0	0	0	0
TAS2R8	1.71689	0.043	0	0	0	0	0	0	0	0	0	0	0	0	0	0	0
TASP1	1.71689	0.043	0	0	0	0	0	0	0	0	0	0	0	0	0	0	0
TCTEX1D4	1.71689	0.043	0	0	0	0	0	0	0	0	0	0	0	0	0	0	0
ZNF563	1.71689	0.043	0	0	0	0	0	0	0	0	0	0	0	0	0	0	0
ATRNL1	1.70604	0.044	0	0	0	0	0	0	0	0	0	0	0	0	0	0	0
BMPR1A	1.70604	0.044	0	1	0	0	0	0	0	0	0	0	0	1	0	0	0
C1S	1.70604	0.044	0	0	0	0	0	0	0	0	0	0	0	0	0	0	0
CDC27	1.70604	0.044	0	0	0	0	0	0	0	0	0	0	0	0	0	0	0
CDPF1	1.70604	0.044	0	0	0	0	0	0	0	0	0	0	0	0	0	0	0
CLASRP	1.70604	0.044	0	0	0	0	0	0	0	0	0	0	0	0	0	0	0
DBNL	1.70604	0.044	0	0	0	0	0	0	0	0	0	0	0	0	0	0	0
DHRS3	1.70604	0.044	0	0	0	0	0	0	0	0	0	0	0	0	0	0	0
ENC1	1.70604	0.044	0	0	0	0	1	0	0	0	0	0	0	0	0	0	0
FAM166B	1.70604	0.044	0	0	0	0	0	0	0	0	0	0	0	0	0	0	0
FAM222A	1.70604	0.044	0	0	0	0	0	0	0	0	0	0	0	0	0	0	0
FAM26E	1.70604	0.044	0	0	0	0	0	0	0	0	0	0	0	0	0	0	0
GRIK1	1.70604	0.044	0	0	0	0	0	0	0	0	0	0	0	0	0	0	0
HOXC10	1.70604	0.044	0	0	0	0	0	0	0	0	0	0	0	0	0	0	0
PELI2	1.70604	0.044	0	0	0	0	0	0	0	0	0	0	0	0	0	0	0
PXK	1.70604	0.044	0	0	0	0	0	0	0	0	0	0	0	0	0	0	0
RCHY1	1.70604	0.044	0	0	0	0	0	0	0	0	0	0	0	0	0	0	0
SAMD9	1.70604	0.044	0	0	0	0	0	0	0	0	0	0	0	0	0	0	0
SHMT2	1.70604	0.044	0	0	0	0	1	0	0	0	0	0	0	0	0	0	0
SRGN	1.70604	0.044	0	0	0	0	0	0	0	0	0	0	0	0	0	0	0
GDF10	1.6954	0.045	0	0	0	0	0	0	0	0	0	0	0	0	0	0	0
GGPS1	1.6954	0.045	0	0	0	0	0	0	0	0	0	0	0	0	0	0	0
MAP6D1	1.6954	0.045	0	0	0	0	0	0	0	0	0	0	0	0	0	0	0
MICALCL	1.6954	0.045	0	0	0	0	0	0	0	0	0	0	0	0	0	0	0
MTR	1.6954	0.045	0	0	0	0	0	0	0	0	0	0	0	0	0	0	0
OLR1	1.6954	0.045	0	0	0	0	0	0	0	0	0	0	0	0	0	1	0
RYR3	1.6954	0.045	0	0	0	0	0	0	0	0	0	0	0	0	0	0	0
SCD	1.6954	0.045	0	0	0	0	0	0	0	0	0	0	0	0	0	0	0
SYNC	1.6954	0.045	0	0	0	0	0	0	0	0	0	0	0	0	0	0	0
ZBTB39	1.6954	0.045	0	0	0	0	0	0	0	0	0	0	0	0	0	0	0
ADNP	1.68494	0.046	1	0	0	0	0	0	0	0	0	0	0	0	0	0	0
B4GALNT2	1.68494	0.046	0	0	0	0	0	0	0	0	0	0	0	0	0	0	0
C1orf228	1.68494	0.046	0	0	0	0	0	0	1	0	0	0	0	0	0	0	0
C20orf197	1.68494	0.046	0	0	0	0	0	0	0	0	0	0	0	0	0	0	0
C3AR1	1.68494	0.046	0	0	0	0	0	0	0	0	0	0	0	0	0	0	0
CENPA	1.68494	0.046	0	0	0	0	0	0	0	0	0	0	0	0	0	0	0
IFNA4	1.68494	0.046	0	0	0	0	0	0	0	0	0	0	0	0	0	0	0
NRG2	1.68494	0.046	0	0	0	0	0	0	0	0	0	0	0	0	0	0	0
OR2T4	1.68494	0.046	0	0	0	0	0	0	0	0	0	0	0	0	0	0	0
PABPC4	1.68494	0.046	0	0	0	0	0	0	0	0	0	0	0	0	0	0	0
PSEN2	1.68494	0.046	0	0	0	1	0	0	0	0	0	1	0	0	0	0	0
PTHLH	1.68494	0.046	0	0	0	0	0	0	0	0	0	0	0	0	0	0	0
RASGEF1B	1.68494	0.046	0	0	0	0	0	0	0	0	0	0	0	0	0	0	0
SCD5	1.68494	0.046	0	0	0	0	0	0	0	0	0	0	0	0	0	0	0
SLFN12	1.68494	0.046	0	0	0	0	0	0	0	0	0	0	0	0	0	0	0
TMEM89	1.68494	0.046	0	0	0	0	0	0	0	0	0	0	0	0	0	0	0
ZBTB8A	1.68494	0.046	0	0	0	0	0	0	0	0	0	0	0	0	0	0	0
BHMT	1.67466	0.047	0	0	0	0	0	0	0	0	0	0	0	0	0	0	0
CIRBP	1.67466	0.047	0	0	0	0	0	0	0	0	0	0	0	0	0	0	0
COMMD6	1.67466	0.047	0	0	0	0	0	0	0	0	0	0	0	0	0	0	0
DDX42	1.67466	0.047	0	0	0	0	0	0	0	0	0	0	0	0	0	0	0
DDX6	1.67466	0.047	0	0	0	0	0	0	0	0	0	0	0	0	0	0	0
FOXN3	1.67466	0.047	0	0	0	0	0	0	0	0	0	0	0	0	0	0	0
GALNT2	1.67466	0.047	0	0	0	0	0	0	0	0	0	0	0	0	0	0	0
HERC3	1.67466	0.047	0	0	0	0	0	0	0	0	0	0	0	0	0	0	0
HNRNPDL	1.67466	0.047	0	0	0	0	0	0	0	0	0	0	0	0	0	0	0
ITGA3	1.67466	0.047	0	0	0	0	1	0	0	0	0	0	0	0	0	1	0
KCNA7	1.67466	0.047	0	0	0	0	0	0	0	0	0	0	0	0	0	0	0
MEGF8	1.67466	0.047	0	0	0	1	0	0	0	0	0	0	0	0	0	0	0
MRPL4	1.67466	0.047	0	0	0	0	0	0	0	0	0	0	0	0	0	0	0
MUTYH	1.67466	0.047	0	0	0	0	0	0	0	0	0	0	0	0	0	0	0
PJA2	1.67466	0.047	0	0	0	0	1	0	0	0	0	0	0	0	0	0	0
PREX1	1.67466	0.047	0	0	0	0	1	0	0	0	0	0	0	0	0	0	0
UQCRQ	1.67466	0.047	0	0	0	0	0	0	0	0	0	0	0	0	0	0	0
VPS9D1	1.67466	0.047	0	0	0	0	0	0	0	0	0	0	0	0	0	0	0
XIRP2	1.67466	0.047	0	0	0	0	0	0	0	0	0	0	0	0	0	0	0
AGAP11	1.66456	0.048	0	0	0	0	0	0	0	0	0	0	0	0	0	0	0
ANGPTL3	1.66456	0.048	0	0	0	0	0	0	0	0	0	0	0	0	0	0	0
C11orf85	1.66456	0.048	0	0	0	0	0	0	0	0	0	0	0	0	0	0	0
C7orf25	1.66456	0.048	0	0	0	0	0	0	0	0	0	0	0	0	0	0	0
CEP78	1.66456	0.048	0	0	0	0	0	0	0	0	0	0	0	0	0	0	0
CRTAM	1.66456	0.048	0	0	0	0	0	0	0	0	0	0	0	0	0	0	0
DNAJC6	1.66456	0.048	0	0	0	0	0	0	0	0	0	0	0	0	0	0	0
GID8	1.66456	0.048	0	0	0	0	0	0	0	0	0	0	0	0	0	0	0
MYT1L	1.66456	0.048	1	0	0	0	0	0	0	0	0	0	0	0	0	0	0
OSCAR	1.66456	0.048	0	0	0	0	0	0	0	0	0	0	0	0	0	0	0
PEX5L	1.66456	0.048	0	0	0	0	0	0	0	0	0	0	0	0	0	0	0
PPIP5K2	1.66456	0.048	0	0	0	0	0	0	0	0	0	0	0	0	0	0	0
SGSM1	1.66456	0.048	0	0	0	0	0	0	0	0	0	0	0	0	0	0	0
SLC30A2	1.66456	0.048	0	0	0	0	0	0	0	0	0	0	0	0	0	0	0
TK1	1.66456	0.048	0	0	0	0	0	0	0	0	0	0	0	0	0	0	0
AOX1	1.65463	0.049	0	0	0	0	0	0	0	0	0	0	0	0	0	0	0
FAM161B	1.65463	0.049	0	0	0	0	0	0	0	0	0	0	0	0	0	0	0
FXR1	1.65463	0.049	0	0	0	0	0	0	0	0	0	0	0	0	0	0	0
GIN1	1.65463	0.049	0	0	0	0	0	0	0	0	0	0	0	0	0	0	0
HTRA1	1.65463	0.049	0	0	0	0	0	0	0	0	0	0	0	0	0	1	0
IL12RB2	1.65463	0.049	0	0	0	0	0	0	0	0	0	0	0	0	0	0	0
KCTD11	1.65463	0.049	0	0	0	0	0	0	0	0	0	0	0	0	0	0	0
LAIR1	1.65463	0.049	0	0	0	0	0	0	0	0	0	0	0	0	0	0	0
MED13L	1.65463	0.049	1	1	0	0	0	0	0	0	0	0	0	0	0	0	0
NAA16	1.65463	0.049	0	0	0	0	0	0	0	0	0	0	0	0	0	0	0
NID2	1.65463	0.049	0	0	0	0	0	0	0	0	0	0	0	0	0	1	0
NXPE3	1.65463	0.049	0	0	0	0	0	0	0	0	0	0	0	0	0	0	0
PDE6B	1.65463	0.049	0	0	0	1	0	0	0	0	0	0	0	0	0	0	1
RPL37A	1.65463	0.049	0	0	0	0	0	0	0	0	0	0	0	0	0	0	0
SIGLEC9	1.65463	0.049	0	0	0	0	0	0	0	0	0	0	0	0	0	0	0
STK32B	1.65463	0.049	0	0	0	0	0	0	0	0	0	0	0	0	0	0	0
STRIP2	1.65463	0.049	0	0	0	0	0	0	0	0	0	0	0	0	0	0	0
TWF2	1.65463	0.049	0	0	0	0	1	0	0	0	0	0	0	0	0	0	0
ZC2HC1B	1.65463	0.049	0	0	0	0	0	0	0	0	0	0	0	0	0	0	0
AKAP8L	1.64485	0.05	0	0	0	0	0	0	0	0	0	0	0	0	0	0	0
ATP5H	1.64485	0.05	0	0	0	0	0	0	0	0	0	0	0	0	0	0	0
C15orf27	1.64485	0.05	0	0	0	0	0	0	0	0	0	0	0	0	0	0	0
C17orf47	1.64485	0.05	0	0	0	0	0	0	0	0	0	0	0	0	0	0	0
DTL	1.64485	0.05	0	0	0	0	0	0	0	0	0	0	0	0	0	0	0
FGF9	1.64485	0.05	0	0	0	0	0	1	0	0	0	0	0	0	0	0	0
FMO2	1.64485	0.05	0	0	0	0	0	0	0	0	0	0	0	0	0	0	0
GDF9	1.64485	0.05	0	0	0	0	0	0	0	0	0	0	0	0	0	0	0
HMGA1	1.64485	0.05	0	0	0	0	0	0	0	0	0	0	0	0	0	0	0
KRT5	1.64485	0.05	0	0	0	0	0	0	0	0	0	0	0	0	0	0	0
MC5R	1.64485	0.05	0	0	0	0	0	0	0	0	0	0	0	0	0	0	0
NPAS1	1.64485	0.05	0	0	0	0	0	0	0	0	0	0	0	0	0	0	0
PCDH1	1.64485	0.05	0	0	0	0	0	0	0	0	0	0	0	0	0	0	0
SECTM1	1.64485	0.05	0	0	0	0	0	0	0	0	0	0	0	0	0	0	0
SLC4A1	1.64485	0.05	0	0	0	0	1	0	0	0	0	0	0	0	0	0	0
SPRR2E	1.64485	0.05	0	0	0	0	0	0	0	0	0	0	0	0	0	0	0
TEX14	1.64485	0.05	0	0	0	0	0	0	0	0	0	0	0	0	0	0	0
TMEM160	1.64485	0.05	0	0	0	0	0	0	0	0	0	0	0	0	0	0	0
TONSL	1.64485	0.05	0	0	0	0	0	0	0	0	0	0	0	0	0	0	0
UBR7	1.64485	0.05	0	0	0	0	0	0	0	0	0	0	0	0	0	0	0
USP1	1.64485	0.05	0	0	0	0	0	0	0	0	0	0	0	0	0	0	0
WDR12	1.64485	0.05	0	0	0	0	0	0	0	0	0	0	0	0	0	0	0
CERS1	1.63523	0.051	0	0	0	0	0	0	0	0	0	0	0	0	0	0	0
COQ6	1.63523	0.051	0	0	0	0	0	0	0	0	0	0	0	0	0	0	0
DENR	1.63523	0.051	0	0	0	0	0	0	0	0	0	0	0	0	0	0	0
DUSP16	1.63523	0.051	0	0	0	0	0	0	0	0	0	0	0	0	0	0	0
GDF1	1.63523	0.051	0	1	0	0	0	0	0	0	0	0	0	1	0	0	0
GDPD3	1.63523	0.051	0	0	0	0	0	0	0	0	0	0	0	0	0	0	0
GPR3	1.63523	0.051	0	0	0	0	0	0	0	0	0	0	0	0	0	0	0
IRX2	1.63523	0.051	0	0	0	0	0	0	0	0	0	0	0	0	0	0	0
KIAA1586	1.63523	0.051	0	0	0	0	0	0	0	0	0	0	0	0	0	0	0
KLF11	1.63523	0.051	0	0	0	0	0	0	0	0	0	0	0	0	0	0	0
KNOP1	1.63523	0.051	0	0	0	0	0	0	0	0	0	0	0	0	0	0	0
MRPS28	1.63523	0.051	0	0	0	0	0	0	0	0	0	0	0	0	0	0	0
PLEKHA1	1.63523	0.051	0	0	0	0	0	0	0	0	0	0	0	0	0	0	0
PLSCR4	1.63523	0.051	0	0	0	0	0	0	0	0	0	0	0	0	0	0	0
RNF34	1.63523	0.051	0	0	0	0	0	0	0	0	0	0	0	0	0	0	0
SGSM2	1.63523	0.051	0	0	0	0	0	0	0	0	0	0	0	0	0	0	0
TM2D2	1.63523	0.051	0	0	0	0	0	0	0	0	0	0	0	0	0	0	0
UBXN2B	1.63523	0.051	0	0	0	0	0	0	0	0	0	0	0	0	0	0	0
VIPR2	1.63523	0.051	0	0	0	0	0	0	0	0	0	0	0	0	0	0	0
ZXDC	1.63523	0.051	0	0	0	0	0	0	0	0	0	0	0	0	0	0	0
AMIGO1	1.62576	0.052	0	0	0	0	0	0	0	0	0	0	0	0	0	0	0
CALM1	1.62576	0.052	0	0	0	0	0	0	0	0	0	0	0	0	0	0	1
CCDC158	1.62576	0.052	0	0	0	0	0	0	0	0	0	0	0	0	0	0	0
CCDC7	1.62576	0.052	0	0	0	0	0	0	0	0	0	0	0	0	0	0	0
CWC15	1.62576	0.052	0	0	0	0	0	0	0	0	0	0	0	0	0	0	0
CXCL13	1.62576	0.052	0	0	0	0	0	0	0	0	0	0	0	0	0	0	0
DNAH5	1.62576	0.052	0	0	0	1	0	0	0	0	0	0	0	0	1	0	0
EHBP1	1.62576	0.052	0	0	0	0	0	0	0	0	0	0	0	0	0	0	0
FCGBP	1.62576	0.052	0	0	0	0	0	0	0	0	0	0	0	0	0	0	0
GH1	1.62576	0.052	0	0	0	0	0	0	0	0	0	0	0	0	0	0	0
HDAC3	1.62576	0.052	0	0	1	0	0	0	0	0	0	1	0	0	0	0	0
KDM5A	1.62576	0.052	0	1	1	0	0	0	0	0	1	0	0	0	0	0	0
LOC101060181	1.62576	0.052	0	0	0	0	0	0	0	0	0	0	0	0	0	0	0
PPP3CB	1.62576	0.052	0	0	0	0	0	0	0	0	0	0	0	0	0	0	1
PRPF38B	1.62576	0.052	0	0	0	0	0	0	0	0	0	0	0	0	0	0	0
PSPH	1.62576	0.052	0	0	0	0	0	0	0	0	0	0	0	0	0	0	0
RUNX3	1.62576	0.052	0	0	0	0	0	0	0	0	0	1	0	0	0	0	1
AP2A1	1.61644	0.053	0	0	0	0	0	0	0	0	0	0	0	0	0	0	1
B4GALNT1	1.61644	0.053	0	0	0	0	0	0	0	0	0	0	0	0	0	0	0
CD58	1.61644	0.053	0	0	0	0	0	0	0	0	0	0	0	0	0	1	0
DENND1B	1.61644	0.053	0	0	0	0	0	0	0	0	0	0	0	0	0	0	0
FAM20C	1.61644	0.053	0	0	0	0	0	0	0	0	0	0	0	0	0	0	0
GPR17	1.61644	0.053	0	0	0	0	0	0	0	0	0	0	0	0	0	0	0
MFAP5	1.61644	0.053	0	0	0	0	0	0	0	0	0	0	0	0	0	1	0
NFE2L2	1.61644	0.053	0	0	0	0	0	0	0	0	0	0	0	0	0	0	0
NSMCE1	1.61644	0.053	0	0	0	0	0	0	0	0	0	0	0	0	0	0	0
OGFOD1	1.61644	0.053	0	0	0	0	0	0	0	0	0	0	0	0	0	0	0
OSM	1.61644	0.053	0	0	0	0	0	0	0	0	0	0	0	0	0	0	0
OTOG	1.61644	0.053	0	0	0	0	0	0	0	0	0	0	0	0	0	0	0
PIGG	1.61644	0.053	0	0	0	0	0	0	0	0	0	0	0	0	0	0	0
RBM28	1.61644	0.053	0	0	0	0	0	0	0	0	0	0	0	0	0	0	0
RIC3	1.61644	0.053	0	0	0	0	0	0	0	0	0	0	0	0	0	0	0
SFSWAP	1.61644	0.053	0	0	0	0	0	0	0	0	0	0	0	0	0	0	0
SLC36A2	1.61644	0.053	0	0	0	0	0	0	0	0	0	0	0	0	0	0	0
SMIM10L1	1.61644	0.053	0	0	0	0	0	0	0	0	0	0	0	0	0	0	0
ST3GAL3	1.61644	0.053	0	0	0	0	0	0	0	0	0	1	0	0	0	0	0
SVIL	1.61644	0.053	0	0	0	0	1	0	0	0	0	0	0	0	0	0	0
TMEM67	1.61644	0.053	0	0	0	1	0	0	0	0	0	0	0	0	1	0	0
TNNT3	1.61644	0.053	0	0	0	0	0	0	0	0	0	0	0	0	0	0	0
VSTM2B	1.61644	0.053	0	0	0	0	0	0	0	0	0	0	0	0	0	0	0
XCL2	1.61644	0.053	0	0	0	0	0	0	0	0	0	0	0	0	0	0	0
ZNF14	1.61644	0.053	0	0	0	0	0	0	0	0	0	0	0	0	0	0	0
ACTC1	1.60725	0.054	0	1	0	0	1	0	0	0	0	0	0	0	0	0	0
AP3S1	1.60725	0.054	0	0	0	0	0	0	0	0	0	0	0	0	0	0	0
ARL16	1.60725	0.054	0	0	0	0	0	0	0	0	0	0	0	0	0	0	0
ATG2A	1.60725	0.054	0	0	0	0	0	0	0	0	0	0	0	0	0	0	0
CCDC154	1.60725	0.054	0	0	0	0	0	0	0	0	0	0	0	0	0	0	0
FIZ1	1.60725	0.054	0	0	0	0	0	0	0	0	0	0	0	0	0	0	0
INO80	1.60725	0.054	0	0	0	0	1	0	0	0	0	0	0	0	0	0	0
IZUMO4	1.60725	0.054	0	0	0	0	0	0	0	0	0	0	0	0	0	0	0
KMT2A	1.60725	0.054	1	1	1	0	0	0	0	0	0	0	0	0	0	0	0
MICU2	1.60725	0.054	0	0	0	0	0	0	0	0	0	0	0	0	0	0	0
PRR34	1.60725	0.054	0	0	0	0	0	0	0	0	0	0	0	0	0	0	0
RBM12B	1.60725	0.054	0	0	0	0	0	0	0	0	0	0	0	0	0	0	0
RFPL4AL1	1.60725	0.054	0	0	0	0	0	0	0	0	0	0	0	0	0	0	0
RSPH6A	1.60725	0.054	0	0	0	0	0	0	0	0	0	0	0	0	0	0	0
SOCS5	1.60725	0.054	0	0	0	0	0	0	0	0	0	0	0	0	0	0	0
SPP1	1.60725	0.054	0	0	0	0	0	0	0	0	0	0	0	0	0	1	0
DNAJB9	1.59819	0.055	0	0	0	0	0	0	0	0	0	0	0	0	0	0	0
FAM149B1	1.59819	0.055	0	0	0	0	0	0	0	0	0	0	0	0	0	0	0
OR51A4	1.59819	0.055	0	0	0	0	0	0	0	0	0	0	0	0	0	0	0
SPPL3	1.59819	0.055	0	0	0	0	0	0	0	0	0	0	0	0	0	0	0
TEX35	1.59819	0.055	0	0	0	0	1	0	0	0	0	0	0	0	0	0	0
TFB1M	1.59819	0.055	0	0	0	0	0	0	0	0	0	0	0	0	0	0	0
TXNL4A	1.59819	0.055	0	0	0	0	0	0	0	0	0	0	0	0	0	0	0
UMODL1	1.59819	0.055	0	0	0	0	0	0	0	0	0	0	0	0	0	0	0
C14orf159	1.58927	0.056	0	0	0	0	0	0	0	0	0	0	0	0	0	0	0
C18orf21	1.58927	0.056	0	0	0	0	0	0	0	0	0	0	0	0	0	0	0
CDH8	1.58927	0.056	0	0	0	0	0	0	0	0	0	0	0	0	0	0	0
DNAJC2	1.58927	0.056	0	0	0	0	0	0	0	0	0	0	0	0	0	0	0
HGS	1.58927	0.056	0	0	0	0	0	0	0	0	0	0	0	0	0	0	0
KAZALD1	1.58927	0.056	0	0	0	0	0	0	0	0	0	0	0	0	0	0	0
MRPS33	1.58927	0.056	0	0	0	0	0	0	0	0	0	0	0	0	0	0	0
SERAC1	1.58927	0.056	0	0	0	0	0	0	0	0	0	0	0	0	0	0	0
SESN3	1.58927	0.056	0	0	0	0	0	0	0	0	0	0	0	0	0	0	0
STX19	1.58927	0.056	0	0	0	0	0	0	0	0	0	0	0	0	0	0	0
TAS2R46	1.58927	0.056	0	0	0	0	0	0	0	0	0	0	0	0	0	0	0
ZUFSP	1.58927	0.056	0	0	0	0	0	0	0	0	0	0	0	0	0	0	0
ARHGEF16	1.58047	0.057	0	0	0	0	0	0	0	0	0	0	0	0	0	0	0
ATP8B2	1.58047	0.057	0	0	0	0	0	0	0	0	0	0	0	0	0	0	0
CCNJL	1.58047	0.057	0	0	0	0	0	0	0	0	0	0	0	0	0	0	0
ELN	1.58047	0.057	0	1	0	0	0	0	0	0	0	0	0	0	0	1	0
FAR2	1.58047	0.057	0	0	0	0	0	0	0	0	0	0	0	0	0	0	0
GNA13	1.58047	0.057	0	0	0	0	0	0	0	0	0	0	0	0	0	0	0
KIAA0196	1.58047	0.057	0	0	0	0	0	0	0	0	1	0	0	0	0	0	0
LRRN2	1.58047	0.057	0	0	0	0	0	0	0	0	0	0	0	0	0	0	0
OR5M1	1.58047	0.057	0	0	0	0	0	0	0	0	0	0	0	0	0	0	0
OS9	1.58047	0.057	0	0	0	0	0	0	0	1	1	0	0	0	0	0	0
PDIA3	1.58047	0.057	0	0	0	0	0	0	0	0	0	0	0	0	0	0	0
PITX2	1.58047	0.057	0	1	0	0	0	0	0	0	0	0	0	0	0	0	0
PROX1	1.58047	0.057	0	1	0	0	0	0	0	0	0	0	0	0	0	0	0
PTPN18	1.58047	0.057	0	0	0	0	0	0	0	0	0	0	0	0	0	0	0
REPS1	1.58047	0.057	0	0	0	0	0	0	0	0	0	0	0	0	0	0	0
TMED1	1.58047	0.057	0	0	0	0	0	0	0	0	0	0	0	0	0	0	0
YDJC	1.58047	0.057	0	0	0	0	0	0	0	0	0	0	0	0	0	0	0
ALOXE3	1.57179	0.058	0	0	0	0	0	0	0	0	0	0	0	0	0	0	0
CYP4F12	1.57179	0.058	0	0	0	0	0	0	0	0	0	0	0	0	0	0	0
DIDO1	1.57179	0.058	0	0	0	0	0	0	0	0	0	0	0	0	0	0	0
DKK1	1.57179	0.058	0	0	0	0	0	0	0	0	0	0	0	0	0	0	1
DMRTC2	1.57179	0.058	0	0	0	0	0	0	0	0	0	0	0	0	0	0	0
ECE1	1.57179	0.058	0	1	0	0	0	0	0	0	0	0	0	0	0	0	0
ELMO1	1.57179	0.058	0	0	0	0	0	0	0	0	0	0	0	0	0	0	0
IPO9	1.57179	0.058	0	0	0	0	0	0	0	0	0	0	0	0	0	0	0
LMAN1	1.57179	0.058	0	0	0	0	0	0	0	0	0	0	0	0	0	0	0
MPP4	1.57179	0.058	0	0	0	0	0	0	0	0	0	0	0	0	0	0	0
MT1M	1.57179	0.058	0	0	0	0	0	0	0	0	0	0	0	0	0	0	0
NFS1	1.57179	0.058	0	0	0	0	0	0	0	0	0	0	0	0	0	0	0
RAD1	1.57179	0.058	0	0	0	0	0	0	0	0	0	0	0	0	0	0	0
RPSA	1.57179	0.058	0	0	0	0	0	0	0	0	0	0	0	0	0	0	0
RRP8	1.57179	0.058	0	0	0	0	0	0	0	0	0	0	0	0	0	0	0
SPTB	1.57179	0.058	0	0	0	0	1	0	0	0	0	0	0	0	0	0	0
STK32A	1.57179	0.058	0	0	0	0	0	0	0	0	0	0	0	0	0	0	0
TMEM238	1.57179	0.058	0	0	0	0	0	0	0	0	0	0	0	0	0	0	0
TMEM45A	1.57179	0.058	0	0	0	0	0	0	0	0	0	0	0	0	0	0	0
VPS28	1.57179	0.058	0	0	0	0	0	0	0	0	0	0	0	0	0	0	0
C3orf14	1.56322	0.059	0	0	0	0	0	0	0	0	0	0	0	0	0	0	0
CCDC71L	1.56322	0.059	0	0	0	0	0	0	0	0	0	0	0	0	0	0	0
DHX36	1.56322	0.059	0	0	0	0	0	0	0	0	0	0	0	0	0	0	0
ENTPD1	1.56322	0.059	0	0	0	0	0	0	0	0	0	0	0	0	0	0	0
HUS1	1.56322	0.059	0	0	0	0	0	0	0	0	0	0	0	0	0	0	0
OR2B11	1.56322	0.059	0	0	0	0	0	0	0	0	0	0	0	0	0	0	0
RNF166	1.56322	0.059	0	0	0	0	0	0	0	0	0	0	0	0	0	0	0
SLITRK5	1.56322	0.059	0	0	0	0	0	0	0	0	0	0	0	0	0	0	0
SYVN1	1.56322	0.059	0	0	0	0	0	0	0	1	0	0	0	0	0	0	0
VAT1L	1.56322	0.059	0	0	0	0	0	0	0	0	0	0	0	0	0	0	0
VWDE	1.56322	0.059	0	0	0	0	0	0	0	0	0	0	0	0	0	0	0
YIPF2	1.56322	0.059	0	0	0	0	0	0	0	0	0	0	0	0	0	0	0
ARID4B	1.55477	0.06	0	0	1	0	0	0	0	0	0	0	0	0	0	0	0
C19orf45	1.55477	0.06	0	0	0	0	0	0	0	0	0	0	0	0	0	0	0
CCBL2	1.55477	0.06	0	0	0	0	0	0	0	0	0	0	0	0	0	0	0
CCSAP	1.55477	0.06	0	0	0	1	0	0	0	0	0	0	0	0	0	0	0
DCAF8	1.55477	0.06	0	0	0	0	0	0	0	0	0	0	0	0	0	0	0
GPR31	1.55477	0.06	0	0	0	0	0	0	0	0	0	0	0	0	0	0	0
HACD3	1.55477	0.06	0	0	0	0	0	0	0	0	0	0	0	0	0	0	0
HIST1H2BK	1.55477	0.06	0	0	0	0	0	0	0	0	0	1	0	0	0	0	1
KCNK3	1.55477	0.06	0	0	0	0	0	0	0	0	0	0	0	0	0	0	0
LINGO1	1.55477	0.06	0	0	0	0	0	0	0	0	0	0	0	0	0	0	0
MROH7	1.55477	0.06	0	0	0	0	0	0	0	0	0	0	0	0	0	0	0
MYCBP2	1.55477	0.06	0	0	0	0	0	0	0	0	0	0	0	0	0	0	0
OR10AG1	1.55477	0.06	0	0	0	0	0	0	0	0	0	0	0	0	0	0	0
PSMC2	1.55477	0.06	0	0	0	0	0	0	0	1	0	0	0	0	0	0	1
PSTK	1.55477	0.06	0	0	0	0	0	0	0	0	0	0	0	0	0	0	0
PTCH2	1.55477	0.06	0	1	0	0	0	0	0	0	0	0	0	0	0	0	0
RTP1	1.55477	0.06	0	0	0	0	0	0	0	0	0	0	0	0	0	0	0
SIDT1	1.55477	0.06	0	0	0	0	0	0	0	0	0	0	0	0	0	0	0
SIGLECL1	1.55477	0.06	0	0	0	0	0	0	0	0	0	0	0	0	0	0	0
SOX7	1.55477	0.06	0	1	0	0	0	0	0	0	0	0	0	0	0	0	1
STK32C	1.55477	0.06	0	0	0	0	0	0	0	0	0	0	0	0	0	0	0
TBX1	1.55477	0.06	0	1	0	0	0	0	0	0	0	0	0	0	0	0	0
C1GALT1C1L	1.54643	0.061	0	0	0	0	0	0	0	0	0	0	0	0	0	0	0
CMYA5	1.54643	0.061	0	0	0	0	0	0	0	0	0	0	0	0	0	0	0
DAPP1	1.54643	0.061	0	0	0	0	0	0	0	0	0	0	0	0	0	0	0
FOXI3	1.54643	0.061	0	0	0	0	0	0	0	0	0	0	0	0	0	0	0
KBTBD12	1.54643	0.061	0	0	0	0	0	0	0	0	0	0	0	0	0	0	0
NCBP2	1.54643	0.061	0	0	0	0	0	1	0	0	0	0	0	0	0	0	0
NECAP1	1.54643	0.061	0	0	0	0	0	0	0	0	0	0	0	0	0	0	0
PHF23	1.54643	0.061	0	0	0	0	0	0	0	0	0	0	0	0	0	0	0
SMARCD2	1.54643	0.061	0	0	0	0	0	0	0	0	0	0	0	0	0	0	0
TADA2B	1.54643	0.061	0	0	0	0	0	0	0	0	0	0	0	0	0	0	0
TBX18	1.54643	0.061	0	0	0	0	0	0	0	0	0	0	0	0	0	0	0
TCERG1L	1.54643	0.061	0	0	0	0	0	0	0	0	0	0	0	0	0	0	0
ZC2HC1A	1.54643	0.061	0	0	0	0	0	0	0	0	0	0	0	0	0	0	0
ZNF609	1.54643	0.061	0	0	0	0	0	0	0	0	0	0	0	0	0	0	0
AP3M2	1.5382	0.062	0	0	0	0	0	0	0	0	0	0	0	0	0	0	0
ATP10A	1.5382	0.062	0	0	0	0	0	0	0	0	0	0	0	0	0	0	0
BAG3	1.5382	0.062	0	0	0	0	0	0	0	0	0	0	0	0	0	0	0
DHFRL1	1.5382	0.062	0	0	0	0	0	0	0	0	0	0	0	0	0	0	0
DNAJC9	1.5382	0.062	0	0	0	0	0	0	0	0	0	0	0	0	0	0	0
FREM1	1.5382	0.062	0	0	0	0	0	0	0	0	0	0	0	0	0	0	0
GNPTG	1.5382	0.062	0	0	0	0	0	0	0	0	0	0	0	0	0	0	0
IFIH1	1.5382	0.062	0	0	0	0	0	0	0	0	0	0	0	0	0	0	0
IFNW1	1.5382	0.062	0	0	0	0	0	0	0	0	0	0	0	0	0	0	0
LIMA1	1.5382	0.062	0	0	0	0	1	0	0	0	0	0	0	0	0	0	0
LOC441098	1.5382	0.062	0	0	0	0	0	0	0	0	0	0	0	0	0	0	0
METTL2A	1.5382	0.062	0	0	0	0	0	0	0	0	0	0	0	0	0	0	0
MRPS16	1.5382	0.062	0	0	0	0	0	0	0	0	0	0	0	0	0	0	0
OR10S1	1.5382	0.062	0	0	0	0	0	0	0	0	0	0	0	0	0	0	0
SLC25A32	1.5382	0.062	0	0	0	0	0	0	0	0	0	0	0	0	0	0	0
STARD13	1.5382	0.062	0	0	0	0	0	0	0	0	0	0	0	0	0	0	0
TIAL1	1.5382	0.062	0	0	0	0	0	1	0	0	0	0	0	0	0	0	0
TSNAX	1.5382	0.062	0	0	0	0	0	0	0	0	0	0	0	0	0	0	0
USP6NL	1.5382	0.062	0	0	0	1	0	0	0	0	0	0	0	0	0	0	0
ZNF20	1.5382	0.062	0	0	0	0	0	0	0	0	0	0	0	0	0	0	0
ACTR8	1.53007	0.063	0	0	0	0	0	0	0	0	0	0	0	0	0	0	0
B4GALT1	1.53007	0.063	0	0	0	0	0	0	0	0	0	1	0	0	0	0	0
CSHL1	1.53007	0.063	0	0	0	0	0	0	0	0	0	0	0	0	0	0	0
EPCAM	1.53007	0.063	0	0	0	0	0	0	0	0	0	0	0	0	0	1	0
IFNA17	1.53007	0.063	0	0	0	0	0	0	0	0	0	0	0	0	0	0	0
LOC100130705	1.53007	0.063	0	0	0	0	0	0	0	0	0	0	0	0	0	0	0
LOC100287036	1.53007	0.063	0	0	0	0	0	0	0	0	0	0	0	0	0	0	0
MRPL32	1.53007	0.063	0	0	0	0	0	0	0	0	0	0	0	0	0	0	0
PTPRE	1.53007	0.063	0	0	0	0	0	0	0	0	0	0	0	0	0	0	0
SHPRH	1.53007	0.063	0	0	0	0	0	0	0	0	0	0	0	0	0	0	0
SLC5A1	1.53007	0.063	0	0	0	0	0	0	0	0	0	0	0	0	0	0	0
TMEM30A	1.53007	0.063	0	0	0	0	0	0	0	0	0	0	0	0	0	0	0
AAAS	1.52204	0.064	0	0	0	0	0	0	0	0	0	0	0	0	0	0	0
FAM13B	1.52204	0.064	0	0	0	0	0	0	0	0	0	0	0	0	0	0	0
HADHB	1.52204	0.064	0	0	0	0	0	0	0	0	0	0	0	0	0	0	0
IL13	1.52204	0.064	0	0	0	0	0	0	0	0	0	0	0	0	0	0	0
LAMB4	1.52204	0.064	0	0	0	0	0	0	0	0	0	0	0	0	0	0	0
N4BP2L2	1.52204	0.064	0	0	0	0	0	0	0	0	0	0	0	0	0	0	0
NLRP13	1.52204	0.064	0	0	0	0	0	0	0	0	0	0	0	0	0	0	0
POU2AF1	1.52204	0.064	0	0	0	0	0	0	0	0	0	0	0	0	0	0	0
PPAPDC1B	1.52204	0.064	0	0	0	0	0	0	0	0	0	0	0	0	0	0	0
RBM34	1.52204	0.064	0	0	0	0	0	0	0	0	0	0	0	0	0	0	0
SHROOM1	1.52204	0.064	0	0	0	0	0	0	0	0	0	0	0	0	0	0	0
SLC25A22	1.52204	0.064	0	0	0	0	0	0	0	0	0	0	0	0	0	0	0
TMEM145	1.52204	0.064	0	0	0	0	0	0	0	0	0	0	0	0	0	0	0
UNC13B	1.52204	0.064	0	0	0	0	0	0	0	0	0	0	0	0	0	0	0
WNT11	1.52204	0.064	0	0	0	0	0	0	0	0	0	0	0	0	0	0	1
ALDOC	1.5141	0.065	0	0	0	0	1	0	0	0	0	0	0	0	0	0	0
BEST4	1.5141	0.065	0	0	0	1	0	0	0	0	0	0	0	0	0	0	0
FKBP4	1.5141	0.065	0	0	0	0	0	0	0	0	0	0	0	0	0	0	0
GFI1	1.5141	0.065	0	0	0	0	0	0	0	0	0	0	0	0	0	0	0
GXYLT2	1.5141	0.065	0	0	0	0	0	0	0	0	0	0	0	0	0	0	0
HIST2H2BF	1.5141	0.065	0	0	0	0	0	0	0	0	0	0	0	0	0	0	0
HIST2H3D	1.5141	0.065	0	0	0	0	0	0	0	0	0	0	0	0	0	0	0
ITGA2	1.5141	0.065	0	0	0	0	0	0	0	0	0	0	0	0	0	1	0
OTOL1	1.5141	0.065	0	0	0	0	0	0	0	0	0	0	0	0	0	0	0
PLXNC1	1.5141	0.065	0	0	0	0	0	0	0	0	0	0	0	0	0	0	0
PSMA2	1.5141	0.065	0	0	0	0	0	0	0	1	0	0	0	0	0	0	1
RASGRF1	1.5141	0.065	0	0	0	0	1	0	0	0	0	0	0	0	0	0	0
RFT1	1.5141	0.065	0	0	0	0	0	0	0	0	0	0	0	0	0	0	0
S100A5	1.5141	0.065	0	0	0	0	0	0	0	0	0	0	0	0	0	0	0
SART1	1.5141	0.065	0	0	0	0	0	0	0	0	0	0	0	0	0	0	0
SLC39A11	1.5141	0.065	0	0	0	0	0	0	0	0	0	0	0	0	0	0	0
STC2	1.5141	0.065	0	0	0	0	0	0	0	0	0	0	0	0	0	0	0
TACR3	1.5141	0.065	0	0	0	0	0	0	0	0	0	0	0	0	0	0	0
TNFSF9	1.5141	0.065	0	0	0	0	0	0	0	0	0	0	0	0	0	0	0
TRIM77	1.5141	0.065	0	0	0	0	0	0	0	0	0	0	0	0	0	0	0
ADGRF5	1.50626	0.066	0	0	0	0	0	0	0	0	0	0	0	0	0	0	0
ANKRD11	1.50626	0.066	1	0	0	0	0	0	0	0	0	0	0	0	0	0	0
CMTM3	1.50626	0.066	0	0	0	0	0	0	0	0	0	0	0	0	0	0	0
DOCK6	1.50626	0.066	0	0	0	0	0	0	0	0	0	0	0	0	0	0	0
EGR2	1.50626	0.066	0	0	0	0	0	0	0	0	0	0	0	0	0	0	0
EIF1AD	1.50626	0.066	0	0	0	0	0	0	0	0	0	0	0	0	0	0	0
EIF5B	1.50626	0.066	0	0	0	0	0	0	0	0	0	0	0	0	0	0	0
KIAA1024	1.50626	0.066	0	0	0	0	0	0	0	0	0	0	0	0	0	0	0
LAMTOR3	1.50626	0.066	0	0	0	0	0	0	0	0	0	0	0	0	0	0	0
LANCL2	1.50626	0.066	0	0	0	0	1	0	0	0	0	0	0	0	0	0	0
LOC101060256	1.50626	0.066	0	0	0	0	0	0	0	0	0	0	0	0	0	0	0
MYBPHL	1.50626	0.066	0	0	0	0	0	0	0	0	0	0	0	0	0	0	0
NR6A1	1.50626	0.066	0	0	0	0	0	0	0	0	0	0	0	0	0	0	0
POLR2F	1.50626	0.066	0	0	0	0	0	1	0	0	0	0	0	0	0	0	0
SPDYE3	1.50626	0.066	0	0	0	0	0	0	0	0	0	0	0	0	0	0	0
TMPRSS7	1.50626	0.066	0	0	0	0	0	0	0	0	0	0	0	0	0	0	0
UBA3	1.50626	0.066	0	0	0	0	0	0	0	0	0	0	0	0	0	0	0
ZNF714	1.50626	0.066	0	0	0	0	0	0	0	0	0	0	0	0	0	0	0
C14orf2	1.49851	0.067	0	0	0	0	0	0	0	0	0	0	0	0	0	0	0
C16orf96	1.49851	0.067	0	0	0	0	0	0	0	0	0	0	0	0	0	0	0
DCC	1.49851	0.067	0	0	0	0	0	0	0	0	0	0	0	0	0	0	0
DUSP28	1.49851	0.067	0	0	0	0	0	0	0	0	0	0	0	0	0	0	0
EMILIN1	1.49851	0.067	0	0	0	0	0	0	0	0	0	0	0	0	0	0	0
ERCC6L2	1.49851	0.067	0	0	0	0	0	0	0	0	0	0	0	0	0	0	0
FTSJ3	1.49851	0.067	0	0	0	0	0	0	0	0	1	0	0	0	0	0	0
IL15RA	1.49851	0.067	0	0	0	0	0	0	0	0	0	0	0	0	0	0	0
LPP	1.49851	0.067	0	0	0	0	0	0	0	0	0	0	0	0	0	0	0
MAN2A2	1.49851	0.067	0	0	0	0	0	0	0	0	0	0	0	0	0	0	0
MYOM3	1.49851	0.067	0	0	0	0	0	0	0	0	0	0	0	0	0	0	0
PDGFRA	1.49851	0.067	0	1	0	0	0	0	0	0	0	0	1	0	0	0	0
RFX6	1.49851	0.067	0	0	0	0	0	0	0	0	0	0	0	0	0	0	0
SCN9A	1.49851	0.067	1	0	0	0	0	0	0	0	0	0	0	0	0	0	0
SLC25A38	1.49851	0.067	0	0	0	0	0	0	0	0	0	0	0	0	0	0	0
ARHGAP25	1.49085	0.068	0	0	0	0	0	0	0	0	0	0	0	0	0	0	0
CD2BP2	1.49085	0.068	0	0	0	0	0	0	0	0	0	0	0	0	0	0	0
CST6	1.49085	0.068	0	0	0	0	0	0	0	0	0	0	0	0	0	0	0
DAAM2	1.49085	0.068	0	0	0	0	0	0	0	0	0	0	0	0	0	0	0
DDX21	1.49085	0.068	0	0	0	0	0	0	0	0	0	0	0	0	0	0	0
FRMD5	1.49085	0.068	0	0	0	0	1	0	0	0	0	0	0	0	0	0	0
KIF14	1.49085	0.068	0	0	0	0	0	0	0	0	0	0	0	0	0	0	0
KRTAP7-1	1.49085	0.068	0	0	0	0	0	0	0	0	0	0	0	0	0	0	0
LIPJ	1.49085	0.068	0	0	0	0	0	0	0	0	0	0	0	0	0	0	0
MKNK2	1.49085	0.068	0	0	0	0	0	0	0	0	0	0	1	0	0	0	0
NFKBID	1.49085	0.068	0	0	0	0	0	0	0	0	0	0	0	0	0	0	0
PLEKHG1	1.49085	0.068	0	0	0	0	0	0	0	0	0	0	0	0	0	0	0
PTPN9	1.49085	0.068	0	0	0	0	0	0	0	0	0	0	0	0	0	0	0
RTCB	1.49085	0.068	0	0	0	0	0	0	0	0	0	0	0	0	0	0	0
SLC26A5	1.49085	0.068	0	0	0	0	0	0	0	0	0	0	0	0	0	0	0
SMTN	1.49085	0.068	0	0	0	0	1	0	0	0	0	0	0	0	0	0	0
TMEM133	1.49085	0.068	0	0	0	0	0	0	0	0	0	0	0	0	0	0	0
WDR5B	1.49085	0.068	0	0	0	0	0	0	0	0	0	0	0	0	0	0	0
ZNF558	1.49085	0.068	0	0	0	0	0	0	0	0	0	0	0	0	0	0	0
ZNF728	1.49085	0.068	0	0	0	0	0	0	0	0	0	0	0	0	0	0	0
ABHD1	1.48328	0.069	0	0	0	0	0	0	0	0	0	0	0	0	0	0	0
ADGRB1	1.48328	0.069	0	0	0	0	0	0	0	0	0	0	0	0	0	0	0
CLN5	1.48328	0.069	0	0	0	0	0	0	0	0	0	0	0	0	0	0	0
DRG2	1.48328	0.069	0	0	0	0	0	0	0	0	0	0	0	0	0	0	0
EPYC	1.48328	0.069	0	0	0	0	0	0	0	0	0	0	0	0	0	0	0
FAM229B	1.48328	0.069	0	0	0	0	0	0	0	0	0	0	0	0	0	0	0
FBXL14	1.48328	0.069	0	0	0	0	0	0	0	0	0	0	0	0	0	0	0
GHSR	1.48328	0.069	0	0	0	0	0	0	0	0	0	0	0	0	0	0	0
LPCAT2	1.48328	0.069	0	0	0	0	0	0	0	0	0	0	0	0	0	0	0
MEA1	1.48328	0.069	0	0	0	0	0	0	0	0	0	0	0	0	0	0	0
OR4C12	1.48328	0.069	0	0	0	0	0	0	0	0	0	0	0	0	0	0	0
PRKCE	1.48328	0.069	0	0	0	0	1	0	0	0	0	0	0	0	0	0	0
SCAI	1.48328	0.069	0	0	0	0	0	0	0	0	0	0	0	0	0	0	0
SYK	1.48328	0.069	0	0	0	0	0	0	0	0	0	0	0	0	0	0	0
ADAMTS6	1.47579	0.07	0	0	0	0	0	0	0	0	0	0	0	0	0	0	0
C19orf24	1.47579	0.07	0	0	0	0	0	0	0	0	0	0	0	0	0	0	0
CDKN3	1.47579	0.07	0	0	0	0	0	0	0	0	0	0	0	0	0	0	0
DRD3	1.47579	0.07	0	0	0	0	0	0	0	0	0	0	0	0	0	0	0
HRNR	1.47579	0.07	0	0	0	0	0	0	0	0	0	0	0	0	0	0	0
KCNH6	1.47579	0.07	0	0	0	0	0	0	0	0	0	0	0	0	0	0	0
LARP4B	1.47579	0.07	0	0	0	0	0	0	0	0	0	0	0	0	0	0	0
LENG8	1.47579	0.07	0	0	0	0	0	0	0	0	0	0	0	0	0	0	0
LYL1	1.47579	0.07	0	0	0	0	0	0	0	0	0	0	0	0	0	0	0
OR8U1	1.47579	0.07	0	0	0	0	0	0	0	0	0	0	0	0	0	0	0
OTOR	1.47579	0.07	0	0	0	0	0	0	0	0	0	0	0	0	0	0	0
PIK3C2B	1.47579	0.07	0	0	0	0	0	0	0	0	0	0	0	0	0	0	0
SEPW1	1.47579	0.07	0	0	0	0	0	0	0	0	0	0	0	0	0	0	0
SNX32	1.47579	0.07	0	0	0	0	0	0	0	0	0	0	0	0	0	0	0
CD79B	1.46838	0.071	0	0	0	0	0	0	0	0	0	0	0	0	0	0	0
FBXW7	1.46838	0.071	0	0	0	0	0	0	0	0	0	1	0	0	0	0	0
FGL2	1.46838	0.071	0	0	0	0	0	0	0	0	0	0	0	0	0	0	0
KDM2B	1.46838	0.071	0	0	0	0	0	0	0	0	0	0	0	0	0	0	0
KRBA1	1.46838	0.071	0	0	0	0	0	0	0	0	0	0	0	0	0	0	0
LIMD2	1.46838	0.071	0	0	0	0	0	0	0	0	0	0	0	0	0	0	0
NOX4	1.46838	0.071	0	0	0	0	0	0	0	0	0	0	0	0	0	0	0
OR4D5	1.46838	0.071	0	0	0	0	0	0	0	0	0	0	0	0	0	0	0
P2RX7	1.46838	0.071	0	0	0	0	1	0	0	0	0	0	0	0	0	0	0
PEX19	1.46838	0.071	0	1	0	0	0	0	0	0	0	0	0	0	0	0	0
RRP36	1.46838	0.071	0	0	0	0	0	0	0	0	0	0	0	0	0	0	0
SHISA4	1.46838	0.071	0	0	0	0	0	0	0	0	0	0	0	0	0	0	0
SLC26A9	1.46838	0.071	0	0	0	0	0	0	0	0	0	0	0	0	0	0	0
SLC5A8	1.46838	0.071	0	0	0	0	0	0	0	0	0	0	0	0	0	0	0
SNX24	1.46838	0.071	0	0	0	0	0	0	0	0	0	0	0	0	0	0	0
ZNF362	1.46838	0.071	0	0	0	0	0	0	0	0	0	0	0	0	0	0	0
ATPIF1	1.46106	0.072	0	0	0	0	0	0	0	0	0	0	0	0	0	0	0
C12orf73	1.46106	0.072	0	0	0	0	0	0	0	0	0	0	0	0	0	0	0
C19orf38	1.46106	0.072	0	0	0	0	0	0	0	0	0	0	0	0	0	0	0
C4BPA	1.46106	0.072	0	0	0	0	0	0	0	0	0	0	0	0	0	0	0
CCDC47	1.46106	0.072	0	0	0	0	0	0	0	0	0	0	0	0	0	0	0
CCNG1	1.46106	0.072	0	0	0	0	0	0	0	0	1	0	0	0	0	0	0
CNST	1.46106	0.072	0	0	0	0	0	0	0	0	0	0	0	0	0	0	0
G0S2	1.46106	0.072	0	0	0	0	0	0	0	0	0	0	0	0	0	0	0
HADHA	1.46106	0.072	0	0	0	0	0	0	0	0	0	0	0	0	0	0	0
KDM6B	1.46106	0.072	0	0	1	0	0	0	0	0	0	0	0	0	0	0	0
OR2F1	1.46106	0.072	0	0	0	0	0	0	0	0	0	0	0	0	0	0	0
OR6C68	1.46106	0.072	0	0	0	0	0	0	0	0	0	0	0	0	0	0	0
PSMC5	1.46106	0.072	0	0	0	0	0	0	0	1	0	0	0	0	0	0	1
RBM12	1.46106	0.072	0	0	0	0	0	0	0	0	0	0	0	0	0	0	0
RELT	1.46106	0.072	0	0	0	0	0	0	0	0	0	0	0	0	0	0	0
RMND1	1.46106	0.072	0	0	0	0	0	0	0	0	0	0	0	0	0	0	0
SIM2	1.46106	0.072	0	0	0	0	0	0	0	0	0	0	0	0	0	0	0
TMEM194B	1.46106	0.072	0	0	0	0	0	0	0	0	0	0	0	0	0	0	0
TRIM51	1.46106	0.072	0	0	0	0	0	0	0	0	0	0	0	0	0	0	0
BCL2L11	1.45381	0.073	0	0	0	0	0	0	0	0	1	0	0	0	0	0	0
BRIX1	1.45381	0.073	0	0	0	0	0	0	0	0	0	0	0	0	0	0	0
CPLX2	1.45381	0.073	0	0	0	0	0	0	0	0	0	0	0	0	0	0	0
CTR9	1.45381	0.073	0	1	1	0	0	0	0	0	0	0	0	0	0	0	0
ESYT3	1.45381	0.073	0	0	0	0	0	0	0	0	0	0	0	0	0	0	0
FOXA2	1.45381	0.073	0	1	0	0	0	0	0	0	0	0	0	0	0	0	0
GFRA4	1.45381	0.073	0	0	0	0	0	0	0	0	0	0	0	0	0	0	0
HMGB1	1.45381	0.073	0	0	0	0	0	0	0	0	0	0	0	0	0	0	0
KIN	1.45381	0.073	0	0	0	0	0	0	0	0	0	0	0	0	0	0	0
KNTC1	1.45381	0.073	0	0	0	0	1	0	0	0	0	0	0	0	0	0	0
MARVELD3	1.45381	0.073	0	0	0	0	0	0	0	0	0	0	0	0	0	0	0
NLRP6	1.45381	0.073	0	0	0	0	0	0	0	0	0	0	0	0	0	0	0
NRIP2	1.45381	0.073	0	0	0	0	0	0	0	0	0	0	0	0	0	0	0
OR2T12	1.45381	0.073	0	0	0	0	0	0	0	0	0	0	0	0	0	0	0
PPP2R5D	1.45381	0.073	0	0	0	0	0	0	0	0	0	0	0	0	0	0	1
ABCB10	1.44663	0.074	0	0	0	0	0	0	0	0	0	0	0	0	0	0	0
AFF4	1.44663	0.074	0	0	0	0	0	0	0	0	0	0	0	0	0	0	0
CA5A	1.44663	0.074	0	0	0	0	0	0	0	0	0	0	0	0	0	0	0
CLTB	1.44663	0.074	0	0	0	0	0	0	0	0	0	0	0	0	0	0	1
DRAP1	1.44663	0.074	0	0	0	0	0	0	0	0	0	0	0	0	0	0	0
HDDC3	1.44663	0.074	0	0	0	0	0	0	0	0	0	0	0	0	0	0	0
KIAA1211L	1.44663	0.074	0	0	0	0	0	0	0	0	0	0	0	0	0	0	0
MAPK9	1.44663	0.074	0	1	0	0	0	0	0	0	0	0	0	0	0	0	0
PRR30	1.44663	0.074	0	0	0	0	0	0	0	0	0	0	0	0	0	0	0
RSPH9	1.44663	0.074	0	0	0	1	0	0	0	0	0	0	0	0	1	0	0
SH3RF2	1.44663	0.074	0	0	0	0	0	0	0	0	0	0	0	0	0	0	0
SRP19	1.44663	0.074	0	0	0	0	0	0	0	0	0	0	0	0	0	0	0
ST6GAL1	1.44663	0.074	0	0	0	0	0	0	0	0	0	0	0	0	0	0	0
UXS1	1.44663	0.074	0	0	0	0	0	0	0	0	0	0	0	0	0	0	0
VAMP3	1.44663	0.074	0	0	0	0	0	0	0	0	0	0	0	0	0	0	0
VNN1	1.44663	0.074	0	0	0	0	0	0	0	0	0	0	0	0	0	0	0
ADAL	1.43953	0.075	0	0	0	0	0	0	0	0	0	0	0	0	0	0	0
ADAMTSL3	1.43953	0.075	0	0	0	0	0	0	0	0	0	0	0	0	0	0	0
AES	1.43953	0.075	0	0	0	0	0	0	0	0	0	0	0	0	0	0	1
ATF7	1.43953	0.075	0	0	0	0	0	0	0	0	0	0	0	0	0	0	0
CCND1	1.43953	0.075	0	0	0	0	0	0	0	0	0	1	0	0	0	0	0
CTDNEP1	1.43953	0.075	0	0	0	0	0	0	0	0	0	0	0	0	0	0	0
ERV3-1	1.43953	0.075	0	0	0	0	0	0	0	0	0	0	0	0	0	0	0
FAM43A	1.43953	0.075	0	0	0	0	0	0	0	0	0	0	0	0	0	0	0
GLO1	1.43953	0.075	0	0	0	0	0	0	0	0	0	0	0	0	0	0	0
GNG7	1.43953	0.075	0	0	0	0	0	0	0	0	0	0	0	0	0	0	1
GTPBP3	1.43953	0.075	0	0	0	0	0	0	0	0	0	0	0	0	0	0	0
NOL10	1.43953	0.075	0	0	0	0	0	0	0	0	0	0	0	0	0	0	0
OLFML2A	1.43953	0.075	0	0	0	0	0	0	0	0	0	0	0	0	0	0	0
OR4A16	1.43953	0.075	0	0	0	0	0	0	0	0	0	0	0	0	0	0	0
OR5M9	1.43953	0.075	0	0	0	0	0	0	0	0	0	0	0	0	0	0	0
PAX9	1.43953	0.075	0	0	0	0	0	0	0	0	0	0	0	0	0	0	0
SUDS3	1.43953	0.075	0	0	0	0	0	0	0	0	0	0	0	0	0	0	0
TSR1	1.43953	0.075	0	0	0	0	0	0	0	0	0	0	0	0	0	0	0
UBXN7	1.43953	0.075	0	0	0	0	0	0	0	0	0	0	0	0	0	0	0
ZNF433	1.43953	0.075	0	0	0	0	0	0	0	0	0	0	0	0	0	0	0
ZNF526	1.43953	0.075	0	0	0	0	0	0	0	0	0	0	0	0	0	0	0
ABCG1	1.4325	0.076	0	0	0	0	0	0	0	0	0	0	0	0	0	0	0
ALG9	1.4325	0.076	0	0	0	0	0	0	0	0	0	0	0	0	0	0	0
AQP1	1.4325	0.076	0	0	0	0	0	0	0	0	0	0	0	0	0	0	0
CALCRL	1.4325	0.076	0	0	0	0	0	0	0	0	0	0	0	0	0	0	0
CAPN13	1.4325	0.076	0	0	0	0	0	0	0	0	0	0	0	0	0	1	0
CIDEA	1.4325	0.076	0	0	0	0	0	0	0	0	0	0	0	0	0	0	0
DCAF7	1.4325	0.076	0	0	0	0	0	0	0	0	0	0	0	0	0	0	0
HMGN3	1.4325	0.076	0	0	0	0	0	0	0	0	0	0	0	0	0	0	0
SAV1	1.4325	0.076	0	0	0	0	0	0	0	0	0	0	0	0	0	0	0
SLAMF1	1.4325	0.076	0	0	0	0	0	0	0	0	0	0	0	0	0	0	0
SPHAR	1.4325	0.076	0	0	0	0	0	0	0	0	0	0	0	0	0	0	0
SPNS3	1.4325	0.076	0	0	0	0	0	0	0	0	0	0	0	0	0	0	0
TAF3	1.4325	0.076	0	0	0	0	0	0	0	0	0	0	0	0	0	0	0
TRIM16	1.4325	0.076	0	0	0	0	0	0	0	0	0	0	0	0	0	0	0
BOLA1	1.42554	0.077	0	0	0	0	0	0	0	0	0	0	0	0	0	0	0
CCDC3	1.42554	0.077	0	0	0	0	0	0	0	0	0	0	0	0	0	0	0
DSCR4	1.42554	0.077	0	0	0	0	0	0	0	0	0	0	0	0	0	0	0
FASLG	1.42554	0.077	0	0	0	0	0	0	0	0	0	0	0	0	0	0	0
G2E3	1.42554	0.077	0	0	0	0	0	0	0	0	0	0	0	0	0	0	0
HIST1H2AC	1.42554	0.077	0	0	0	0	0	0	0	0	0	1	0	0	0	0	1
IFT52	1.42554	0.077	0	0	0	1	0	0	0	1	0	0	0	0	1	0	0
INTS7	1.42554	0.077	0	0	0	0	0	0	0	0	0	0	0	0	0	0	0
KCNIP4	1.42554	0.077	0	0	0	0	0	0	0	0	0	0	0	0	0	0	0
LRRC3	1.42554	0.077	0	0	0	0	0	0	0	0	0	0	0	0	0	0	0
MYOM2	1.42554	0.077	0	0	0	0	0	0	0	0	0	0	0	0	0	0	0
NEU1	1.42554	0.077	0	0	0	0	0	0	0	0	0	0	0	0	0	0	0
OR11L1	1.42554	0.077	0	0	0	0	0	0	0	0	0	0	0	0	0	0	0
RAB3IP	1.42554	0.077	0	0	0	1	0	0	0	0	0	0	0	0	1	0	0
RNF181	1.42554	0.077	0	0	0	0	0	0	0	0	0	0	0	0	0	0	0
SMIM6	1.42554	0.077	0	0	0	0	0	0	0	0	0	0	0	0	0	0	0
ARHGEF25	1.41865	0.078	0	0	0	0	0	0	0	0	0	0	0	0	0	0	0
C10orf107	1.41865	0.078	0	0	0	0	0	0	0	0	0	0	0	0	0	0	0
CEP97	1.41865	0.078	0	0	0	1	0	0	0	0	0	0	0	0	1	0	0
CHERP	1.41865	0.078	0	0	0	0	0	0	0	0	0	0	0	0	0	0	0
CISD1	1.41865	0.078	0	0	0	0	0	0	0	0	0	0	0	0	0	0	0
GNAQ	1.41865	0.078	0	0	0	0	0	0	0	0	0	0	0	0	0	0	0
IL22RA2	1.41865	0.078	0	0	0	0	0	0	0	0	0	0	0	0	0	0	0
MANBAL	1.41865	0.078	0	0	0	0	0	0	0	0	0	0	0	0	0	0	0
MAX	1.41865	0.078	0	1	0	0	0	0	0	0	0	0	0	0	0	0	0
PRTFDC1	1.41865	0.078	0	0	0	0	0	0	0	0	0	0	0	0	0	0	0
SAG	1.41865	0.078	0	0	0	0	0	0	0	0	0	0	0	0	0	0	0
SUMO4	1.41865	0.078	0	0	0	0	0	0	0	0	0	0	0	0	0	0	0
UTP18	1.41865	0.078	0	0	0	0	0	0	0	0	0	0	0	0	0	0	0
WDHD1	1.41865	0.078	0	0	0	0	0	0	0	0	0	0	0	0	0	0	0
ZNF430	1.41865	0.078	0	0	0	0	0	0	0	0	0	0	0	0	0	0	0
ADAM18	1.41183	0.079	0	0	0	0	0	0	0	0	0	0	0	0	0	0	0
CMA1	1.41183	0.079	0	0	0	0	0	0	0	0	0	0	0	0	0	1	0
DDX50	1.41183	0.079	0	0	0	0	0	0	0	0	0	0	0	0	0	0	0
DGKI	1.41183	0.079	0	0	0	0	0	0	0	0	0	0	0	0	0	0	0
EFCAB8	1.41183	0.079	0	0	0	0	0	0	0	0	0	0	0	0	0	0	0
FGG	1.41183	0.079	0	0	0	0	0	0	0	0	0	0	0	0	0	1	0
IBSP	1.41183	0.079	0	0	0	0	0	0	0	0	0	0	0	0	0	1	0
IFNA14	1.41183	0.079	0	0	0	0	0	0	0	0	0	0	0	0	0	0	0
KLHDC3	1.41183	0.079	0	0	0	0	0	0	0	0	0	0	0	0	0	0	0
KRT81	1.41183	0.079	0	0	0	0	0	0	0	0	0	0	0	0	0	0	0
LDB2	1.41183	0.079	0	0	0	0	0	0	0	0	0	0	0	0	0	0	0
MAPRE1	1.41183	0.079	0	0	0	1	0	0	0	0	0	0	0	0	1	0	0
MB	1.41183	0.079	0	0	0	0	0	0	0	0	0	0	0	0	0	0	0
OR2T33	1.41183	0.079	0	0	0	0	0	0	0	0	0	0	0	0	0	0	0
OR5AN1	1.41183	0.079	0	0	0	0	0	0	0	0	0	0	0	0	0	0	0
PLEKHH1	1.41183	0.079	0	0	0	0	1	0	0	0	0	0	0	0	0	0	0
SPOP	1.41183	0.079	0	0	0	0	0	0	0	1	0	0	0	0	0	0	0
SSX2IP	1.41183	0.079	0	0	0	1	0	0	0	0	0	0	0	0	0	0	0
TEX10	1.41183	0.079	0	0	0	0	0	0	0	0	0	0	0	0	0	0	0
TMEM217	1.41183	0.079	0	0	0	0	0	0	0	0	0	0	0	0	0	0	0
TRAPPC11	1.41183	0.079	0	0	0	0	0	0	0	0	0	0	0	0	0	0	0
CTPS1	1.40507	0.08	0	0	0	0	0	0	0	0	0	0	0	0	0	0	0
ELP5	1.40507	0.08	0	0	0	0	0	0	0	0	0	0	0	0	0	0	0
FZD2	1.40507	0.08	0	0	0	1	0	0	0	0	0	0	0	0	0	0	1
LOC101928499	1.40507	0.08	0	0	0	0	0	0	0	0	0	0	0	0	0	0	0
LRP1B	1.40507	0.08	0	0	0	0	0	0	0	0	0	0	0	0	0	0	0
OR51A2	1.40507	0.08	0	0	0	0	0	0	0	0	0	0	0	0	0	0	0
PTGR1	1.40507	0.08	0	0	0	0	0	0	0	0	0	0	0	0	0	0	0
SDF2	1.40507	0.08	0	0	0	0	0	0	0	0	0	0	0	0	0	0	0
SYNGR4	1.40507	0.08	0	0	0	0	0	0	0	0	0	0	0	0	0	0	0
TGM2	1.40507	0.08	0	0	0	0	0	0	0	0	0	0	0	0	0	0	0
ULK2	1.40507	0.08	0	0	0	0	0	0	0	0	0	0	0	0	0	0	0
ZNF277	1.40507	0.08	0	0	0	0	0	0	0	0	0	0	0	0	0	0	0
C1orf101	1.39838	0.081	0	0	0	0	0	0	0	0	0	0	0	0	0	0	0
CNNM4	1.39838	0.081	0	0	0	0	0	0	0	0	0	0	0	0	0	0	0
CTTN	1.39838	0.081	0	0	0	0	1	0	0	0	0	0	0	0	0	0	0
FBXO36	1.39838	0.081	0	0	0	0	0	0	1	0	0	0	0	0	0	0	0
FOXJ2	1.39838	0.081	0	0	0	0	0	0	0	0	0	0	0	0	0	0	0
GCA	1.39838	0.081	0	0	0	0	0	0	0	0	0	0	0	0	0	0	0
GSTM4	1.39838	0.081	0	0	0	0	0	0	0	0	0	0	0	0	0	0	0
LOC101927763	1.39838	0.081	0	0	0	0	0	0	0	0	0	0	0	0	0	0	0
MBTD1	1.39838	0.081	0	0	0	0	0	0	0	0	0	0	0	0	0	0	0
NDUFS1	1.39838	0.081	0	0	0	0	0	0	0	0	0	0	0	0	0	0	0
NODAL	1.39838	0.081	0	1	0	0	0	0	0	0	0	0	0	1	0	0	0
NT5M	1.39838	0.081	0	0	0	0	0	0	0	0	0	0	0	0	0	0	0
ODF4	1.39838	0.081	0	0	0	0	0	0	0	0	0	0	0	0	0	0	0
OR5AS1	1.39838	0.081	0	0	0	0	0	0	0	0	0	0	0	0	0	0	0
PROSC	1.39838	0.081	0	0	0	0	0	0	0	0	0	0	0	0	0	0	0
SCFD2	1.39838	0.081	0	0	0	0	0	0	0	0	0	0	0	0	0	0	0
SHOC2	1.39838	0.081	0	1	0	0	0	0	0	0	0	0	0	0	0	0	0
STRBP	1.39838	0.081	0	0	0	0	1	0	0	0	0	0	0	0	0	0	0
SYN2	1.39838	0.081	0	0	0	0	0	0	0	0	0	0	0	0	0	0	0
TIMD4	1.39838	0.081	0	0	0	0	0	0	0	0	0	0	0	0	0	0	0
C1orf127	1.39174	0.082	0	0	0	0	0	0	0	0	0	0	0	0	0	0	0
C1orf86	1.39174	0.082	0	0	0	0	0	0	0	0	0	0	0	0	0	0	0
CCDC94	1.39174	0.082	0	0	0	0	0	0	0	0	0	0	0	0	0	0	0
COL11A1	1.39174	0.082	0	0	0	0	0	0	0	0	0	0	0	0	0	1	0
DNAJB13	1.39174	0.082	0	0	0	0	0	0	0	0	0	0	0	0	0	0	0
FGB	1.39174	0.082	0	0	0	0	0	0	0	0	0	0	0	0	0	1	0
GKAP1	1.39174	0.082	0	0	0	0	0	0	0	0	0	0	0	0	0	0	0
GRIN1	1.39174	0.082	0	0	0	0	0	0	0	0	0	0	0	0	0	0	0
ICA1L	1.39174	0.082	0	0	0	0	0	0	0	0	0	0	0	0	0	0	0
KDELC2	1.39174	0.082	0	0	0	0	0	0	0	0	0	0	0	0	0	0	0
LEPR	1.39174	0.082	0	0	0	0	0	0	0	0	0	0	0	0	0	0	0
MVD	1.39174	0.082	0	0	0	0	0	0	0	0	0	0	0	0	0	0	0
OR4A15	1.39174	0.082	0	0	0	0	0	0	0	0	0	0	0	0	0	0	0
PEA15	1.39174	0.082	0	0	0	0	0	0	0	0	0	0	0	0	0	0	0
RBFA	1.39174	0.082	0	0	0	0	0	0	0	0	0	0	0	0	0	0	0
SCTR	1.39174	0.082	0	0	0	0	0	0	0	0	0	0	0	0	0	0	0
SHH	1.39174	0.082	0	0	0	1	0	0	0	1	0	0	0	0	1	0	0
SPAG1	1.39174	0.082	0	0	0	1	0	0	0	0	0	0	0	0	0	0	0
VPS11	1.39174	0.082	0	0	0	0	0	0	0	0	0	0	0	0	0	0	0
ZNF599	1.39174	0.082	0	0	0	0	0	0	0	0	0	0	0	0	0	0	0
AIPL1	1.38517	0.083	0	0	0	0	0	0	0	0	0	0	0	0	0	0	0
C10orf88	1.38517	0.083	0	0	0	0	0	0	0	0	0	0	0	0	0	0	0
CMTM1	1.38517	0.083	0	0	0	0	0	0	0	0	0	0	0	0	0	0	0
COPA	1.38517	0.083	0	0	0	0	0	0	0	0	0	0	0	0	0	0	0
EIF5AL1	1.38517	0.083	0	0	0	0	0	0	0	0	0	0	0	0	0	0	0
EREG	1.38517	0.083	0	0	0	0	0	0	0	0	0	0	0	0	0	0	0
FGD4	1.38517	0.083	0	0	0	0	1	0	0	0	0	0	0	0	0	0	0
HLF	1.38517	0.083	0	0	0	0	0	0	0	0	0	0	0	0	0	0	0
ING1	1.38517	0.083	0	0	0	0	0	0	0	0	0	0	0	0	0	0	0
IRF2BP1	1.38517	0.083	0	0	0	0	0	0	0	0	0	0	0	0	0	0	0
KIF20A	1.38517	0.083	0	0	0	0	0	0	0	0	0	0	0	0	0	0	0
LEPROT	1.38517	0.083	0	0	0	0	0	0	0	0	0	0	0	0	0	0	0
MRE11A	1.38517	0.083	0	0	0	0	0	0	0	0	0	0	0	0	0	0	0
MRPL12	1.38517	0.083	0	0	0	0	0	0	0	0	0	0	0	0	0	0	0
MZF1	1.38517	0.083	0	0	0	0	0	0	0	0	0	0	0	0	0	0	0
OR4C46	1.38517	0.083	0	0	0	0	0	0	0	0	0	0	0	0	0	0	0
RAB10	1.38517	0.083	0	0	0	1	0	0	0	0	1	0	0	0	0	0	0
RGL4	1.38517	0.083	0	0	0	0	0	0	0	0	0	0	0	0	0	0	0
RPS29	1.38517	0.083	0	0	0	0	0	0	0	0	0	0	0	0	0	0	0
SMARCA4	1.38517	0.083	0	0	1	0	0	0	0	0	0	0	0	0	0	0	1
TMEM136	1.38517	0.083	0	0	0	0	0	0	0	0	0	0	0	0	0	0	0
ZNF79	1.38517	0.083	0	0	0	0	0	0	0	0	0	0	0	0	0	0	0
ADAMTSL1	1.37866	0.084	0	0	0	0	0	0	0	0	0	0	0	0	0	0	0
ANGPT1	1.37866	0.084	0	1	0	0	0	0	0	0	0	0	0	0	0	1	0
BSPRY	1.37866	0.084	0	0	0	0	0	0	0	0	0	0	0	0	0	0	0
C11orf68	1.37866	0.084	0	0	0	0	0	0	0	0	0	0	0	0	0	0	0
C19orf44	1.37866	0.084	0	0	0	0	0	0	0	0	0	0	0	0	0	0	0
CDR2L	1.37866	0.084	0	0	0	0	0	0	0	0	0	0	0	0	0	0	0
CRYGA	1.37866	0.084	0	0	0	0	0	0	0	0	0	0	0	0	0	0	0
DCAF13	1.37866	0.084	0	0	0	0	0	0	0	0	0	0	0	0	0	0	0
DNAJB14	1.37866	0.084	0	0	0	0	0	0	0	0	0	0	0	0	0	0	0
FOXE1	1.37866	0.084	0	0	0	0	0	0	0	0	0	0	0	0	0	0	0
GPR182	1.37866	0.084	0	0	0	0	0	0	0	0	0	0	0	0	0	0	0
INF2	1.37866	0.084	0	0	0	0	0	0	0	0	0	0	0	0	0	0	0
KHK	1.37866	0.084	0	0	0	0	0	0	0	0	0	0	0	0	0	0	0
KRTAP27-1	1.37866	0.084	0	0	0	0	0	0	0	0	0	0	0	0	0	0	0
PABPC4L	1.37866	0.084	0	0	0	0	0	0	0	0	0	0	0	0	0	0	0
PCNA	1.37866	0.084	0	0	0	0	0	0	0	0	0	0	0	0	0	0	0
PNPLA3	1.37866	0.084	0	0	0	0	0	0	0	0	0	0	0	0	0	0	0
RUNX1T1	1.37866	0.084	0	0	0	0	0	0	0	0	0	0	0	0	0	0	0
SCAF11	1.37866	0.084	0	0	0	0	0	0	0	0	0	0	0	0	0	0	0
TCTN3	1.37866	0.084	0	0	0	1	0	0	0	0	0	0	0	0	1	0	0
ZNF713	1.37866	0.084	0	0	0	0	0	0	0	0	0	0	0	0	0	0	0
BEND6	1.3722	0.085	0	0	0	0	0	0	0	0	0	0	0	0	0	0	0
C1QL3	1.3722	0.085	0	0	0	0	0	0	0	0	0	0	0	0	0	0	0
CDC42EP4	1.3722	0.085	0	0	0	0	1	0	0	0	0	0	0	0	0	0	0
DGCR6	1.3722	0.085	0	0	0	0	0	0	0	0	0	0	0	0	0	0	0
DOT1L	1.3722	0.085	0	0	1	0	0	0	0	0	0	0	0	0	0	0	0
EXOC3L2	1.3722	0.085	0	0	0	0	0	0	0	0	0	0	0	0	0	0	0
FBXO46	1.3722	0.085	0	0	0	0	0	0	0	0	0	0	0	0	0	0	0
FKBP6	1.3722	0.085	0	0	0	0	0	0	0	0	0	0	0	0	0	0	0
GLTPD2	1.3722	0.085	0	0	0	0	0	0	0	0	0	0	0	0	0	0	0
HRG	1.3722	0.085	0	1	0	0	0	0	0	0	0	0	0	0	0	0	0
KCNV1	1.3722	0.085	0	0	0	0	0	0	0	0	0	0	0	0	0	0	0
LTB	1.3722	0.085	0	0	0	0	0	0	0	0	0	0	0	0	0	0	0
MICAL3	1.3722	0.085	0	0	0	0	0	0	0	0	0	0	0	0	0	0	0
NPHS2	1.3722	0.085	0	0	0	0	0	0	0	0	0	0	0	0	0	0	0
PAN3	1.3722	0.085	0	0	0	0	0	0	0	0	0	0	0	0	0	0	0
SULT1C2	1.3722	0.085	0	0	0	0	0	0	0	0	0	0	0	0	0	0	0
TPRG1L	1.3722	0.085	0	0	0	0	0	0	0	0	0	0	0	0	0	0	0
VAPA	1.3722	0.085	0	0	0	0	1	0	0	0	0	0	0	0	0	0	0
ADAM33	1.36581	0.086	0	0	0	0	0	0	0	0	0	0	0	0	0	0	0
ANKMY1	1.36581	0.086	0	0	0	0	0	0	0	0	0	0	0	0	0	0	0
ATF6	1.36581	0.086	0	0	0	0	0	0	0	0	0	0	0	0	0	0	0
ATP7B	1.36581	0.086	0	0	0	0	0	0	0	0	0	0	0	0	0	0	0
BLOC1S3	1.36581	0.086	0	0	0	0	0	0	0	0	0	0	0	0	0	0	0
CMTM2	1.36581	0.086	0	0	0	0	0	0	0	0	0	0	0	0	0	0	0
COL2A1	1.36581	0.086	0	1	0	0	0	0	0	0	0	0	0	0	0	1	0
COLGALT1	1.36581	0.086	0	0	0	0	0	0	0	0	0	0	0	0	0	1	0
DNAJC12	1.36581	0.086	0	0	0	0	0	0	0	0	0	0	0	0	0	0	0
FER1L6	1.36581	0.086	0	0	0	0	0	0	0	0	0	0	0	0	0	0	0
LTF	1.36581	0.086	0	0	0	0	0	0	0	0	0	0	0	0	0	0	0
OR5D16	1.36581	0.086	0	0	0	0	0	0	0	0	0	0	0	0	0	0	0
PCNT	1.36581	0.086	0	0	0	1	0	0	0	0	0	0	0	0	0	0	0
PXYLP1	1.36581	0.086	0	0	0	0	0	0	0	0	0	0	0	0	0	0	0
RASD2	1.36581	0.086	0	0	0	0	0	0	0	0	0	0	0	0	0	0	0
SCML4	1.36581	0.086	0	0	0	0	0	0	0	0	0	0	0	0	0	0	0
SCP2D1	1.36581	0.086	0	0	0	0	0	0	0	0	0	0	0	0	0	0	0
SPATC1L	1.36581	0.086	0	0	0	0	0	0	0	0	0	0	0	0	0	0	0
WWC2	1.36581	0.086	0	0	0	0	0	0	0	0	1	0	0	0	0	0	0
ZNF552	1.36581	0.086	0	0	0	0	0	0	0	0	0	0	0	0	0	0	0
ADSSL1	1.35946	0.087	0	0	0	0	0	0	0	0	0	0	0	0	0	0	0
ARHGAP8	1.35946	0.087	0	0	0	0	0	0	0	0	0	0	1	0	0	0	0
ARMC4P1	1.35946	0.087	0	0	0	0	0	0	0	0	0	0	0	0	0	0	0
ATF7IP	1.35946	0.087	0	0	0	0	0	0	0	0	0	0	0	0	0	0	0
C8orf33	1.35946	0.087	0	0	0	0	0	0	0	0	0	0	0	0	0	0	0
COMMD7	1.35946	0.087	0	0	0	0	0	0	0	0	0	0	0	0	0	0	0
LOC101928552	1.35946	0.087	0	0	0	0	0	0	0	0	0	0	0	0	0	0	0
LOC101929008	1.35946	0.087	0	0	0	0	0	0	0	0	0	0	0	0	0	0	0
NUDT18	1.35946	0.087	0	0	0	0	0	0	0	0	0	0	0	0	0	0	0
PRKAA2	1.35946	0.087	0	0	1	0	0	0	0	0	0	0	0	0	0	0	0
TP53AIP1	1.35946	0.087	0	0	0	0	0	0	0	0	0	0	0	0	0	0	0
UBE2D4	1.35946	0.087	0	0	0	0	0	0	0	0	0	0	0	0	0	0	0
UQCR11	1.35946	0.087	0	0	0	0	0	0	0	0	0	0	0	0	0	0	0
VDR	1.35946	0.087	0	0	0	0	0	0	0	0	0	0	0	0	0	0	0
YIPF7	1.35946	0.087	0	0	0	0	0	0	0	0	0	0	0	0	0	0	0
ZNF678	1.35946	0.087	0	0	0	0	0	0	0	0	0	0	0	0	0	0	0
C9orf41	1.35317	0.088	0	0	0	0	0	0	0	0	0	0	0	0	0	0	0
EPM2A	1.35317	0.088	0	0	0	0	0	0	0	0	0	0	0	0	0	0	0
LDLR	1.35317	0.088	0	0	0	0	0	0	0	0	0	0	0	0	0	0	0
LOC101927844	1.35317	0.088	0	0	0	0	0	0	0	0	0	0	0	0	0	0	0
LRFN3	1.35317	0.088	0	0	0	0	0	0	0	0	0	0	0	0	0	0	0
MYOC	1.35317	0.088	0	0	0	1	0	0	0	0	0	0	0	0	0	0	0
NUDT21	1.35317	0.088	0	0	0	0	0	0	0	0	0	0	0	0	0	0	0
OR14C36	1.35317	0.088	0	0	0	0	0	0	0	0	0	0	0	0	0	0	0
PAM	1.35317	0.088	0	0	0	0	0	0	0	0	0	0	0	0	0	0	0
PHACTR2	1.35317	0.088	0	0	0	0	0	0	0	0	0	0	0	0	0	0	0
PPY	1.35317	0.088	0	0	0	0	0	0	0	0	0	0	0	0	0	0	0
RPL19	1.35317	0.088	0	0	0	1	0	0	0	0	0	0	0	0	0	0	0
SLC22A31	1.35317	0.088	0	0	0	0	0	0	0	0	0	0	0	0	0	0	0
SLC25A10	1.35317	0.088	0	0	0	0	0	0	0	0	0	0	0	0	0	0	0
ZNF211	1.35317	0.088	0	0	0	0	0	0	0	0	0	0	0	0	0	0	0
ATP6V1G2	1.34694	0.089	0	0	0	0	0	0	0	0	0	0	0	0	0	0	0
CDC14A	1.34694	0.089	0	0	0	1	0	0	0	0	0	0	0	0	0	0	0
CLU	1.34694	0.089	0	0	0	0	0	0	0	0	0	0	0	0	0	0	0
DCAF4	1.34694	0.089	0	0	0	0	0	0	0	0	0	0	0	0	0	0	0
ENOPH1	1.34694	0.089	0	0	0	0	0	0	0	0	0	0	0	0	0	0	0
EPDR1	1.34694	0.089	0	0	0	0	0	0	0	0	0	0	0	0	0	0	0
GALR1	1.34694	0.089	0	0	0	0	0	0	0	0	0	0	0	0	0	0	0
GPHA2	1.34694	0.089	0	0	0	0	0	0	0	0	0	0	0	0	0	0	0
MDH1B	1.34694	0.089	0	0	0	0	0	0	0	0	0	0	0	0	0	0	0
OCA2	1.34694	0.089	0	0	0	0	0	0	0	0	0	0	0	0	0	0	0
PRKG2	1.34694	0.089	0	0	0	0	0	0	0	0	0	0	0	0	0	0	1
RNASE13	1.34694	0.089	0	0	0	0	0	0	0	0	0	0	0	0	0	0	0
RPRD1A	1.34694	0.089	0	0	0	0	0	0	0	0	0	0	0	0	0	0	0
SAXO2	1.34694	0.089	0	0	0	0	0	0	0	0	0	0	0	0	0	0	0
YWHAH	1.34694	0.089	0	0	0	0	0	0	0	0	0	0	0	0	0	0	0
ZNF865	1.34694	0.089	0	0	0	0	0	0	0	0	0	0	0	0	0	0	0
ART3	1.34076	0.09	0	0	0	0	0	0	0	0	0	0	0	0	0	0	0
C20orf78	1.34076	0.09	0	0	0	0	0	0	0	0	0	0	0	0	0	0	0
EPS15L1	1.34076	0.09	0	0	0	0	0	0	0	0	0	0	0	0	0	0	0
KIAA1107	1.34076	0.09	0	0	0	0	0	0	0	0	0	0	0	0	0	0	0
KLHDC8A	1.34076	0.09	0	0	0	0	0	0	0	0	0	0	0	0	0	0	0
MAPK1IP1L	1.34076	0.09	0	0	0	0	0	0	0	0	0	0	0	0	0	0	0
MBD3	1.34076	0.09	0	0	1	0	0	0	0	0	0	0	0	0	0	0	0
P4HA1	1.34076	0.09	0	0	0	0	0	0	0	0	0	0	0	0	0	1	0
PI4KA	1.34076	0.09	0	0	0	0	0	0	0	0	0	0	0	0	0	0	0
PIGP	1.34076	0.09	0	0	0	0	0	0	0	0	0	0	0	0	0	0	0
PLEC	1.34076	0.09	0	0	0	0	1	0	0	0	0	0	0	0	0	1	0
PLEKHM1	1.34076	0.09	0	0	0	0	0	0	0	0	0	0	0	0	0	0	0
PML	1.34076	0.09	0	0	0	0	0	0	0	0	0	0	0	0	0	0	0
SSTR5	1.34076	0.09	0	0	0	0	0	0	0	0	0	0	0	0	0	0	0
TUBGCP5	1.34076	0.09	0	0	0	1	0	0	0	0	0	0	0	0	1	0	0
VAC14	1.34076	0.09	0	0	0	0	0	0	0	0	0	0	0	0	0	0	0
ANKRD49	1.33462	0.091	0	0	0	0	0	0	0	0	0	0	0	0	0	0	0
ATP5B	1.33462	0.091	0	0	0	0	0	0	0	0	0	0	0	0	0	0	0
BBIP1	1.33462	0.091	0	0	0	1	0	0	0	0	0	0	0	0	0	0	0
CCDC137	1.33462	0.091	0	0	0	0	0	0	0	0	0	0	0	0	0	0	0
CYP1B1	1.33462	0.091	0	0	0	0	0	0	0	0	0	0	0	0	0	0	0
CYP7A1	1.33462	0.091	0	0	0	0	0	0	0	0	0	0	0	0	0	0	0
DST	1.33462	0.091	0	0	0	0	1	0	0	0	1	0	0	0	0	1	0
GUCY1A3	1.33462	0.091	0	0	0	0	0	0	0	0	0	0	0	0	0	0	0
HIST2H2BE	1.33462	0.091	0	0	0	0	0	0	0	0	0	1	0	0	0	0	1
LDHD	1.33462	0.091	0	0	0	0	0	0	0	0	0	0	0	0	0	0	0
LIG3	1.33462	0.091	0	0	0	0	0	0	0	0	0	0	0	0	0	0	0
MORN1	1.33462	0.091	0	0	0	0	0	0	0	0	0	0	0	0	0	0	0
PGBD5	1.33462	0.091	0	0	0	0	0	0	0	0	0	0	0	0	0	0	0
SLC14A2	1.33462	0.091	0	0	0	0	0	0	1	0	0	0	0	0	0	0	0
USP40	1.33462	0.091	0	0	0	0	0	0	0	0	0	0	0	0	0	0	0
DDHD2	1.32854	0.092	0	0	0	0	0	0	0	0	0	0	0	0	0	0	0
FAM168A	1.32854	0.092	0	0	0	0	0	0	0	0	0	0	0	0	0	0	0
FNBP1	1.32854	0.092	0	0	0	0	1	0	0	0	0	0	0	0	0	0	0
GATA2	1.32854	0.092	0	0	0	0	0	0	0	0	0	0	0	0	0	0	0
GPD1	1.32854	0.092	0	0	0	0	0	0	0	0	0	0	0	0	0	0	0
IFNA16	1.32854	0.092	0	0	0	0	0	0	0	0	0	0	0	0	0	0	0
KRTAP5-6	1.32854	0.092	0	0	0	0	0	0	0	0	0	0	0	0	0	0	0
MFAP2	1.32854	0.092	0	0	0	0	0	0	0	0	0	0	0	0	0	1	0
OR2F2	1.32854	0.092	0	0	0	0	0	0	0	0	0	0	0	0	0	0	0
PRKCSH	1.32854	0.092	0	0	0	0	0	0	0	0	0	0	0	0	0	0	0
TAX1BP1	1.32854	0.092	0	0	0	0	0	0	0	0	1	0	0	0	0	0	0
ALG14	1.32251	0.093	0	0	0	0	0	0	0	0	0	0	0	0	0	0	0
AXIN2	1.32251	0.093	0	0	0	0	0	0	0	0	0	0	0	0	0	0	1
CCT6B	1.32251	0.093	0	0	0	0	0	0	0	0	0	0	0	0	0	0	0
CD81	1.32251	0.093	0	0	0	0	0	0	0	0	0	0	0	0	0	0	0
DNAH11	1.32251	0.093	0	0	0	1	0	0	0	0	0	0	0	0	1	0	0
EXO5	1.32251	0.093	0	0	0	0	0	0	0	0	0	0	0	0	0	0	0
GABARAPL1	1.32251	0.093	0	0	0	0	0	0	0	0	0	0	0	0	0	0	0
HSD11B1	1.32251	0.093	0	0	0	0	0	0	0	0	0	0	0	0	0	0	0
IL4R	1.32251	0.093	0	0	0	0	0	0	0	0	0	0	0	0	0	0	0
LEAP2	1.32251	0.093	0	0	0	0	0	0	0	0	0	0	0	0	0	0	0
MCPH1	1.32251	0.093	0	0	0	1	0	0	0	0	0	0	0	0	0	0	0
MS4A15	1.32251	0.093	0	0	0	0	0	0	0	0	0	0	0	0	0	0	0
NFIX	1.32251	0.093	0	0	0	0	0	0	0	0	0	0	0	0	0	0	0
PLIN4	1.32251	0.093	0	0	0	0	0	0	0	0	0	0	0	0	0	0	0
SFRP4	1.32251	0.093	0	0	0	0	0	0	0	0	0	0	0	0	0	0	0
THAP7	1.32251	0.093	0	0	0	0	0	0	0	0	0	0	0	0	0	0	0
TRIM2	1.32251	0.093	0	0	0	0	0	0	0	0	0	0	0	0	0	0	0
UNC13A	1.32251	0.093	0	0	0	0	0	0	0	0	0	0	0	0	0	0	0
VPS51	1.32251	0.093	0	0	0	0	0	0	0	0	0	0	0	0	0	0	0
ZNF418	1.32251	0.093	0	0	0	0	0	0	0	0	0	0	0	0	0	0	0
ZNF699	1.32251	0.093	0	0	0	0	0	0	0	0	0	0	0	0	0	0	0
AKR1B15	1.31652	0.094	0	0	0	0	0	0	0	0	0	0	0	0	0	0	0
ANKMY2	1.31652	0.094	0	0	0	0	0	0	0	0	0	0	0	0	0	0	0
AP5M1	1.31652	0.094	0	0	0	0	0	0	0	0	0	0	0	0	0	0	0
BAMBI	1.31652	0.094	0	0	0	0	0	0	0	0	0	0	0	0	0	1	0
BTN2A2	1.31652	0.094	0	0	0	0	0	0	0	0	0	0	0	0	0	0	0
C8orf4	1.31652	0.094	0	0	0	0	0	0	0	0	0	0	0	0	0	0	0
DLL1	1.31652	0.094	0	0	0	1	0	0	0	0	0	1	0	0	0	0	0
DTX3L	1.31652	0.094	0	0	0	0	0	0	0	0	0	0	0	0	0	0	0
FAM185A	1.31652	0.094	0	0	0	0	0	0	0	0	0	0	0	0	0	0	0
FAM217A	1.31652	0.094	0	0	0	0	0	0	0	0	0	0	0	0	0	0	0
GRM1	1.31652	0.094	0	0	0	0	0	0	0	0	0	0	0	0	0	0	0
HIST1H2BC	1.31652	0.094	0	0	0	0	0	0	0	0	0	1	0	0	0	0	1
KRTAP11-1	1.31652	0.094	0	0	0	0	0	0	0	0	0	0	0	0	0	0	0
LOC101927853	1.31652	0.094	0	0	0	0	0	0	0	0	0	0	0	0	0	0	0
PCDH9	1.31652	0.094	0	0	0	0	1	0	0	0	0	0	0	0	0	0	0
PQLC2L	1.31652	0.094	0	0	0	0	0	0	0	0	0	0	0	0	0	0	0
PSMA5	1.31652	0.094	0	0	0	0	0	0	0	1	0	0	0	0	0	0	1
RCVRN	1.31652	0.094	0	0	0	0	0	0	0	0	0	0	0	0	0	0	0
RPH3AL	1.31652	0.094	0	0	0	0	0	0	0	0	0	0	0	0	0	0	0
RPTOR	1.31652	0.094	0	0	0	0	0	0	0	0	0	0	0	0	0	0	0
SERPINA11	1.31652	0.094	0	0	0	0	0	0	0	0	0	0	0	0	0	0	0
SLC22A23	1.31652	0.094	0	0	0	0	0	0	0	0	0	0	0	0	0	0	0
SUV420H2	1.31652	0.094	0	0	0	0	0	0	0	0	0	0	0	0	0	0	0
TANGO2	1.31652	0.094	0	0	0	0	0	0	0	0	0	0	0	0	0	0	0
ZNF317	1.31652	0.094	0	0	0	0	0	0	0	0	0	0	0	0	0	0	0
ZPLD1	1.31652	0.094	0	0	0	0	0	0	0	0	0	0	0	0	0	0	0
BBS2	1.31058	0.095	0	0	0	1	0	0	0	0	0	0	0	0	1	0	0
C19orf52	1.31058	0.095	0	0	0	0	0	0	0	0	0	0	0	0	0	0	0
DDIT4	1.31058	0.095	0	0	0	0	0	0	0	0	0	0	0	0	0	0	0
FHOD3	1.31058	0.095	0	0	0	0	0	0	0	0	0	0	0	0	0	0	0
GAD1	1.31058	0.095	0	0	0	0	0	0	0	0	0	0	0	0	0	0	0
GPX2	1.31058	0.095	0	0	0	0	0	0	0	0	0	0	0	0	0	0	0
GUCY1B3	1.31058	0.095	0	0	0	0	0	0	0	0	0	0	0	0	0	0	0
ILF3	1.31058	0.095	0	0	0	0	0	0	0	0	0	0	0	0	0	0	0
NANOS2	1.31058	0.095	0	0	0	0	0	0	0	0	0	0	0	0	0	0	0
OLFM2	1.31058	0.095	0	0	0	0	0	0	0	0	0	0	0	0	0	0	0
PIGQ	1.31058	0.095	0	0	0	0	0	0	0	0	0	0	0	0	0	0	0
PPFIA1	1.31058	0.095	0	0	0	0	0	0	0	0	0	0	0	0	0	0	0
RNF144A	1.31058	0.095	0	0	0	0	0	0	0	0	0	0	0	0	0	0	0
SRGAP1	1.31058	0.095	0	0	0	0	0	0	0	0	0	0	1	0	0	0	0
TNK2	1.31058	0.095	0	0	0	0	0	0	0	0	0	0	0	0	0	0	0
TPPP2	1.31058	0.095	0	0	0	1	0	0	0	0	0	0	0	0	1	0	0
TYROBP	1.31058	0.095	0	0	0	0	0	0	0	0	0	0	0	0	0	0	0
ZNF181	1.31058	0.095	0	0	0	0	0	0	0	0	0	0	0	0	0	0	0
ACADS	1.30469	0.096	0	0	0	0	0	0	0	0	0	0	0	0	0	0	0
APC	1.30469	0.096	0	0	0	0	1	0	0	0	0	0	0	0	0	0	1
APLP1	1.30469	0.096	0	0	0	0	0	0	0	0	0	0	0	0	0	0	0
CCDC109B	1.30469	0.096	0	0	0	0	0	0	0	0	0	0	0	0	0	0	0
CLDN7	1.30469	0.096	0	1	0	0	0	0	0	0	0	0	0	0	0	0	0
CLEC4F	1.30469	0.096	0	0	0	0	0	0	0	0	0	0	0	0	0	0	0
DCLK1	1.30469	0.096	0	0	0	0	0	0	0	0	0	0	0	0	0	0	0
HSBP1L1	1.30469	0.096	0	0	0	0	0	0	0	0	0	0	0	0	0	0	0
KLK9	1.30469	0.096	0	0	0	0	0	0	0	0	0	0	0	0	0	0	0
LRRC58	1.30469	0.096	0	0	0	0	0	0	0	0	0	0	0	0	0	0	0
MLEC	1.30469	0.096	0	0	0	0	0	0	0	0	0	0	0	0	0	0	0
NUDT13	1.30469	0.096	0	0	0	0	0	0	0	0	0	0	0	0	0	0	0
OR13C9	1.30469	0.096	0	0	0	0	0	0	0	0	0	0	0	0	0	0	0
SLCO2A1	1.30469	0.096	0	0	0	0	0	0	0	0	0	0	0	0	0	0	0
SOCS4	1.30469	0.096	0	0	0	0	0	0	0	0	0	0	0	0	0	0	0
STRADA	1.30469	0.096	0	0	0	0	0	0	0	0	0	0	0	0	0	0	0
TAS2R9	1.30469	0.096	0	0	0	0	0	0	0	0	0	0	0	0	0	0	0
UNC45A	1.30469	0.096	0	0	0	0	0	0	0	0	0	0	0	0	0	0	0
YEATS2	1.30469	0.096	0	0	1	0	0	0	0	0	0	0	0	0	0	0	0
ZBBX	1.30469	0.096	0	0	0	0	0	0	1	0	0	0	0	0	0	0	0
ZNF382	1.30469	0.096	0	0	0	0	0	0	0	0	0	0	0	0	0	0	0
ZNF451	1.30469	0.096	0	0	0	0	0	0	0	0	0	0	0	0	0	0	0
APBB1IP	1.29884	0.097	0	0	0	0	1	0	0	0	0	0	0	0	0	0	0
BABAM1	1.29884	0.097	0	0	0	0	0	0	0	0	0	0	0	0	0	0	0
BAIAP3	1.29884	0.097	0	0	0	0	0	0	0	0	0	0	0	0	0	0	0
DCTPP1	1.29884	0.097	0	0	0	0	0	0	0	0	0	0	0	0	0	0	0
HIST1H2BJ	1.29884	0.097	0	0	0	0	0	0	0	0	0	1	0	0	0	0	1
LINC00083	1.29884	0.097	0	0	0	0	0	0	0	0	0	0	0	0	0	0	0
MRPS17	1.29884	0.097	0	0	0	0	0	0	0	0	0	0	0	0	0	0	0
PDHA2	1.29884	0.097	0	0	0	0	0	0	0	0	0	0	0	0	0	0	0
PIP4K2C	1.29884	0.097	0	0	0	0	0	0	0	0	0	0	0	0	0	0	0
S100A11	1.29884	0.097	0	0	0	0	0	0	0	0	0	0	0	0	0	0	0
SERPINB4	1.29884	0.097	0	0	0	0	0	0	0	0	0	0	0	0	0	0	0
SH3PXD2B	1.29884	0.097	0	1	0	0	0	0	0	0	0	0	0	0	0	0	0
SLC4A5	1.29884	0.097	0	0	0	0	0	0	0	0	0	0	0	0	0	0	0
SNED1	1.29884	0.097	0	0	0	0	0	0	0	0	0	0	0	0	0	0	0
SUSD2	1.29884	0.097	0	0	0	0	0	0	0	0	0	0	0	0	0	0	0
TMEM70	1.29884	0.097	0	0	0	0	0	0	0	0	0	0	0	0	0	0	0
ADIRF	1.29303	0.098	0	0	0	0	0	0	0	0	0	0	0	0	0	0	0
C22orf23	1.29303	0.098	0	0	0	0	0	0	0	0	0	0	0	0	0	0	0
CYP20A1	1.29303	0.098	0	0	0	0	0	0	0	0	0	0	0	0	0	0	0
EEF2	1.29303	0.098	0	0	0	0	0	0	0	0	0	0	0	0	0	0	0
EPC1	1.29303	0.098	0	0	1	0	0	0	0	0	0	0	0	0	0	0	0
KLC2	1.29303	0.098	0	0	0	1	0	0	0	0	0	0	0	0	0	0	0
LOC101928991	1.29303	0.098	0	0	0	0	0	0	0	0	0	0	0	0	0	0	0
MAFA	1.29303	0.098	0	0	0	0	0	0	0	0	0	0	0	0	0	0	0
RBPJ	1.29303	0.098	0	0	0	0	0	0	0	0	0	0	0	0	0	0	0
SIRPB2	1.29303	0.098	0	0	0	0	0	0	0	0	0	0	0	0	0	0	0
SPC24	1.29303	0.098	0	0	0	0	0	0	0	0	0	0	0	0	0	0	0
STXBP6	1.29303	0.098	0	0	0	0	0	0	0	0	0	0	0	0	0	0	0
TRAPPC6A	1.29303	0.098	0	0	0	0	0	0	0	0	0	0	0	0	0	0	0
WDR72	1.29303	0.098	0	0	0	0	0	0	0	0	0	0	0	0	0	0	0
WWC1	1.29303	0.098	0	0	0	0	0	0	0	0	0	0	0	0	0	0	0
ZNF90	1.29303	0.098	0	0	0	0	0	0	0	0	0	0	0	0	0	0	0
BRD4	1.28727	0.099	0	0	1	0	0	0	0	0	0	0	0	0	0	0	0
CHRND	1.28727	0.099	0	0	0	0	0	0	0	0	0	0	0	0	0	0	0
COL5A3	1.28727	0.099	0	0	0	0	0	0	0	0	0	0	0	0	0	1	0
CST7	1.28727	0.099	0	0	0	0	0	0	0	0	0	0	0	0	0	0	0
FAM135A	1.28727	0.099	0	0	0	0	0	0	0	0	0	0	0	0	0	0	0
FAP	1.28727	0.099	0	0	0	0	0	0	0	0	0	0	0	0	0	0	0
HIST1H4F	1.28727	0.099	0	0	0	0	0	0	0	0	0	0	0	0	0	0	0
KIAA0754	1.28727	0.099	0	0	0	0	0	0	0	0	0	0	0	0	0	0	0
NLRP10	1.28727	0.099	0	0	0	0	0	0	0	0	0	0	0	0	0	0	0
PRSS53	1.28727	0.099	0	0	0	0	0	0	0	0	0	0	0	0	0	0	0
SGK2	1.28727	0.099	0	0	0	0	0	0	0	0	0	0	0	0	0	0	0
SLC30A9	1.28727	0.099	0	0	0	0	1	0	0	0	0	0	0	0	0	0	0
SPPL2A	1.28727	0.099	0	0	0	0	0	0	0	0	0	0	0	0	0	0	0
TMEM132A	1.28727	0.099	0	0	0	0	0	0	0	0	0	0	0	0	0	0	0
AKR1A1	1.28155	0.1	0	0	0	0	0	0	0	0	0	0	0	0	0	0	0
ANO8	1.28155	0.1	0	0	0	0	0	0	0	0	0	0	0	0	0	0	0
ANTXR2	1.28155	0.1	0	0	0	0	0	0	0	0	0	0	0	0	0	0	0
ATXN7L2	1.28155	0.1	0	0	0	0	0	0	0	0	0	0	0	0	0	0	0
CACNA1C	1.28155	0.1	0	1	0	0	0	0	0	0	0	0	0	0	0	0	0
CHMP2A	1.28155	0.1	0	0	0	0	0	0	0	0	0	0	0	0	0	0	0
CRB1	1.28155	0.1	0	0	0	0	0	0	0	0	0	0	0	0	0	0	0
DCAF4L1	1.28155	0.1	0	0	0	0	0	0	0	0	0	0	0	0	0	0	0
DOCK4	1.28155	0.1	0	0	0	0	0	0	0	0	0	0	0	0	0	0	0
FER	1.28155	0.1	0	0	0	0	1	0	0	0	0	0	0	0	0	0	0
HPS1	1.28155	0.1	0	0	0	0	0	0	0	0	0	0	0	0	0	0	0
LOC101927147	1.28155	0.1	0	0	0	0	0	0	0	0	0	0	0	0	0	0	0
MMACHC	1.28155	0.1	0	0	0	0	0	0	0	0	0	0	0	0	0	0	0
NKX3-1	1.28155	0.1	0	0	0	0	0	0	0	0	0	0	0	0	0	0	0
SOX10	1.28155	0.1	0	0	0	0	0	0	0	0	0	0	0	0	0	0	0
STAT5B	1.28155	0.1	0	0	0	0	0	0	0	0	0	0	1	0	0	0	0
SYTL1	1.28155	0.1	0	0	0	0	0	0	0	0	0	0	0	0	0	0	0
TOPORS	1.28155	0.1	0	0	0	1	0	0	0	0	0	0	0	0	1	0	0
TRG	1.28155	0.1	0	0	0	0	0	0	0	0	0	0	0	0	0	0	0
TRIO	1.28155	0.1	1	0	0	0	0	0	0	0	0	0	0	0	0	0	0
AP1G1	1.27587	0.101	0	0	0	0	0	0	0	0	0	0	0	0	0	0	0
B3GALT1	1.27587	0.101	0	0	0	0	0	0	0	0	0	0	0	0	0	0	0
CDK10	1.27587	0.101	0	0	0	0	0	0	0	0	0	0	0	0	0	0	0
COX14	1.27587	0.101	0	0	0	0	0	0	0	0	0	0	0	0	0	0	0
DEFB136	1.27587	0.101	0	0	0	0	0	0	0	0	0	0	0	0	0	0	0
DNAH14	1.27587	0.101	0	0	0	1	0	0	0	0	0	0	0	0	0	0	0
GSTK1	1.27587	0.101	0	0	0	0	0	0	0	0	0	0	0	0	0	0	0
GZMH	1.27587	0.101	0	0	0	0	0	0	0	0	0	0	0	0	0	0	0
IFI44L	1.27587	0.101	0	0	0	0	0	0	0	0	0	0	0	0	0	0	0
IQCK	1.27587	0.101	0	0	0	0	0	0	0	0	0	0	0	0	0	0	0
LRP2	1.27587	0.101	0	1	0	0	0	0	0	0	0	0	0	0	0	0	0
OR2A25	1.27587	0.101	0	0	0	0	0	0	0	0	0	0	0	0	0	0	0
OR6V1	1.27587	0.101	0	0	0	0	0	0	0	0	0	0	0	0	0	0	0
OTUD6B	1.27587	0.101	0	0	0	0	0	0	0	0	0	0	0	0	0	0	0
PGRMC2	1.27587	0.101	0	0	0	0	0	0	0	0	0	0	0	0	0	0	0
PM20D1	1.27587	0.101	0	0	0	0	0	0	0	0	0	0	0	0	0	0	0
SERBP1	1.27587	0.101	0	0	0	0	0	0	0	0	0	0	0	0	0	0	0
SZRD1	1.27587	0.101	0	0	0	0	0	0	0	0	0	0	0	0	0	0	0
B3GALTL	1.27024	0.102	0	1	0	0	0	0	0	0	0	0	0	0	0	0	0
BCKDHB	1.27024	0.102	0	0	0	0	0	0	0	0	0	0	0	0	0	0	0
C15orf65	1.27024	0.102	0	0	0	0	0	0	0	0	0	0	0	0	0	0	0
COL16A1	1.27024	0.102	0	0	0	0	0	0	0	0	0	0	0	0	0	1	0
COX7A2	1.27024	0.102	0	0	0	0	0	0	0	0	0	0	0	0	0	0	0
EPN2	1.27024	0.102	0	0	0	0	0	0	0	0	0	0	0	0	0	0	0
ERICH1	1.27024	0.102	0	0	0	0	0	0	0	0	0	0	0	0	0	0	0
GDF5	1.27024	0.102	0	0	0	0	0	0	0	0	0	0	0	0	0	1	0
JAM3	1.27024	0.102	0	0	0	0	0	0	0	0	0	0	0	0	0	1	0
LPO	1.27024	0.102	0	0	0	0	0	0	0	0	0	0	0	0	0	0	0
MOV10	1.27024	0.102	0	0	0	0	0	0	0	0	0	1	0	0	0	0	1
MYO1D	1.27024	0.102	0	0	0	0	0	0	0	0	0	0	0	0	0	0	0
OR4C16	1.27024	0.102	0	0	0	0	0	0	0	0	0	0	0	0	0	0	0
OR52A5	1.27024	0.102	0	0	0	0	0	0	0	0	0	0	0	0	0	0	0
OR5D18	1.27024	0.102	0	0	0	0	0	0	0	0	0	0	0	0	0	0	0
SAA1	1.27024	0.102	0	0	0	0	0	0	0	0	0	0	0	0	0	0	0
TESK1	1.27024	0.102	0	0	0	0	0	0	0	0	0	0	0	0	0	0	0
ZNF260	1.27024	0.102	0	0	0	0	0	0	0	0	0	0	0	0	0	0	0
APOBEC3F	1.26464	0.103	0	0	0	0	0	0	0	0	0	0	0	0	0	0	0
ATOH8	1.26464	0.103	0	0	0	0	0	0	0	0	0	0	0	0	0	0	0
ESR1	1.26464	0.103	0	0	0	0	0	0	0	0	0	0	0	0	0	0	0
FAM175A	1.26464	0.103	0	0	0	0	0	0	0	0	0	0	0	0	0	0	0
GPR18	1.26464	0.103	0	0	0	0	0	0	0	0	0	0	0	0	0	0	0
HOXB2	1.26464	0.103	0	0	0	0	0	0	0	0	0	0	0	0	0	0	0
MMP27	1.26464	0.103	0	0	0	0	0	0	0	0	0	0	0	0	0	0	0
MSS51	1.26464	0.103	0	0	0	0	0	0	0	0	0	0	0	0	0	0	0
NXNL2	1.26464	0.103	0	0	0	0	0	0	0	0	0	0	0	0	0	0	0
ODC1	1.26464	0.103	0	0	0	0	0	0	0	0	0	0	0	0	0	0	0
PDE6G	1.26464	0.103	0	0	0	1	0	0	0	0	0	0	0	0	0	0	1
SLC15A5	1.26464	0.103	0	0	0	0	0	0	0	0	0	0	0	0	0	0	0
SLC38A1	1.26464	0.103	0	0	0	0	0	0	0	0	0	0	0	0	0	0	0
SMCHD1	1.26464	0.103	0	0	0	0	0	0	0	0	0	0	0	0	0	0	0
SORT1	1.26464	0.103	0	0	0	0	0	0	0	0	0	0	0	0	0	0	0
TFPT	1.26464	0.103	0	0	0	0	0	0	0	0	0	0	0	0	0	0	0
TSKS	1.26464	0.103	0	0	0	0	0	0	0	0	0	0	0	0	0	0	0
ADGRG6	1.25908	0.104	0	0	0	0	0	0	0	0	0	0	0	0	0	0	0
ANKRD46	1.25908	0.104	0	0	0	0	0	0	0	0	0	0	0	0	0	0	0
C1QTNF1	1.25908	0.104	0	0	0	0	0	0	0	0	0	0	0	0	0	0	0
C7orf61	1.25908	0.104	0	0	0	0	0	0	0	0	0	0	0	0	0	0	0
CBFA2T3	1.25908	0.104	0	0	0	0	0	0	0	0	0	0	0	0	0	0	0
CD1C	1.25908	0.104	0	0	0	0	0	0	0	0	0	0	0	0	0	0	0
CKMT1B	1.25908	0.104	0	0	0	0	0	0	0	0	0	0	0	0	0	0	0
FBN1	1.25908	0.104	0	1	0	0	0	0	0	0	0	0	0	0	0	1	0
KLK14	1.25908	0.104	0	0	0	0	0	0	0	0	0	0	0	0	0	0	0
MMP8	1.25908	0.104	0	0	0	0	0	0	0	0	0	0	0	0	0	1	0
MRPL34	1.25908	0.104	0	0	0	0	0	0	0	0	0	0	0	0	0	0	0
NPSR1	1.25908	0.104	0	0	0	0	0	0	0	0	0	0	0	0	0	0	0
OLIG3	1.25908	0.104	0	0	0	0	0	0	0	0	0	0	0	0	0	0	0
OXLD1	1.25908	0.104	0	0	0	0	0	0	0	0	0	0	0	0	0	0	0
PHLPP2	1.25908	0.104	0	0	0	1	0	0	0	0	0	0	0	0	0	0	0
PNOC	1.25908	0.104	0	0	0	0	0	0	0	0	0	0	0	0	0	0	0
RAB3GAP1	1.25908	0.104	0	0	0	0	0	0	0	0	0	0	0	0	0	0	0
RHOD	1.25908	0.104	0	0	0	0	0	0	0	0	0	0	0	0	0	0	0
SF3B2	1.25908	0.104	0	0	0	0	0	0	0	0	0	0	0	0	0	0	0
SLC10A6	1.25908	0.104	0	0	0	0	0	0	0	0	0	0	0	0	0	0	0
SMYD4	1.25908	0.104	0	0	0	0	0	0	0	0	0	0	0	0	0	0	0
SNIP1	1.25908	0.104	0	0	0	0	0	0	0	0	0	0	0	0	0	0	0
SPDYC	1.25908	0.104	0	0	0	0	0	0	0	0	0	0	0	0	0	0	0
SRSF8	1.25908	0.104	0	0	0	0	0	0	0	0	0	0	0	0	0	0	0
TBC1D10B	1.25908	0.104	0	0	0	1	0	0	0	0	0	0	0	0	0	0	0
TEX9	1.25908	0.104	0	0	0	0	0	0	0	0	0	0	0	0	0	0	0
ZBED9	1.25908	0.104	0	0	0	0	0	0	0	0	0	0	0	0	0	0	0
A3GALT2	1.25357	0.105	0	0	0	0	0	0	0	0	0	0	0	0	0	0	0
AGR3	1.25357	0.105	0	0	0	0	0	0	0	0	0	0	0	0	0	0	0
ARHGEF10L	1.25357	0.105	0	0	0	0	0	0	0	0	0	0	0	0	0	0	0
CPNE1	1.25357	0.105	0	0	0	0	0	0	0	0	0	0	0	0	0	0	0
CRYAB	1.25357	0.105	0	0	0	0	1	0	0	0	0	0	0	0	0	0	0
EGFLAM	1.25357	0.105	0	0	0	0	0	0	0	0	0	0	0	0	0	0	0
FUT6	1.25357	0.105	0	0	0	0	0	0	0	0	0	0	0	0	0	0	0
ITIH2	1.25357	0.105	0	0	0	0	0	0	0	0	0	0	0	0	0	0	0
KCND2	1.25357	0.105	0	0	0	0	0	0	0	0	0	0	0	0	0	0	0
NMUR2	1.25357	0.105	0	0	0	0	0	0	0	0	0	0	0	0	0	0	0
PSMB6	1.25357	0.105	0	0	0	0	0	0	0	1	0	0	0	0	0	0	1
RPS8	1.25357	0.105	0	0	0	0	0	0	0	0	0	0	0	0	0	0	0
SEC22A	1.25357	0.105	0	0	0	0	0	0	0	0	0	0	0	0	0	0	0
SERPINB13	1.25357	0.105	0	0	0	0	0	0	0	0	0	0	0	0	0	0	0
SERPIND1	1.25357	0.105	0	0	0	0	0	0	0	0	0	0	0	0	0	0	0
SHOX2	1.25357	0.105	0	0	0	0	0	0	0	0	0	0	0	0	0	0	0
SMC1B	1.25357	0.105	0	0	0	0	0	0	0	0	0	0	0	0	0	0	0
SND1	1.25357	0.105	0	0	0	0	0	0	0	0	0	0	0	0	0	0	0
TMEM150C	1.25357	0.105	0	0	0	0	0	0	0	0	0	0	0	0	0	0	0
USP39	1.25357	0.105	0	0	0	0	0	0	0	0	0	0	0	0	0	0	0
VDAC2	1.25357	0.105	0	0	0	0	0	0	0	0	0	0	0	0	0	0	0
ZNF439	1.25357	0.105	0	0	0	0	0	0	0	0	0	0	0	0	0	0	0
ZNF687	1.25357	0.105	0	0	0	0	0	0	0	0	0	0	0	0	0	0	0
ZRANB3	1.25357	0.105	0	0	0	0	0	0	0	0	0	0	0	0	0	0	0
ANKRD62	1.24808	0.106	0	0	0	0	0	0	0	0	0	0	0	0	0	0	0
ASXL3	1.24808	0.106	1	0	0	0	0	0	0	0	0	0	0	0	0	0	0
DPP10	1.24808	0.106	0	0	0	0	0	0	0	0	0	0	0	0	0	0	0
FGD3	1.24808	0.106	0	0	0	0	1	0	0	0	0	0	0	0	0	0	0
FGL1	1.24808	0.106	0	0	0	0	0	0	0	0	0	0	0	0	0	0	0
GDAP1	1.24808	0.106	0	0	0	0	0	0	0	0	0	0	0	0	0	0	0
GNE	1.24808	0.106	0	0	0	0	0	0	0	0	0	0	0	0	0	0	0
HEATR6	1.24808	0.106	0	0	0	0	0	0	0	0	0	0	0	0	0	0	0
INHBE	1.24808	0.106	0	0	0	0	0	0	0	0	0	0	0	0	0	0	0
KDM4D	1.24808	0.106	0	0	0	0	0	0	0	0	0	0	0	0	0	0	0
PDPN	1.24808	0.106	0	0	0	0	0	0	0	0	0	0	0	0	0	0	0
PPP1R13B	1.24808	0.106	0	0	0	0	0	0	0	0	0	0	0	0	0	0	0
SEMA6B	1.24808	0.106	0	0	0	0	0	0	0	0	0	0	0	0	0	0	0
TFPI	1.24808	0.106	0	0	0	0	0	0	0	0	0	0	0	0	0	0	0
TOR2A	1.24808	0.106	0	0	0	0	0	0	0	0	0	0	0	0	0	0	0
TSG101	1.24808	0.106	0	0	0	0	0	0	0	0	0	0	0	0	0	0	0
USP28	1.24808	0.106	0	0	0	0	0	0	0	0	0	0	0	0	0	0	0
WIZ	1.24808	0.106	0	0	0	0	0	0	0	0	0	0	0	0	0	0	0
YIPF1	1.24808	0.106	0	0	0	0	0	0	0	0	0	0	0	0	0	0	0
ZNF560	1.24808	0.106	0	0	0	0	0	0	0	0	0	0	0	0	0	0	0
ANP32C	1.24264	0.107	0	0	0	0	0	0	0	0	0	0	0	0	0	0	0
ARL4A	1.24264	0.107	0	0	0	0	0	0	0	0	0	0	0	0	0	0	0
BATF2	1.24264	0.107	0	0	0	0	0	0	0	0	0	0	0	0	0	0	0
BTG1	1.24264	0.107	0	0	0	0	0	0	0	0	0	0	0	0	0	0	0
C4orf50	1.24264	0.107	0	0	0	0	0	0	0	0	0	0	0	0	0	0	0
CD300C	1.24264	0.107	0	0	0	0	0	0	0	0	0	0	0	0	0	0	0
DNAI1	1.24264	0.107	0	0	0	1	0	0	1	0	0	0	0	0	1	0	0
EHD2	1.24264	0.107	0	0	0	0	1	0	0	0	0	0	0	0	0	0	0
KIF21B	1.24264	0.107	0	0	0	0	1	0	0	0	0	0	0	0	0	0	0
LSM12	1.24264	0.107	0	0	0	0	0	0	0	0	0	0	0	0	0	0	0
NUP133	1.24264	0.107	0	0	0	0	0	0	0	0	0	0	0	0	0	0	0
PACS1	1.24264	0.107	0	0	0	0	0	0	0	0	0	0	0	0	0	0	0
REG3G	1.24264	0.107	0	0	0	0	0	0	0	0	0	0	0	0	0	0	0
SELK	1.24264	0.107	0	0	0	0	0	0	0	0	0	0	0	0	0	0	0
SYPL2	1.24264	0.107	0	0	0	0	0	0	0	0	0	0	0	0	0	0	0
TRAF3IP1	1.24264	0.107	0	0	0	1	0	0	0	0	0	0	0	0	1	0	0
ZNF117	1.24264	0.107	0	0	0	0	0	0	0	0	0	0	0	0	0	0	0
ZNF521	1.24264	0.107	0	0	0	0	0	0	0	0	0	0	0	0	0	0	0
APLF	1.23723	0.108	0	0	0	0	0	0	0	0	0	0	0	0	0	0	0
APMAP	1.23723	0.108	0	0	0	0	0	0	0	0	0	0	0	0	0	0	0
ATP6V1F	1.23723	0.108	0	0	0	0	0	0	0	0	0	0	0	0	0	0	0
CDKL4	1.23723	0.108	0	0	0	0	0	0	0	0	0	0	0	0	0	0	0
CHST13	1.23723	0.108	0	0	0	0	0	0	0	0	0	0	0	0	0	0	0
GBAS	1.23723	0.108	0	0	0	0	0	0	0	0	0	0	0	0	0	0	0
ING3	1.23723	0.108	0	0	0	0	0	0	0	0	0	0	0	0	0	0	0
LIN28A	1.23723	0.108	0	0	0	0	0	0	0	0	0	0	0	0	0	0	0
NIM1K	1.23723	0.108	0	0	0	0	0	0	0	0	0	0	0	0	0	0	0
NPC2	1.23723	0.108	0	0	0	0	0	0	0	0	0	0	0	0	0	0	0
OAF	1.23723	0.108	0	0	0	0	0	0	0	0	0	0	0	0	0	0	0
PIEZO1	1.23723	0.108	0	0	0	0	0	0	0	0	0	0	0	0	0	0	0
R3HDM2	1.23723	0.108	0	0	0	0	0	0	0	0	0	0	0	0	0	0	0
SERINC4	1.23723	0.108	0	0	0	0	0	0	0	0	1	0	0	0	0	0	0
SLC15A3	1.23723	0.108	0	0	0	0	0	0	0	0	0	0	0	0	0	0	0
SP8	1.23723	0.108	0	0	0	0	0	0	0	0	0	0	0	0	0	0	0
TAS2R1	1.23723	0.108	0	0	0	0	0	0	0	0	0	0	0	0	0	0	0
TMEM163	1.23723	0.108	0	0	0	0	0	0	0	0	0	0	0	0	0	0	0
TRMT11	1.23723	0.108	0	0	0	0	0	0	0	0	0	0	0	0	0	0	0
UBL7	1.23723	0.108	0	0	0	0	0	0	0	0	0	0	0	0	0	0	0
VEZF1	1.23723	0.108	0	0	0	0	0	0	0	0	0	0	0	0	0	0	0
ZBTB32	1.23723	0.108	0	0	0	0	0	0	0	0	0	0	0	0	0	0	0
ACCSL	1.23186	0.109	0	0	0	0	0	0	0	0	0	0	0	0	0	0	0
C20orf202	1.23186	0.109	0	0	0	0	0	0	0	0	0	0	0	0	0	0	0
C5orf60	1.23186	0.109	0	0	0	0	0	0	0	0	0	0	0	0	0	0	0
DLG2	1.23186	0.109	0	0	0	0	0	0	0	0	0	0	0	0	0	0	0
DNASE1L3	1.23186	0.109	0	0	0	0	0	0	0	0	0	0	0	0	0	0	0
EFEMP2	1.23186	0.109	0	0	0	0	0	0	0	0	0	0	0	0	0	1	0
FIGNL1	1.23186	0.109	0	0	0	0	0	0	0	0	0	0	0	0	0	0	0
FZD1	1.23186	0.109	0	0	0	0	0	0	0	0	0	0	0	0	0	0	1
GSTA2	1.23186	0.109	0	0	0	0	0	0	0	0	0	0	0	0	0	0	0
INHBC	1.23186	0.109	0	0	0	0	0	0	0	0	0	0	0	0	0	0	0
KRT25	1.23186	0.109	0	0	0	0	0	0	0	0	0	0	0	0	0	0	0
LMAN2L	1.23186	0.109	0	0	0	0	0	0	0	0	0	0	0	0	0	0	0
LOC101927824	1.23186	0.109	0	0	0	0	0	0	0	0	0	0	0	0	0	0	0
PDZD2	1.23186	0.109	0	0	0	0	0	0	0	0	0	0	0	0	0	0	0
PPP1R16B	1.23186	0.109	0	0	0	0	0	0	0	0	0	0	0	0	0	0	0
RAB4A	1.23186	0.109	0	0	0	0	0	0	0	0	0	0	0	0	0	0	0
RPL12	1.23186	0.109	0	0	0	0	0	0	0	0	0	0	0	0	0	0	0
SOWAHC	1.23186	0.109	0	0	0	0	0	0	0	0	0	0	0	0	0	0	0
TMEM88	1.23186	0.109	0	0	0	0	0	0	0	0	0	0	0	0	0	0	0
TRPM4	1.23186	0.109	0	0	0	0	0	0	0	0	0	0	0	0	0	0	0
ZNF488	1.23186	0.109	0	0	0	0	0	0	0	0	0	0	0	0	0	0	0
ALKBH3	1.22653	0.11	0	0	0	0	0	0	0	0	0	0	0	0	0	0	0
ARID3B	1.22653	0.11	0	0	0	0	0	0	0	0	0	0	0	0	0	0	0
C9orf156	1.22653	0.11	0	0	0	0	0	0	0	0	0	0	0	0	0	0	0
CASC5	1.22653	0.11	0	0	0	0	0	0	0	0	0	0	0	0	0	0	0
CATSPER1	1.22653	0.11	0	0	0	0	0	0	0	0	0	0	0	0	0	0	0
CBR4	1.22653	0.11	0	0	0	0	0	0	0	0	0	0	0	0	0	0	0
CLRN3	1.22653	0.11	0	0	0	0	0	0	0	0	0	0	0	0	0	0	0
CORO2B	1.22653	0.11	0	0	0	0	1	0	0	0	0	0	0	0	0	0	0
CPAMD8	1.22653	0.11	0	0	0	0	0	0	0	0	0	0	0	0	0	0	0
CSRNP3	1.22653	0.11	0	0	0	0	0	0	0	0	0	0	0	0	0	0	0
EDC3	1.22653	0.11	0	0	0	0	0	0	0	0	0	0	0	0	0	0	0
FBXL5	1.22653	0.11	0	0	0	0	0	0	0	0	0	0	0	0	0	0	0
MET	1.22653	0.11	1	0	0	1	0	0	0	0	0	0	0	0	0	0	0
MMRN2	1.22653	0.11	0	0	0	0	0	0	0	0	0	0	0	0	0	0	0
MTMR2	1.22653	0.11	0	0	0	0	0	0	0	0	0	0	0	0	0	0	0
NELFA	1.22653	0.11	0	0	0	0	0	0	0	0	0	0	0	0	0	0	0
PLA2G16	1.22653	0.11	0	0	0	0	0	0	0	0	0	0	0	0	0	0	0
PODXL	1.22653	0.11	0	0	0	0	0	0	0	0	0	0	0	0	0	0	0
SLC17A4	1.22653	0.11	0	0	0	0	0	0	0	0	0	0	0	0	0	0	0
SLC5A10	1.22653	0.11	0	0	0	0	0	0	0	0	0	0	0	0	0	0	0
SMO	1.22653	0.11	0	0	0	1	0	0	0	1	0	0	0	0	1	0	0
SPRED1	1.22653	0.11	0	0	0	0	0	1	0	0	0	0	0	0	0	0	0
TUB	1.22653	0.11	0	0	0	0	0	0	0	0	0	0	0	0	0	0	0
WFDC10B	1.22653	0.11	0	0	0	0	0	0	0	0	0	0	0	0	0	0	0
ANAPC10	1.22123	0.111	0	1	0	0	0	0	0	0	0	0	0	0	0	0	0
C6orf48	1.22123	0.111	0	0	0	0	0	0	0	0	0	0	0	0	0	0	0
CDA	1.22123	0.111	0	0	0	0	0	0	0	0	0	0	0	0	0	0	0
FAM135B	1.22123	0.111	0	0	0	0	0	0	0	0	0	0	0	0	0	0	0
MAP3K11	1.22123	0.111	0	0	0	0	0	0	0	0	0	0	0	0	0	0	0
OR6Q1	1.22123	0.111	0	0	0	0	0	0	0	0	0	0	0	0	0	0	0
SLC9A4	1.22123	0.111	0	0	0	0	0	0	0	0	0	0	0	0	0	0	0
TMEM40	1.22123	0.111	0	0	0	0	0	0	0	0	0	0	0	0	0	0	0
TRIM42	1.22123	0.111	0	0	0	0	0	0	0	0	0	0	0	0	0	0	0
AGBL5	1.21596	0.112	0	0	0	0	0	0	0	0	0	0	0	0	0	0	0
ATIC	1.21596	0.112	0	1	0	0	0	0	0	0	0	0	0	0	0	0	0
ATP13A2	1.21596	0.112	0	0	0	0	0	0	0	0	0	0	0	0	0	0	0
CCDC90B	1.21596	0.112	0	0	0	0	0	0	0	0	0	0	0	0	0	0	0
DDX19B	1.21596	0.112	0	0	0	0	0	0	0	0	0	0	0	0	0	0	0
DUS3L	1.21596	0.112	0	0	0	0	0	0	0	0	0	0	0	0	0	0	0
EID2B	1.21596	0.112	0	0	0	0	0	0	0	0	0	0	0	0	0	0	0
EMP3	1.21596	0.112	0	0	0	0	0	0	0	0	0	0	0	0	0	0	0
GSK3A	1.21596	0.112	0	0	0	0	0	0	0	0	0	0	1	0	0	0	0
MRPS5	1.21596	0.112	0	0	0	0	0	0	0	0	0	0	0	0	0	0	0
MUC13	1.21596	0.112	0	0	0	0	0	0	0	0	0	0	0	0	0	0	0
NKAIN4	1.21596	0.112	0	0	0	0	0	0	0	0	0	0	0	0	0	0	0
NUDCD2	1.21596	0.112	0	0	0	0	1	0	0	0	0	0	0	0	0	0	0
PNPLA1	1.21596	0.112	0	0	0	0	0	0	0	0	0	0	0	0	0	0	0
PRR5-ARHGAP8	1.21596	0.112	0	0	0	0	0	0	0	0	0	0	0	0	0	0	0
SAP30BP	1.21596	0.112	0	0	0	0	1	0	0	0	0	0	0	0	0	0	0
USP36	1.21596	0.112	0	0	0	0	0	0	0	0	0	0	0	0	0	0	0
USP54	1.21596	0.112	0	0	0	0	0	0	0	0	0	0	0	0	0	0	0
VMO1	1.21596	0.112	0	0	0	0	0	0	0	0	0	0	0	0	0	0	0
ZNF48	1.21596	0.112	0	0	0	0	0	0	0	0	0	0	0	0	0	0	0
AKR1E2	1.21073	0.113	0	0	0	0	0	0	0	0	0	0	0	0	0	0	0
BPIFA1	1.21073	0.113	0	0	0	0	0	0	0	0	0	0	0	0	0	0	0
CFAP53	1.21073	0.113	0	0	0	0	0	0	0	0	0	0	0	0	0	0	0
CNTN6	1.21073	0.113	0	0	0	0	0	0	0	0	0	0	0	0	0	0	0
GPR1	1.21073	0.113	0	0	0	0	0	0	0	0	0	0	0	0	0	0	0
IL1A	1.21073	0.113	0	0	0	0	0	0	0	0	0	0	0	0	0	0	0
ITCH	1.21073	0.113	0	0	0	0	0	0	0	1	0	1	0	0	0	0	0
LARGE	1.21073	0.113	0	0	0	0	0	0	0	0	0	0	0	0	0	0	0
MS4A4E	1.21073	0.113	0	0	0	0	0	0	0	0	0	0	0	0	0	0	0
NCF2	1.21073	0.113	0	0	0	0	0	0	0	0	0	0	0	0	0	0	0
PPBP	1.21073	0.113	0	0	0	0	0	0	0	0	0	0	0	0	0	0	0
RAB11B	1.21073	0.113	0	0	0	0	0	0	0	0	0	0	1	0	0	0	0
SSU72	1.21073	0.113	0	0	0	0	0	0	0	0	0	0	0	0	0	0	0
STX4	1.21073	0.113	0	0	0	0	0	0	0	0	0	0	0	0	0	0	0
TMEM74B	1.21073	0.113	0	0	0	0	0	0	0	0	0	0	0	0	0	0	0
UBE2I	1.21073	0.113	0	0	0	0	0	0	0	0	0	0	0	0	0	0	0
ZNF677	1.21073	0.113	0	0	0	0	0	0	0	0	0	0	0	0	0	0	0
ALOX15B	1.20553	0.114	0	0	0	0	1	0	0	0	0	0	0	0	0	0	0
C12orf43	1.20553	0.114	0	0	0	0	0	0	0	0	0	0	0	0	0	0	0
COL5A1	1.20553	0.114	0	0	0	0	0	0	0	0	0	0	0	0	0	1	0
EEF1B2	1.20553	0.114	0	0	0	0	0	0	0	0	0	0	0	0	0	0	0
FAM120AOS	1.20553	0.114	0	0	0	0	0	0	0	0	0	0	0	0	0	0	0
FAM172A	1.20553	0.114	0	0	0	0	0	0	0	0	0	0	0	0	0	0	0
GLMN	1.20553	0.114	0	0	0	0	0	0	0	0	0	0	0	0	0	0	0
HSPA8	1.20553	0.114	0	0	0	1	0	0	0	0	0	0	0	0	1	0	0
LRSAM1	1.20553	0.114	0	0	0	0	0	0	0	0	0	0	0	0	0	0	0
OR2V2	1.20553	0.114	0	0	0	0	0	0	0	0	0	0	0	0	0	0	0
PLEKHA2	1.20553	0.114	0	0	0	0	0	0	0	0	0	0	0	0	0	0	0
SIN3A	1.20553	0.114	0	0	1	0	0	0	0	0	0	0	0	0	0	0	0
SNCAIP	1.20553	0.114	0	0	0	0	0	0	0	0	0	0	0	0	0	0	0
TXNDC2	1.20553	0.114	0	0	0	0	0	0	0	0	0	0	0	0	0	0	0
ZNF684	1.20553	0.114	0	0	0	0	0	0	0	0	0	0	0	0	0	0	0
ARL13B	1.20036	0.115	0	0	0	1	0	0	0	0	0	0	0	0	1	0	0
BTRC	1.20036	0.115	0	0	0	0	0	0	0	1	0	0	0	0	0	0	1
CECR1	1.20036	0.115	0	0	0	0	0	0	0	0	0	0	0	0	0	0	0
CEP72	1.20036	0.115	0	0	0	1	0	0	0	0	0	0	0	0	1	0	0
CNOT4	1.20036	0.115	0	0	0	0	0	0	0	0	0	0	0	0	0	0	0
FABP7	1.20036	0.115	0	0	0	0	0	0	0	0	0	0	0	0	0	0	0
FAM162A	1.20036	0.115	0	0	0	0	0	0	0	0	0	0	0	0	0	0	0
[truncated: 15,344 more rows]

## Sheet: CTDs + LVOTDs
GENE	Z SCORE	P-VALUE	AUTISM	CHD	CHROMATIN	CILIA	CYTOSKELETON	FGF SIGNALING	FOXJ1	HEDGEHOG SIGNALING	HIGH HEART EXPRESSION	NOTCH1	PDGF SIGNALING	SER-THR KINASES	SYSCILIA	TFGB	WNT SIGNALING
OR5J2	3.54008	0.0002	0	0	0	0	0	0	0	0	0	0	0	0	0	0	0
OR5T2	3.45514	0.000275	0	0	0	0	0	0	0	0	0	0	0	0	0	0	0
DNAJB2	3.35279	0.0004	0	0	0	0	0	0	0	0	0	0	0	0	0	0	0
OR4C6	3.35279	0.0004	0	0	0	0	0	0	0	0	0	0	0	0	0	0	0
CTAGE1	3.33058	0.00043333	0	0	0	0	0	0	0	0	0	0	0	0	0	0	0
KCNK2	3.33058	0.00043333	0	0	0	0	0	0	0	0	0	0	0	0	0	0	0
OR8J3	3.30989	0.00046667	0	0	0	0	0	0	0	0	0	0	0	0	0	0	0
OR4A16	3.29053	0.0005	0	0	0	0	0	0	0	0	0	0	0	0	0	0	0
OR5T3	3.29053	0.0005	0	0	0	0	0	0	0	0	0	0	0	0	0	0	0
ARL4A	3.26362	0.00055	0	0	0	0	0	0	0	0	0	0	0	0	0	0	0
C1orf101	3.26362	0.00055	0	0	0	0	0	0	0	0	0	0	0	0	0	0	0
P2RX4	3.26362	0.00055	0	0	0	0	0	0	0	0	0	0	0	0	0	0	0
SEMA3C	3.23888	0.0006	0	1	0	0	0	0	0	0	0	0	0	0	0	0	0
OR5W2	3.21598	0.00065	0	0	0	0	0	0	0	0	0	0	0	0	0	0	0
OR8H3	3.15591	0.0008	0	0	0	0	0	0	0	0	0	0	0	0	0	0	0
SEPT9	3.13818	0.00085	0	0	0	0	1	0	0	0	0	0	0	0	0	0	0
ERI3	3.12139	0.0009	0	0	0	0	0	0	0	0	0	0	0	0	0	0	0
OR8H1	3.09023	0.001	0	0	0	0	0	0	0	0	0	0	0	0	0	0	0
OR8H2	3.09023	0.001	0	0	0	0	0	0	0	0	0	0	0	0	0	0	0
USP6NL	3.06181	0.0011	0	0	0	1	0	0	0	0	0	0	0	0	0	0	0
C1orf86	3.03567	0.0012	0	0	0	0	0	0	0	0	0	0	0	0	0	0	0
DHDH	3.03567	0.0012	0	0	0	0	0	0	0	0	0	0	0	0	0	0	0
OR5D13	3.03567	0.0012	0	0	0	0	0	0	0	0	0	0	0	0	0	0	0
SLC15A4	3.03567	0.0012	0	0	0	0	0	0	0	0	0	0	0	0	0	0	0
TMPRSS3	2.98888	0.0014	0	0	0	0	0	0	0	0	0	0	0	0	0	0	0
CD58	2.96774	0.0015	0	0	0	0	0	0	0	0	0	0	0	0	0	1	0
FGF19	2.96774	0.0015	0	0	0	0	0	1	0	0	0	0	0	0	0	0	0
ARFIP1	2.94784	0.0016	0	0	0	0	0	0	0	0	0	0	0	0	0	0	0
SCFD2	2.94784	0.0016	0	0	0	0	0	0	0	0	0	0	0	0	0	0	0
SERINC3	2.94784	0.0016	0	0	0	0	0	0	0	0	0	0	0	0	0	0	0
DFFA	2.92905	0.0017	0	0	0	0	0	0	0	0	0	0	0	0	0	0	0
LRRC52	2.92905	0.0017	0	0	0	0	0	0	0	0	0	0	0	0	0	0	0
LRP5	2.91124	0.0018	0	1	0	0	0	0	0	0	0	0	0	0	0	0	1
OR2A5	2.8943	0.0019	0	0	0	0	0	0	0	0	0	0	0	0	0	0	0
SLC28A3	2.8943	0.0019	0	0	0	0	0	0	0	0	0	0	0	0	0	0	0
OR4C46	2.87816	0.002	0	0	0	0	0	0	0	0	0	0	0	0	0	0	0
ITGB3BP	2.86274	0.0021	0	0	0	0	0	0	0	0	0	0	0	0	0	0	0
DMAP1	2.84796	0.0022	0	0	0	0	0	0	0	0	0	0	0	0	0	0	0
MRPL1	2.84796	0.0022	0	0	0	0	0	0	0	0	0	0	0	0	0	0	0
TRIM51	2.84796	0.0022	0	0	0	0	0	0	0	0	0	0	0	0	0	0	0
TTPAL	2.83379	0.0023	0	0	0	0	0	0	0	0	0	0	0	0	0	0	0
OR4C16	2.82016	0.0024	0	0	0	0	0	0	0	0	0	0	0	0	0	0	0
PDXK	2.82016	0.0024	0	0	0	0	0	0	0	0	0	0	0	0	0	0	0
PKIG	2.82016	0.0024	0	0	0	0	0	0	0	0	0	0	0	0	0	0	0
ABCB6	2.79438	0.0026	0	0	0	0	0	0	0	0	0	0	0	0	0	0	0
PRKCZ	2.79438	0.0026	0	0	0	1	0	0	0	0	0	0	0	0	0	1	0
PIWIL2	2.77033	0.0028	0	0	0	0	0	0	0	0	0	0	0	0	0	0	0
RBM34	2.77033	0.0028	0	0	0	0	0	0	0	0	0	0	0	0	0	0	0
NLRP7	2.74778	0.003	0	0	0	0	0	0	0	0	0	0	0	0	0	0	0
TNFRSF21	2.74778	0.003	0	1	0	0	0	0	0	0	0	0	0	0	0	0	0
CLIP2	2.70648	0.0034	0	0	0	0	0	0	0	0	0	0	0	0	0	0	0
OR8I2	2.66934	0.0038	0	0	0	0	0	0	0	0	0	0	0	0	0	0	0
OR8J1	2.66934	0.0038	0	0	0	0	0	0	0	0	0	0	0	0	0	0	0
SPIN1	2.66934	0.0038	0	0	0	0	0	0	0	0	0	0	0	0	0	0	0
ZNF438	2.66934	0.0038	0	0	0	0	0	0	0	0	0	0	0	0	0	0	0
GLI1	2.65207	0.004	0	0	0	1	0	0	0	1	0	0	0	0	1	0	0
BHMG1	2.63555	0.0042	0	0	0	0	0	0	0	0	0	0	0	0	0	0	0
CPN1	2.63555	0.0042	0	0	0	0	0	0	0	0	0	0	0	0	0	0	0
FRMPD2	2.63555	0.0042	0	0	0	0	1	0	0	0	0	0	0	0	0	0	0
OR5H2	2.61973	0.0044	0	0	0	0	0	0	0	0	0	0	0	0	0	0	0
OR8K3	2.61973	0.0044	0	0	0	0	0	0	0	0	0	0	0	0	0	0	0
RGL1	2.60453	0.0046	0	0	0	0	0	0	0	0	0	0	0	0	0	0	0
TIGD4	2.60453	0.0046	0	0	0	0	0	0	0	0	0	0	0	0	0	0	0
CLDN20	2.58991	0.0048	0	0	0	0	0	0	0	0	0	0	0	0	0	0	0
DTD1	2.58991	0.0048	0	0	0	0	0	0	0	0	0	0	0	0	0	0	0
OR51A2	2.58991	0.0048	0	0	0	0	0	0	0	0	0	0	0	0	0	0	0
ANKRD60	2.57583	0.005	0	0	0	0	0	0	0	0	0	0	0	0	0	0	0
BSPRY	2.57583	0.005	0	0	0	0	0	0	0	0	0	0	0	0	0	0	0
ETFA	2.56224	0.0052	0	0	0	0	0	0	0	0	0	0	0	0	0	0	0
ACTA2	2.5491	0.0054	0	1	0	0	1	0	0	0	0	0	0	0	0	0	0
CABP7	2.5491	0.0054	0	0	0	0	0	0	0	0	0	0	0	0	0	0	0
CORO2B	2.5364	0.0056	0	0	0	0	1	0	0	0	0	0	0	0	0	0	0
HYAL2	2.5364	0.0056	0	0	0	0	0	0	0	0	0	0	0	0	0	0	0
IL3	2.5364	0.0056	0	0	0	0	0	0	0	0	0	0	0	0	0	0	0
VAV2	2.5364	0.0056	0	0	0	0	0	0	0	0	0	0	1	0	0	0	0
GSKIP	2.52408	0.0058	0	0	0	0	0	0	0	0	0	0	0	0	0	0	0
TFAP2D	2.52408	0.0058	0	0	0	0	0	0	0	0	0	0	0	0	0	0	0
ARPC5	2.51214	0.006	0	0	0	0	1	0	0	0	0	0	0	0	0	0	0
BEST1	2.51214	0.006	0	0	0	0	0	0	0	0	0	0	0	0	0	0	0
ELN	2.51214	0.006	0	1	0	0	0	0	0	0	0	0	0	0	0	1	0
FAM13C	2.51214	0.006	0	0	0	0	0	0	0	0	0	0	0	0	0	0	0
LOC390877	2.51214	0.006	0	0	0	0	0	0	0	0	0	0	0	0	0	0	0
NRAP	2.50055	0.0062	0	0	0	0	0	0	0	0	0	0	0	0	0	0	0
ZNF33B	2.50055	0.0062	0	0	0	0	0	0	0	0	0	0	0	0	0	0	0
FANCL	2.48929	0.0064	0	1	0	0	0	0	0	0	0	0	0	0	0	0	0
HMBS	2.48929	0.0064	0	0	0	0	0	0	0	0	0	0	0	0	0	0	0
KHNYN	2.48929	0.0064	0	0	0	0	0	0	0	0	0	0	0	0	0	0	0
LMNTD2	2.47833	0.0066	0	0	0	0	0	0	0	0	0	0	0	0	0	0	0
MYEF2	2.47833	0.0066	0	0	0	0	0	0	0	0	1	0	0	0	0	0	0
AVEN	2.46766	0.0068	0	0	0	0	0	0	0	0	0	0	0	0	0	0	0
GLT1D1	2.46766	0.0068	0	0	0	0	0	0	0	0	0	0	0	0	0	0	0
SDCBP2	2.45726	0.007	0	0	0	0	0	0	0	0	0	0	0	0	0	0	0
SDR39U1	2.45726	0.007	0	0	0	0	0	0	0	0	0	0	0	0	0	0	0
C12orf43	2.44713	0.0072	0	0	0	0	0	0	0	0	0	0	0	0	0	0	0
HYOU1	2.44713	0.0072	0	0	0	0	0	0	0	0	0	0	0	0	0	0	0
RXFP3	2.44713	0.0072	0	0	0	0	0	0	0	0	0	0	0	0	0	0	0
ZNF79	2.44713	0.0072	0	0	0	0	0	0	0	0	0	0	0	0	0	0	0
JADE1	2.43724	0.0074	0	0	0	0	0	0	0	0	0	0	0	0	0	0	0
APOBEC4	2.42758	0.0076	0	0	0	0	0	0	0	0	0	0	0	0	0	0	0
HADHB	2.42758	0.0076	0	0	0	0	0	0	0	0	0	0	0	0	0	0	0
APOL5	2.41814	0.0078	0	0	0	0	0	0	0	0	0	0	0	0	0	0	0
CDYL2	2.41814	0.0078	0	0	0	0	0	0	0	0	0	0	0	0	0	0	0
CEP55	2.41814	0.0078	0	0	0	0	0	0	0	0	0	0	0	0	0	0	0
NPW	2.40892	0.008	0	0	0	0	0	0	0	0	0	0	0	0	0	0	0
PRR31	2.40892	0.008	0	0	0	0	0	0	0	0	0	0	0	0	0	0	0
SNRNP48	2.40892	0.008	0	0	0	0	0	0	0	0	0	0	0	0	0	0	0
TRIM37	2.40892	0.008	0	0	1	1	0	0	0	0	0	0	0	0	0	0	0
FBXW7	2.39989	0.0082	0	0	0	0	0	0	0	0	0	1	0	0	0	0	0
ZFAND2B	2.39989	0.0082	0	0	0	0	0	0	0	0	0	0	0	0	0	0	0
NLRP10	2.39106	0.0084	0	0	0	0	0	0	0	0	0	0	0	0	0	0	0
DMPK	2.3824	0.0086	0	0	0	0	0	0	0	0	0	0	0	0	0	0	0
LCMT1	2.3824	0.0086	0	0	0	0	0	0	0	0	0	0	0	0	0	0	0
WHSC1L1	2.3824	0.0086	0	1	0	0	0	0	0	0	0	0	0	0	0	0	0
ATOH1	2.37393	0.0088	0	0	0	0	0	0	0	0	0	0	0	0	0	0	0
CRMP1	2.37393	0.0088	0	0	0	0	0	0	0	0	0	0	0	0	0	0	0
PAFAH2	2.37393	0.0088	0	0	0	0	0	0	0	0	0	0	0	0	0	0	0
ADA	2.35747	0.0092	0	0	0	0	0	0	0	0	0	0	0	0	0	0	0
INHBE	2.34947	0.0094	0	0	0	0	0	0	0	0	0	0	0	0	0	0	0
MGAT4B	2.34947	0.0094	0	0	0	0	0	0	0	0	0	0	0	0	0	0	0
FOLH1	2.34162	0.0096	0	0	0	0	0	0	0	0	0	0	0	0	0	0	0
TAPBPL	2.34162	0.0096	0	0	0	0	0	0	0	0	0	0	0	0	0	0	0
AQP1	2.32635	0.01	0	0	0	0	0	0	0	0	0	0	0	0	0	0	0
C1S	2.32635	0.01	0	0	0	0	0	0	0	0	0	0	0	0	0	0	0
C21orf2	2.32635	0.01	0	0	0	1	0	0	0	0	0	0	0	0	1	0	0
CRYGA	2.32635	0.01	0	0	0	0	0	0	0	0	0	0	0	0	0	0	0
CTTN	2.32635	0.01	0	0	0	0	1	0	0	0	0	0	0	0	0	0	0
HADHA	2.32635	0.01	0	0	0	0	0	0	0	0	0	0	0	0	0	0	0
LYRM2	2.32635	0.01	0	0	0	0	0	0	0	0	0	0	0	0	0	0	0
NDUFAF4	2.32635	0.01	0	0	0	0	0	0	0	0	0	0	0	0	0	0	0
OR5R1	2.32635	0.01	0	0	0	0	0	0	0	0	0	0	0	0	0	0	0
P2RX7	2.32635	0.01	0	0	0	0	1	0	0	0	0	0	0	0	0	0	0
PTPRB	2.32635	0.01	0	0	0	0	0	0	0	0	0	0	0	0	0	0	0
RPL12	2.32635	0.01	0	0	0	0	0	0	0	0	0	0	0	0	0	0	0
SHISA6	2.32635	0.01	0	0	0	0	0	0	0	0	0	0	0	0	0	0	0
TAAR5	2.32635	0.01	0	0	0	0	0	0	0	0	0	0	0	0	0	0	0
TFB1M	2.32635	0.01	0	0	0	0	0	0	0	0	0	0	0	0	0	0	0
THAP3	2.32635	0.01	0	0	0	0	0	0	0	0	0	0	0	0	0	0	0
TIAM2	2.32635	0.01	0	0	0	0	1	0	0	0	0	0	0	0	0	0	0
TULP4	2.32635	0.01	0	0	0	0	0	0	0	0	0	0	0	0	0	0	0
IGSF5	2.31891	0.0102	0	0	0	0	0	0	0	0	0	0	0	0	0	0	0
PRL	2.3044	0.0106	0	0	0	0	0	0	0	0	0	0	0	0	0	0	0
THBS1	2.3044	0.0106	0	0	0	0	0	0	0	0	0	0	0	0	0	1	0
ALG6	2.29733	0.0108	0	0	0	0	0	0	0	0	0	0	0	0	0	0	0
OTX2	2.29733	0.0108	0	0	0	0	1	0	0	0	0	0	0	0	0	0	0
ALG1	2.29037	0.011	0	0	0	0	0	0	0	0	0	0	0	0	0	0	0
ASB15	2.29037	0.011	0	0	0	0	0	0	0	0	0	0	0	0	0	0	0
C20orf196	2.29037	0.011	0	0	0	0	0	0	0	0	0	0	0	0	0	0	0
CLPX	2.29037	0.011	0	0	0	0	0	0	0	0	0	0	0	0	0	0	0
DTX3L	2.29037	0.011	0	0	0	0	0	0	0	0	0	0	0	0	0	0	0
EFCAB7	2.29037	0.011	0	0	0	0	0	0	0	1	0	0	0	0	0	0	0
EPHX1	2.29037	0.011	0	0	0	0	0	0	0	0	0	0	0	0	0	0	0
FOXE3	2.29037	0.011	0	0	0	0	0	0	0	0	0	0	0	0	0	0	0
GUCA2B	2.29037	0.011	0	0	0	0	0	0	0	0	0	0	0	0	0	0	0
HIF3A	2.29037	0.011	0	0	0	0	0	0	0	0	0	0	0	0	0	0	0
KLRD1	2.29037	0.011	0	0	0	0	0	0	0	0	0	0	0	0	0	0	0
KRTAP9-4	2.29037	0.011	0	0	0	0	0	0	0	0	0	0	0	0	0	0	0
LARP1B	2.29037	0.011	0	0	0	0	0	0	0	0	0	0	0	0	0	0	0
MON1A	2.29037	0.011	0	0	0	0	0	0	0	0	0	0	0	0	0	0	0
MST1R	2.29037	0.011	0	0	0	0	0	0	0	0	0	0	0	0	0	0	0
PHGDH	2.29037	0.011	0	0	0	0	0	0	0	0	0	0	0	0	0	0	0
PNLIPRP3	2.29037	0.011	0	0	0	0	0	0	0	0	0	0	0	0	0	0	0
PRIMA1	2.29037	0.011	0	0	0	0	0	0	0	0	0	0	0	0	0	0	0
SOCS4	2.29037	0.011	0	0	0	0	0	0	0	0	0	0	0	0	0	0	0
VAMP1	2.29037	0.011	0	0	0	0	0	0	0	0	0	0	0	0	0	0	0
VMAC	2.29037	0.011	0	0	0	0	0	0	0	0	0	0	0	0	0	0	0
ZYG11A	2.29037	0.011	0	0	0	0	0	0	0	0	0	0	0	0	0	0	0
AGR3	2.26358	0.0118	0	0	0	0	0	0	0	0	0	0	0	0	0	0	0
ATG2B	2.25713	0.012	0	0	0	0	0	0	0	0	0	0	0	0	0	0	0
BEND4	2.25713	0.012	0	0	0	0	0	0	0	0	0	0	0	0	0	0	0
BTBD2	2.25713	0.012	0	0	0	0	0	0	0	0	0	0	0	0	0	0	0
CBS	2.25713	0.012	0	0	0	0	0	0	0	0	0	0	0	0	0	0	0
CCDC71L	2.25713	0.012	0	0	0	0	0	0	0	0	0	0	0	0	0	0	0
DAOA	2.25713	0.012	0	0	0	0	0	0	0	0	0	0	0	0	0	0	0
FHDC1	2.25713	0.012	0	0	0	0	0	0	0	0	0	0	0	0	0	0	0
GCH1	2.25713	0.012	0	0	0	0	0	0	0	0	0	0	0	0	0	0	0
LAMA4	2.25713	0.012	0	0	0	0	0	0	0	0	1	0	0	0	0	1	0
LAMTOR2	2.25713	0.012	0	0	0	0	0	0	0	0	0	0	0	0	0	0	0
LY6G6C	2.25713	0.012	0	0	0	0	0	0	0	0	0	0	0	0	0	0	0
MEF2C	2.25713	0.012	0	1	0	0	0	0	0	0	0	0	0	0	0	0	0
MLLT10	2.25713	0.012	0	0	0	0	0	0	0	0	0	0	0	0	0	0	0
MS4A5	2.25713	0.012	0	0	0	0	0	0	0	0	0	0	0	0	0	0	0
NFE2L2	2.25713	0.012	0	0	0	0	0	0	0	0	0	0	0	0	0	0	0
PPP6R3	2.25713	0.012	0	0	0	0	0	0	0	0	0	0	0	0	0	0	0
RNASE12	2.25713	0.012	0	0	0	0	0	0	0	0	0	0	0	0	0	0	0
S100B	2.25713	0.012	0	0	0	0	0	0	0	0	0	0	0	0	0	0	0
TIMP3	2.25713	0.012	0	0	0	0	0	0	0	0	0	0	0	0	0	0	0
TUBA4A	2.25713	0.012	0	0	0	1	0	0	0	1	0	0	0	0	1	0	0
WASF3	2.25713	0.012	0	0	0	0	1	0	0	0	0	0	0	0	0	0	0
LITAF	2.25077	0.0122	0	0	0	0	0	0	0	0	0	0	0	0	0	0	0
GGPS1	2.2445	0.0124	0	0	0	0	0	0	0	0	0	0	0	0	0	0	0
PTPMT1	2.2445	0.0124	0	0	0	0	0	0	0	0	0	0	0	0	0	0	0
ARID4B	2.22621	0.013	0	0	1	0	0	0	0	0	0	0	0	0	0	0	0
CAMKK2	2.22621	0.013	0	0	0	0	0	0	0	0	0	0	0	0	0	0	0
DGUOK	2.22621	0.013	0	0	0	0	0	0	0	0	0	0	0	0	0	0	0
DLK1	2.22621	0.013	0	0	0	0	0	0	0	0	0	1	0	0	0	0	0
DUOX1	2.22621	0.013	0	0	0	0	0	0	0	0	0	0	0	0	0	0	0
FAS	2.22621	0.013	0	0	0	0	0	0	0	0	0	0	0	0	0	0	0
IFNG	2.22621	0.013	0	0	0	0	0	0	0	0	0	0	0	0	0	0	0
KCNB1	2.22621	0.013	0	0	0	0	0	0	0	0	0	0	0	0	0	0	0
NR0B2	2.22621	0.013	0	0	0	0	0	0	0	0	0	0	0	0	0	0	0
OASL	2.22621	0.013	0	0	0	0	0	0	0	0	0	0	0	0	0	0	0
OR4A15	2.22621	0.013	0	0	0	0	0	0	0	0	0	0	0	0	0	0	0
OR5K4	2.22621	0.013	0	0	0	0	0	0	0	0	0	0	0	0	0	0	0
OR5M11	2.22621	0.013	0	0	0	0	0	0	0	0	0	0	0	0	0	0	0
PDGFRA	2.22621	0.013	0	1	0	0	0	0	0	0	0	0	1	0	0	0	0
PRSS48	2.22621	0.013	0	0	0	0	0	0	0	0	0	0	0	0	0	0	0
PTPN12	2.22621	0.013	0	0	0	0	0	0	0	0	0	0	0	0	0	0	0
RAPSN	2.22621	0.013	0	0	0	0	0	0	0	0	0	0	0	0	0	0	0
VRK2	2.22621	0.013	0	0	0	0	0	0	0	0	0	0	0	0	0	0	0
WDHD1	2.22621	0.013	0	0	0	0	0	0	0	0	0	0	0	0	0	0	0
ZBTB48	2.22621	0.013	0	0	0	0	0	0	0	0	0	0	0	0	0	0	0
ZDHHC8	2.22621	0.013	0	0	0	0	0	0	0	0	0	0	0	0	0	0	0
SLC24A5	2.21442	0.0134	0	0	0	0	0	0	0	0	0	0	0	0	0	0	0
IQCJ	2.20864	0.0136	0	0	0	0	0	0	0	0	0	0	0	0	0	0	0
ADPGK	2.19729	0.014	0	0	0	0	0	0	0	0	0	0	0	0	0	0	0
AGBL4	2.19729	0.014	0	0	0	0	0	0	0	0	0	0	0	0	0	0	0
ATG9A	2.19729	0.014	0	0	0	0	0	0	0	0	0	0	0	0	0	0	0
ATP5F1	2.19729	0.014	0	0	0	0	0	0	0	0	0	0	0	0	0	0	0
BTF3L4	2.19729	0.014	0	0	0	0	0	0	0	0	0	0	0	0	0	0	0
DMWD	2.19729	0.014	0	0	0	0	0	0	0	0	0	0	0	0	0	0	0
EIF2AK4	2.19729	0.014	0	0	0	0	0	0	0	0	0	0	0	0	0	0	0
FSIP1	2.19729	0.014	0	0	0	0	0	0	0	0	0	0	0	0	0	0	0
IQUB	2.19729	0.014	0	0	0	1	0	0	1	0	0	0	0	0	0	0	0
LRRC75A	2.19729	0.014	0	0	0	0	0	0	0	0	0	0	0	0	0	0	0
LTC4S	2.19729	0.014	0	0	0	0	0	0	0	0	0	0	0	0	0	0	0
OR9G4	2.19729	0.014	0	0	0	0	0	0	0	0	0	0	0	0	0	0	0
PGM1	2.19729	0.014	0	0	0	0	1	0	0	0	0	0	0	0	0	0	0
PZP	2.19729	0.014	0	0	0	0	0	0	0	0	0	0	0	0	0	0	0
SPHK2	2.19729	0.014	0	0	0	0	0	0	0	0	0	0	0	0	0	0	0
TBCE	2.19729	0.014	0	0	0	0	0	0	0	0	0	0	0	0	0	0	0
CASP7	2.17009	0.015	0	0	0	0	0	0	0	0	0	0	0	0	0	0	0
CLCA2	2.17009	0.015	0	0	0	0	0	0	0	0	0	0	0	0	0	0	0
COL4A3	2.17009	0.015	0	0	0	0	0	0	0	0	0	0	0	0	0	1	0
CPB1	2.17009	0.015	0	0	0	0	0	0	0	0	0	0	0	0	0	0	0
FMO2	2.17009	0.015	0	0	0	0	0	0	0	0	0	0	0	0	0	0	0
HSPB8	2.17009	0.015	0	0	0	0	0	0	0	0	0	0	0	0	0	0	0
LGR5	2.17009	0.015	0	0	0	0	0	0	0	0	0	0	0	0	0	0	1
MGP	2.17009	0.015	0	1	0	0	0	0	0	0	0	0	0	0	0	0	0
MMP9	2.17009	0.015	0	0	0	0	0	0	0	0	0	0	0	0	0	1	0
NXN	2.17009	0.015	0	0	0	0	0	0	0	0	0	0	0	0	0	0	0
PIK3CD	2.17009	0.015	0	0	0	0	0	0	0	0	0	0	1	0	0	0	0
PPM1E	2.17009	0.015	0	0	0	0	0	0	0	0	0	0	0	0	0	0	0
PTPRN	2.17009	0.015	0	0	0	0	0	0	0	0	0	0	0	0	0	0	0
RPE65	2.17009	0.015	0	0	0	0	0	0	0	0	0	0	0	0	0	0	0
STYK1	2.17009	0.015	0	0	0	0	0	0	0	0	0	0	0	0	0	0	0
TMEM52B	2.17009	0.015	0	0	0	0	0	0	0	0	0	0	0	0	0	0	0
TNK1	2.17009	0.015	0	0	0	0	0	0	0	0	0	0	0	0	0	0	0
TRAM1L1	2.17009	0.015	0	0	0	0	0	0	0	0	0	0	0	0	0	0	0
ADIG	2.14441	0.016	0	0	0	0	0	0	0	0	0	0	0	0	0	0	0
ANPEP	2.14441	0.016	0	0	0	0	0	0	0	0	0	0	0	0	0	0	0
BAP1	2.14441	0.016	0	0	1	0	0	0	0	0	0	0	0	0	0	0	0
CDSN	2.14441	0.016	0	0	0	0	0	0	0	0	0	0	0	0	0	0	0
CLIP1	2.14441	0.016	0	0	0	0	1	0	0	0	0	0	0	0	0	0	0
EEA1	2.14441	0.016	0	0	0	0	0	0	0	0	0	0	0	0	0	0	0
IL27RA	2.14441	0.016	0	0	0	0	0	0	0	0	0	0	0	0	0	0	0
KLHL21	2.14441	0.016	0	0	0	0	0	0	0	0	1	0	0	0	0	0	0
KLK1	2.14441	0.016	0	0	0	0	0	0	0	0	0	0	0	0	0	0	0
KRTAP9-6	2.14441	0.016	0	0	0	0	0	0	0	0	0	0	0	0	0	0	0
KRTAP9-7	2.14441	0.016	0	0	0	0	0	0	0	0	0	0	0	0	0	0	0
OR2A2	2.14441	0.016	0	0	0	0	0	0	0	0	0	0	0	0	0	0	0
RAB3GAP1	2.14441	0.016	0	0	0	0	0	0	0	0	0	0	0	0	0	0	0
RFC2	2.14441	0.016	0	0	0	0	0	0	0	0	0	0	0	0	0	0	0
RGS20	2.14441	0.016	0	0	0	0	0	0	0	0	0	0	0	0	0	0	0
RSPO4	2.14441	0.016	0	0	0	0	0	0	0	0	0	0	0	0	0	0	1
SAMD14	2.14441	0.016	0	0	0	0	0	0	0	0	0	0	0	0	0	0	0
SIX5	2.14441	0.016	0	0	0	0	0	0	0	0	0	0	0	0	0	0	0
SLFN5	2.14441	0.016	0	0	0	0	0	0	0	0	0	0	0	0	0	0	0
TANGO2	2.14441	0.016	0	0	0	0	0	0	0	0	0	0	0	0	0	0	0
TRIP13	2.14441	0.016	0	0	0	0	0	0	0	0	0	0	0	0	0	0	0
TTC22	2.14441	0.016	0	0	0	0	0	0	0	0	0	0	0	0	0	0	0
ZYG11B	2.14441	0.016	0	0	0	0	0	0	0	0	0	0	0	0	0	0	0
APITD1	2.12007	0.017	0	0	0	0	0	0	0	0	0	0	0	0	0	0	0
ASNSD1	2.12007	0.017	0	0	0	0	0	0	0	0	1	0	0	0	0	0	0
C21orf62	2.12007	0.017	0	0	0	0	0	0	0	0	0	0	0	0	0	0	0
FAM107A	2.12007	0.017	0	0	0	0	0	0	0	0	0	0	0	0	0	0	0
FBXO34	2.12007	0.017	0	0	0	0	0	0	0	0	0	0	0	0	0	0	0
GLB1L	2.12007	0.017	0	0	0	0	0	0	0	0	0	0	0	0	0	0	0
GMPS	2.12007	0.017	0	0	0	0	0	0	0	0	0	0	0	0	0	0	0
GNPTG	2.12007	0.017	0	0	0	0	0	0	0	0	0	0	0	0	0	0	0
KRTAP9-8	2.12007	0.017	0	0	0	0	0	0	0	0	0	0	0	0	0	0	0
LOC101929766	2.12007	0.017	0	0	0	0	0	0	0	0	0	0	0	0	0	0	0
LRSAM1	2.12007	0.017	0	0	0	0	0	0	0	0	0	0	0	0	0	0	0
MUC3A	2.12007	0.017	0	0	0	0	0	0	0	0	0	0	0	0	0	0	0
NEU2	2.12007	0.017	0	0	0	0	0	0	0	0	0	0	0	0	0	0	0
NUDT17	2.12007	0.017	0	0	0	0	0	0	0	0	0	0	0	0	0	0	0
OSTF1	2.12007	0.017	0	0	0	0	0	0	0	0	0	0	0	0	0	0	0
PARP9	2.12007	0.017	0	0	0	0	0	0	0	0	0	0	0	0	0	0	0
PDK2	2.12007	0.017	0	0	0	0	0	0	0	0	0	0	0	0	0	0	0
PTPN23	2.12007	0.017	0	0	0	1	0	0	0	0	0	0	0	0	0	0	0
SECTM1	2.12007	0.017	0	0	0	0	0	0	0	0	0	0	0	0	0	0	0
SLCO1B3	2.12007	0.017	0	0	0	0	0	0	0	0	0	0	0	0	0	0	0
SYNJ1	2.12007	0.017	0	0	0	0	0	0	0	0	0	0	0	0	0	0	0
TRIM55	2.12007	0.017	0	0	0	0	0	0	0	0	0	0	0	0	0	0	0
WDR77	2.12007	0.017	0	0	0	0	0	0	0	0	0	0	0	0	0	0	0
CPEB4	2.09693	0.018	0	0	0	0	1	0	0	0	0	0	0	0	0	0	0
DDX1	2.09693	0.018	0	0	0	0	0	0	0	0	0	0	0	0	0	0	0
GNG4	2.09693	0.018	0	0	0	0	0	0	0	0	0	0	0	0	0	0	1
HK2	2.09693	0.018	0	0	0	0	0	0	0	0	0	0	0	0	0	0	0
HMSD	2.09693	0.018	0	0	0	0	0	0	0	0	0	0	0	0	0	0	0
KLHL18	2.09693	0.018	0	0	0	0	0	0	0	0	0	0	0	0	0	0	0
LOC402096	2.09693	0.018	0	0	0	0	0	0	0	0	0	0	0	0	0	0	0
NTSR1	2.09693	0.018	0	0	0	0	0	0	0	0	0	0	0	0	0	0	0
PLEK	2.09693	0.018	0	0	0	0	0	0	0	0	0	0	0	0	0	0	0
SEMA3G	2.09693	0.018	0	0	0	0	0	0	0	0	0	0	0	0	0	0	0
SLC17A6	2.09693	0.018	0	0	0	0	0	0	0	0	0	0	0	0	0	0	0
SLIT2	2.09693	0.018	0	0	0	0	0	0	0	0	0	0	0	0	0	0	0
UGT1A5	2.09693	0.018	0	0	0	0	0	0	0	0	0	0	0	0	0	0	0
ZNF441	2.09693	0.018	0	0	0	0	0	0	0	0	0	0	0	0	0	0	0
ARV1	2.07485	0.019	0	0	0	0	0	0	0	0	0	0	0	0	0	0	0
CBX3	2.07485	0.019	0	0	0	0	0	0	0	0	0	0	0	0	0	0	0
DACT1	2.07485	0.019	0	0	0	0	0	0	0	0	0	0	0	0	0	0	1
FIGN	2.07485	0.019	0	0	0	0	0	0	0	0	0	0	0	0	0	0	0
GPR63	2.07485	0.019	0	0	0	0	0	0	0	0	0	0	0	0	0	0	0
LMOD2	2.07485	0.019	0	0	0	0	1	0	0	0	0	0	0	0	0	0	0
LOC101927402	2.07485	0.019	0	0	0	0	0	0	0	0	0	0	0	0	0	0	0
LOC388849	2.07485	0.019	0	0	0	0	0	0	0	0	0	0	0	0	0	0	0
LRRC23	2.07485	0.019	0	0	0	0	0	0	0	0	0	0	0	0	0	0	0
LSS	2.07485	0.019	0	0	0	0	0	0	0	0	0	0	0	0	0	0	0
SEPHS2	2.07485	0.019	0	0	0	0	0	0	0	0	0	0	0	0	0	0	0
SLC38A3	2.07485	0.019	0	0	0	0	0	0	0	0	0	0	0	0	0	0	0
SLCO1B7	2.07485	0.019	0	0	0	0	0	0	0	0	0	0	0	0	0	0	0
ZNF721	2.07485	0.019	0	0	0	0	0	0	0	0	0	0	0	0	0	0	0
FAM213B	2.05375	0.02	0	0	0	0	0	0	0	0	0	0	0	0	0	0	0
FLT4	2.05375	0.02	0	0	0	0	0	0	0	0	0	0	0	0	0	0	0
FNIP2	2.05375	0.02	0	0	0	0	0	0	0	0	0	0	0	0	0	0	0
KRT32	2.05375	0.02	0	0	0	0	0	0	0	0	0	0	0	0	0	0	0
LILRB3	2.05375	0.02	0	0	0	0	0	0	0	0	0	0	0	0	0	0	0
MYO1D	2.05375	0.02	0	0	0	0	0	0	0	0	0	0	0	0	0	0	0
PPAPDC1B	2.05375	0.02	0	0	0	0	0	0	0	0	0	0	0	0	0	0	0
PRKG2	2.05375	0.02	0	0	0	0	0	0	0	0	0	0	0	0	0	0	1
SLC1A4	2.05375	0.02	0	0	0	0	0	0	0	0	0	0	0	0	0	0	0
SYNPR	2.05375	0.02	0	0	0	0	0	0	0	0	0	0	0	0	0	0	0
THEM4	2.05375	0.02	0	0	0	0	0	0	0	0	0	0	0	0	0	0	0
TMEM123	2.05375	0.02	0	0	0	0	0	0	0	0	0	0	0	0	0	0	0
VTI1A	2.05375	0.02	0	0	0	0	0	0	0	0	0	0	0	0	0	0	0
ARHGAP9	2.03352	0.021	0	0	0	0	0	0	0	0	0	0	1	0	0	0	0
ARMC2	2.03352	0.021	0	0	0	0	0	0	0	0	0	0	0	0	0	0	0
ATG14	2.03352	0.021	0	0	0	1	0	0	0	0	0	0	0	0	0	0	0
BHLHE22	2.03352	0.021	0	0	0	0	0	0	0	0	0	0	0	0	0	0	0
C10orf11	2.03352	0.021	0	0	0	0	0	0	0	0	0	0	0	0	0	0	0
C10orf95	2.03352	0.021	0	0	0	0	0	0	0	0	0	0	0	0	0	0	0
COL13A1	2.03352	0.021	0	0	0	0	0	0	0	0	0	0	0	0	0	1	0
ETV7	2.03352	0.021	0	0	0	0	0	0	0	0	0	0	0	0	0	0	0
FAM129B	2.03352	0.021	0	0	0	0	0	0	0	0	0	0	0	0	0	0	0
FBXO46	2.03352	0.021	0	0	0	0	0	0	0	0	0	0	0	0	0	0	0
HNRNPA3	2.03352	0.021	0	0	0	0	0	0	0	0	0	0	0	0	0	0	0
KRTAP5-9	2.03352	0.021	0	0	0	0	0	0	0	0	0	0	0	0	0	0	0
KRTAP9-9	2.03352	0.021	0	0	0	0	0	0	0	0	0	0	0	0	0	0	0
MAP3K8	2.03352	0.021	0	0	0	0	0	0	0	0	0	0	0	0	0	0	0
RBM6	2.03352	0.021	0	0	0	0	0	0	0	0	0	0	0	0	0	0	0
RNF4	2.03352	0.021	0	0	0	0	0	0	0	0	0	0	0	0	0	0	0
SETD2	2.03352	0.021	0	0	1	0	0	0	0	0	0	0	0	0	0	0	0
SPRYD3	2.03352	0.021	0	0	0	0	0	0	0	0	0	0	0	0	0	0	0
TGM3	2.03352	0.021	0	0	0	0	0	0	0	0	0	0	0	0	0	0	0
TNS2	2.03352	0.021	0	0	0	0	0	0	0	0	0	0	0	0	0	0	0
TOB1	2.03352	0.021	0	0	0	0	0	0	0	0	0	0	0	0	0	0	0
UGT1A6	2.03352	0.021	0	0	0	0	0	0	0	0	0	0	0	0	0	0	0
YWHAZ	2.03352	0.021	0	0	0	0	0	0	0	0	0	0	0	0	0	0	1
ZBTB21	2.03352	0.021	0	0	0	0	0	0	0	0	0	0	0	0	0	0	0
AOC1	2.01409	0.022	0	0	0	0	0	0	0	0	0	0	0	0	0	0	0
BAZ1A	2.01409	0.022	0	0	0	0	0	0	0	0	0	0	0	0	0	0	0
C2orf57	2.01409	0.022	0	0	0	0	0	0	0	0	0	0	0	0	0	0	0
CD8A	2.01409	0.022	0	0	0	0	0	0	0	0	0	0	0	0	0	0	0
CRKL	2.01409	0.022	0	1	0	0	0	0	0	0	0	0	0	0	0	0	0
DSCC1	2.01409	0.022	0	0	0	0	0	0	0	0	0	0	0	0	0	0	0
FAM73A	2.01409	0.022	0	0	0	0	0	0	0	0	0	0	0	0	0	0	0
GDF5	2.01409	0.022	0	0	0	0	0	0	0	0	0	0	0	0	0	1	0
ITIH5	2.01409	0.022	0	0	0	0	0	0	0	0	0	0	0	0	0	0	0
KRTAP5-11	2.01409	0.022	0	0	0	0	0	0	0	0	0	0	0	0	0	0	0
LETM2	2.01409	0.022	0	0	0	0	0	0	0	0	0	0	0	0	0	0	0
NHSL1	2.01409	0.022	0	0	0	0	0	0	0	0	0	0	0	0	0	0	0
PFDN6	2.01409	0.022	0	0	0	0	0	0	0	0	0	0	0	0	0	0	0
PLCD1	2.01409	0.022	0	0	0	0	0	0	0	0	0	0	0	0	0	0	0
SAXO2	2.01409	0.022	0	0	0	0	0	0	0	0	0	0	0	0	0	0	0
SLFN12	2.01409	0.022	0	0	0	0	0	0	0	0	0	0	0	0	0	0	0
SPDL1	2.01409	0.022	0	0	0	0	0	0	0	0	0	0	0	0	0	0	0
TRIM16	2.01409	0.022	0	0	0	0	0	0	0	0	0	0	0	0	0	0	0
WNT2	2.01409	0.022	0	0	0	0	0	0	0	0	0	0	0	0	0	0	1
ZBED6	2.01409	0.022	0	0	0	0	0	0	0	0	0	0	0	0	0	0	0
ARL1	1.99539	0.023	0	0	0	0	0	0	0	0	0	0	0	0	0	0	0
ARMS2	1.99539	0.023	0	0	0	0	0	0	0	0	0	0	0	0	0	0	0
ARPP21	1.99539	0.023	0	0	0	0	0	0	0	0	0	0	0	0	0	0	0
BRD4	1.99539	0.023	0	0	1	0	0	0	0	0	0	0	0	0	0	0	0
C17orf112	1.99539	0.023	0	0	0	0	0	0	0	0	0	0	0	0	0	0	0
FOXO3	1.99539	0.023	0	0	0	0	0	0	0	0	0	0	0	1	0	0	0
KBTBD12	1.99539	0.023	0	0	0	0	0	0	0	0	0	0	0	0	0	0	0
KLHL7	1.99539	0.023	0	0	0	0	0	0	0	0	0	0	0	0	0	0	0
LOXL1	1.99539	0.023	0	0	0	0	0	0	0	0	0	0	0	0	0	1	0
MEIKIN	1.99539	0.023	0	0	0	0	0	0	0	0	0	0	0	0	0	0	0
MS4A1	1.99539	0.023	0	0	0	0	0	0	0	0	0	0	0	0	0	0	0
PPP5C	1.99539	0.023	0	0	1	0	0	0	0	0	0	0	0	0	0	0	0
PTTG2	1.99539	0.023	0	0	0	0	0	0	0	0	0	0	0	0	0	0	0
SKA2	1.99539	0.023	0	0	0	0	0	0	0	0	0	0	0	0	0	0	0
SLC30A9	1.99539	0.023	0	0	0	0	1	0	0	0	0	0	0	0	0	0	0
SOCS6	1.99539	0.023	0	0	0	0	0	0	0	0	0	0	0	0	0	0	0
UGT1A7	1.99539	0.023	0	0	0	0	0	0	0	0	0	0	0	0	0	0	0
ARSK	1.97737	0.024	0	0	0	0	0	0	0	0	0	0	0	0	0	0	0
BCL11A	1.97737	0.024	1	1	0	0	0	0	0	0	0	0	0	0	0	0	0
CLCN1	1.97737	0.024	0	0	0	0	0	0	0	0	0	0	0	0	0	0	0
FEM1A	1.97737	0.024	0	0	0	0	0	0	0	0	0	0	0	0	0	0	0
GUCY1A3	1.97737	0.024	0	0	0	0	0	0	0	0	0	0	0	0	0	0	0
HESX1	1.97737	0.024	0	0	0	0	0	0	0	0	0	0	0	0	0	0	0
HSD11B1	1.97737	0.024	0	0	0	0	0	0	0	0	0	0	0	0	0	0	0
MAPK1IP1L	1.97737	0.024	0	0	0	0	0	0	0	0	0	0	0	0	0	0	0
PKDREJ	1.97737	0.024	0	0	0	0	0	0	0	0	0	0	0	0	0	0	0
PLA2G4F	1.97737	0.024	0	0	0	0	0	0	0	0	0	0	0	0	0	0	0
RNF113B	1.97737	0.024	0	0	0	0	0	0	0	0	0	0	0	0	0	0	0
SCAP	1.97737	0.024	0	0	0	0	0	0	0	0	0	0	0	0	0	0	0
SENP5	1.97737	0.024	0	0	0	0	0	0	0	0	0	0	0	0	0	0	0
TBC1D21	1.97737	0.024	0	0	0	0	1	0	0	0	0	0	0	0	0	0	0
WNT7A	1.97737	0.024	0	0	0	0	0	0	0	0	0	0	0	0	0	0	1
ZC3H11A	1.97737	0.024	0	0	0	0	0	0	0	0	0	0	0	0	0	0	0
ARF6	1.95996	0.025	0	0	0	0	0	0	0	0	0	0	0	0	0	0	0
ARID1A	1.95996	0.025	0	0	1	0	0	0	0	0	0	0	0	0	0	0	0
ARMT1	1.95996	0.025	0	0	0	0	0	0	0	0	0	0	0	0	0	0	0
C3AR1	1.95996	0.025	0	0	0	0	0	0	0	0	0	0	0	0	0	0	0
CASS4	1.95996	0.025	0	0	0	0	1	0	0	0	0	0	0	0	0	0	0
CEP57	1.95996	0.025	0	0	0	0	0	0	0	0	0	0	0	0	0	0	0
DNAH1	1.95996	0.025	0	0	0	1	0	0	0	0	0	0	0	0	1	0	0
HNF1A	1.95996	0.025	0	0	0	1	0	0	0	0	0	0	0	0	0	0	0
LCN12	1.95996	0.025	0	0	0	0	0	0	0	0	0	0	0	0	0	0	0
MTCH2	1.95996	0.025	0	0	0	0	0	0	0	0	0	0	0	0	0	0	0
OR51A4	1.95996	0.025	0	0	0	0	0	0	0	0	0	0	0	0	0	0	0
PAPD5	1.95996	0.025	0	0	0	0	0	0	0	0	0	0	0	0	0	0	0
RILPL2	1.95996	0.025	0	0	0	1	0	0	0	0	0	0	0	0	1	0	0
S100A10	1.95996	0.025	0	0	0	0	0	0	0	0	0	0	0	0	0	0	0
SLC35G5	1.95996	0.025	0	0	0	0	0	0	0	0	0	0	0	0	0	0	0
SPEF2	1.95996	0.025	0	0	0	1	0	0	1	0	0	0	0	0	1	0	0
SS18L1	1.95996	0.025	0	0	0	0	0	0	0	0	0	0	0	0	0	0	0
TBCD	1.95996	0.025	0	0	0	0	0	0	0	0	0	0	0	0	0	0	0
UGT1A4	1.95996	0.025	0	0	0	0	0	0	0	0	0	0	0	0	0	0	0
UGT1A9	1.95996	0.025	0	0	0	0	0	0	0	0	0	0	0	0	0	0	0
ZMYM2	1.95996	0.025	0	0	0	0	0	0	0	0	0	0	0	0	0	0	0
ZNF491	1.95996	0.025	0	0	0	0	0	0	0	0	0	0	0	0	0	0	0
CCDC43	1.94313	0.026	0	0	0	0	0	0	0	0	0	0	0	0	0	0	0
CITED4	1.94313	0.026	0	0	0	0	0	0	0	0	0	0	0	0	0	0	0
CMAS	1.94313	0.026	0	0	0	0	0	0	0	0	0	0	0	0	0	0	0
CNTN1	1.94313	0.026	0	0	0	0	0	0	0	0	0	1	0	0	0	0	0
DSP	1.94313	0.026	0	0	0	0	0	0	0	0	0	0	0	0	0	0	0
FCHSD1	1.94313	0.026	0	0	0	0	0	0	0	0	0	0	0	0	0	0	0
KAZN	1.94313	0.026	0	0	0	0	1	0	0	0	0	0	0	0	0	0	0
KIF9	1.94313	0.026	0	0	0	1	0	0	0	0	0	0	0	0	0	0	0
KRTAP29-1	1.94313	0.026	0	0	0	0	0	0	0	0	0	0	0	0	0	0	0
NCF2	1.94313	0.026	0	0	0	0	0	0	0	0	0	0	0	0	0	0	0
NIPAL2	1.94313	0.026	0	0	0	0	0	0	0	0	0	0	0	0	0	0	0
OR10H4	1.94313	0.026	0	0	0	0	0	0	0	0	0	0	0	0	0	0	0
PAXBP1	1.94313	0.026	0	0	0	0	0	0	0	0	0	0	0	0	0	0	0
PLA2G2D	1.94313	0.026	0	0	0	0	0	0	0	0	0	0	0	0	0	0	0
PLEKHJ1	1.94313	0.026	0	0	0	0	0	0	0	0	0	0	0	0	0	0	0
PRKRIR	1.94313	0.026	0	0	0	0	0	0	0	0	0	0	0	0	0	0	0
RPP38	1.94313	0.026	0	0	0	0	0	0	0	0	0	0	0	0	0	0	0
TNFRSF9	1.94313	0.026	0	0	0	0	0	0	0	0	0	0	0	0	0	0	0
USF1	1.94313	0.026	0	0	0	0	0	0	0	0	0	0	0	0	0	0	0
AGBL2	1.92684	0.027	0	0	0	0	0	0	0	0	0	0	0	0	0	0	0
AKNAD1	1.92684	0.027	0	0	0	0	0	0	0	0	0	0	0	0	0	0	0
BMP3	1.92684	0.027	0	0	0	0	0	0	0	0	0	0	0	0	0	0	0
CYB5R4	1.92684	0.027	0	0	0	0	0	0	0	0	0	0	0	0	0	0	0
DLL1	1.92684	0.027	0	0	0	1	0	0	0	0	0	1	0	0	0	0	0
JMJD1C	1.92684	0.027	0	0	1	0	0	0	0	0	0	0	0	0	0	0	0
LRRC18	1.92684	0.027	0	0	0	0	0	0	0	0	0	0	0	0	0	0	0
OR5D16	1.92684	0.027	0	0	0	0	0	0	0	0	0	0	0	0	0	0	0
OVGP1	1.92684	0.027	0	0	0	0	0	0	0	0	0	0	0	0	0	0	0
PRKAG2	1.92684	0.027	0	1	0	0	0	0	0	0	0	0	0	0	0	0	0
UGT1A10	1.92684	0.027	0	0	0	0	0	0	0	0	0	0	0	0	0	0	0
ZMAT5	1.92684	0.027	0	0	0	0	0	0	0	0	0	0	0	0	0	0	0
CELF1	1.91104	0.028	0	0	0	0	0	0	0	0	0	0	0	0	0	0	0
FAM20C	1.91104	0.028	0	0	0	0	0	0	0	0	0	0	0	0	0	0	0
GNAT1	1.91104	0.028	0	0	0	1	0	0	0	0	0	0	0	0	0	0	0
HRASLS	1.91104	0.028	0	0	0	0	0	0	0	0	0	0	0	0	0	0	0
LMF1	1.91104	0.028	0	0	0	0	0	0	0	0	0	0	0	0	0	0	0
OR5H6	1.91104	0.028	0	0	0	0	0	0	0	0	0	0	0	0	0	0	0
PLEKHA1	1.91104	0.028	0	0	0	0	0	0	0	0	0	0	0	0	0	0	0
PLXDC1	1.91104	0.028	0	0	0	0	0	0	0	0	0	0	0	0	0	0	0
POU5F1B	1.91104	0.028	0	0	0	0	0	0	0	0	0	0	0	0	0	0	0
RNF32	1.91104	0.028	0	0	0	0	0	0	0	0	0	0	0	0	0	0	0
SLC35E1	1.91104	0.028	0	0	0	0	0	0	0	0	0	0	0	0	0	0	0
SMG7	1.91104	0.028	0	0	0	0	1	0	0	0	0	0	0	0	0	0	0
SSX2IP	1.91104	0.028	0	0	0	1	0	0	0	0	0	0	0	0	0	0	0
STK32B	1.91104	0.028	0	0	0	0	0	0	0	0	0	0	0	0	0	0	0
TJP2	1.91104	0.028	0	0	0	0	0	0	0	0	0	0	0	0	0	0	0
TNFRSF14	1.91104	0.028	0	0	0	0	0	0	0	0	0	0	0	0	0	0	0
ZNF766	1.91104	0.028	0	0	0	0	0	0	0	0	0	0	0	0	0	0	0
C10orf53	1.8957	0.029	0	0	0	0	0	0	0	0	0	0	0	0	0	0	0
C1GALT1C1L	1.8957	0.029	0	0	0	0	0	0	0	0	0	0	0	0	0	0	0
CTSL	1.8957	0.029	0	0	0	0	0	0	0	0	0	0	0	0	0	1	0
EID2	1.8957	0.029	0	0	0	0	0	0	0	0	0	0	0	0	0	0	0
EMILIN2	1.8957	0.029	0	0	0	0	0	0	0	0	0	0	0	0	0	0	0
GUCY1B3	1.8957	0.029	0	0	0	0	0	0	0	0	0	0	0	0	0	0	0
KLF17	1.8957	0.029	0	0	0	0	0	0	0	0	0	0	0	0	0	0	0
METTL25	1.8957	0.029	0	0	0	0	0	0	0	0	0	0	0	0	0	0	0
MORN1	1.8957	0.029	0	0	0	0	0	0	0	0	0	0	0	0	0	0	0
NDUFS3	1.8957	0.029	0	0	0	0	0	0	0	0	0	0	0	0	0	0	0
OLFM3	1.8957	0.029	0	0	0	0	0	0	0	0	0	0	0	0	0	0	0
OR5A1	1.8957	0.029	0	0	0	0	0	0	0	0	0	0	0	0	0	0	0
PSMC3	1.8957	0.029	0	0	0	0	0	0	0	1	0	0	0	0	0	0	1
TCF3	1.8957	0.029	0	0	0	0	0	0	0	0	0	0	0	0	0	0	0
TRAF3IP3	1.8957	0.029	0	0	0	0	0	0	0	0	0	0	0	0	0	0	0
AKAP12	1.88079	0.03	0	0	0	0	1	0	0	0	0	0	0	0	0	0	0
C17orf62	1.88079	0.03	0	0	0	0	0	0	0	0	0	0	0	0	0	0	0
C8orf89	1.88079	0.03	0	0	0	0	0	0	0	0	0	0	0	0	0	0	0
CRACR2A	1.88079	0.03	0	0	0	0	0	0	0	0	0	0	0	0	0	0	0
ELP6	1.88079	0.03	0	0	0	0	0	0	0	0	0	0	0	0	0	0	0
FGF7	1.88079	0.03	0	0	0	0	0	1	0	0	0	0	0	0	0	0	0
GPD2	1.88079	0.03	0	0	0	0	0	0	0	0	0	0	0	0	0	0	0
HINT2	1.88079	0.03	0	0	0	0	0	0	0	0	0	0	0	0	0	0	0
IVL	1.88079	0.03	0	0	0	0	0	0	0	0	0	0	0	0	0	0	0
KRT2	1.88079	0.03	0	0	0	0	0	0	0	0	0	0	0	0	0	0	0
KRTAP4-7	1.88079	0.03	0	0	0	0	0	0	0	0	0	0	0	0	0	0	0
RUFY3	1.88079	0.03	0	0	0	0	1	0	0	0	0	0	0	0	0	0	0
TAAR1	1.88079	0.03	0	0	0	0	0	0	0	0	0	0	0	0	0	0	0
UGT1A8	1.88079	0.03	0	0	0	0	0	0	0	0	0	0	0	0	0	0	0
ZNF805	1.88079	0.03	0	0	0	0	0	0	0	0	0	0	0	0	0	0	0
AP3S2	1.8663	0.031	0	0	0	0	0	0	0	0	0	0	0	0	0	0	0
BBX	1.8663	0.031	0	0	0	0	0	0	0	0	0	0	0	0	0	0	0
C10orf111	1.8663	0.031	0	0	0	0	0	0	0	0	0	0	0	0	0	0	0
CDCA3	1.8663	0.031	0	0	0	0	0	0	0	0	0	0	0	0	0	0	0
FOXJ2	1.8663	0.031	0	0	0	0	0	0	0	0	0	0	0	0	0	0	0
LRRTM1	1.8663	0.031	0	0	0	0	1	0	0	0	0	0	0	0	0	0	0
MYO1B	1.8663	0.031	0	0	0	0	1	0	0	0	0	0	0	0	0	0	0
NPFFR2	1.8663	0.031	0	0	0	0	1	0	0	0	0	0	0	0	0	0	0
NR5A2	1.8663	0.031	0	0	0	0	0	0	0	0	0	0	0	0	0	0	0
SEC24B	1.8663	0.031	0	0	0	0	0	0	0	0	0	0	0	0	0	0	0
SH3D19	1.8663	0.031	0	0	0	0	0	0	0	0	0	0	0	0	0	0	0
TMEM14A	1.8663	0.031	0	0	0	0	0	0	0	0	0	0	0	0	0	0	0
TNIP1	1.8663	0.031	0	0	0	0	0	0	0	0	0	0	0	0	0	0	0
TP63	1.8663	0.031	0	1	1	0	0	0	0	0	0	0	0	0	0	0	0
UGT2B4	1.8663	0.031	0	0	0	0	0	0	0	0	0	0	0	0	0	0	0
YPEL5	1.8663	0.031	0	0	0	0	0	0	0	0	0	0	0	0	0	0	0
ZBTB22	1.8663	0.031	0	0	0	0	0	0	0	0	0	0	0	0	0	0	0
ZNF37A	1.8663	0.031	0	0	0	0	0	0	0	0	0	0	0	0	0	0	0
ATCAY	1.85218	0.032	0	0	0	0	0	0	0	0	0	0	0	0	0	0	0
CNOT6L	1.85218	0.032	0	0	0	0	0	0	0	0	0	0	0	0	0	0	0
CYP1A2	1.85218	0.032	0	0	0	0	0	0	0	0	0	0	0	0	0	0	0
DDAH2	1.85218	0.032	0	0	0	0	0	0	0	0	0	0	0	0	0	0	0
EFTUD1	1.85218	0.032	0	0	0	0	0	0	0	0	0	0	0	0	0	0	0
LAT2	1.85218	0.032	0	0	0	0	0	0	0	0	0	0	0	0	0	0	0
PHYHIPL	1.85218	0.032	0	0	0	0	0	0	0	0	0	0	0	0	0	0	0
REEP3	1.85218	0.032	0	0	0	0	0	0	0	0	0	0	0	0	0	0	0
TTC38	1.85218	0.032	0	0	0	0	0	0	0	0	0	0	0	0	0	0	0
UTF1	1.85218	0.032	0	0	0	0	0	0	0	0	0	0	0	0	0	0	0
VTI1B	1.85218	0.032	0	0	0	0	0	0	0	0	0	0	0	0	0	0	0
ZDHHC6	1.85218	0.032	0	0	0	0	0	0	0	0	0	0	0	0	0	0	0
ZNF440	1.85218	0.032	0	0	0	0	0	0	0	0	0	0	0	0	0	0	0
BIN1	1.83842	0.033	0	0	0	0	1	0	0	0	0	0	0	0	0	0	0
CLHC1	1.83842	0.033	0	0	0	0	0	0	0	0	0	0	0	0	0	0	0
DHRS3	1.83842	0.033	0	0	0	0	0	0	0	0	0	0	0	0	0	0	0
GNPTAB	1.83842	0.033	0	0	0	0	0	0	0	0	0	0	0	0	0	0	0
GPR31	1.83842	0.033	0	0	0	0	0	0	0	0	0	0	0	0	0	0	0
HEATR1	1.83842	0.033	0	0	0	0	0	0	0	0	0	0	0	0	0	0	0
HSPA1B	1.83842	0.033	0	0	0	0	0	0	0	0	0	0	0	0	0	0	0
KRTAP9-2	1.83842	0.033	0	0	0	0	0	0	0	0	0	0	0	0	0	0	0
MMEL1	1.83842	0.033	0	0	0	0	0	0	0	0	0	0	0	0	0	0	0
NAA60	1.83842	0.033	0	0	0	0	0	0	0	0	0	0	0	0	0	0	0
PALMD	1.83842	0.033	0	0	0	0	0	0	0	0	0	0	0	0	0	0	0
PGAM1	1.83842	0.033	0	0	0	0	0	0	0	0	0	0	0	0	0	0	0
PIK3R6	1.83842	0.033	0	0	0	0	0	0	0	0	0	0	0	0	0	0	0
POLR2M	1.83842	0.033	0	0	0	0	0	0	0	0	0	0	0	0	0	0	0
SLCO1C1	1.83842	0.033	0	0	0	0	0	0	0	0	0	0	0	0	0	0	0
SPI1	1.83842	0.033	0	0	0	0	0	0	0	0	0	0	0	0	0	0	0
TLX1	1.83842	0.033	0	0	0	0	0	0	0	0	0	0	0	0	0	0	0
TNS1	1.83842	0.033	0	0	0	0	1	0	0	0	0	0	0	0	0	0	0
WNT10B	1.83842	0.033	0	0	0	0	0	0	0	0	0	0	0	0	0	0	1
ZCCHC10	1.83842	0.033	0	0	0	0	0	0	0	0	0	0	0	0	0	0	0
AICDA	1.82501	0.034	0	0	0	0	0	0	0	0	0	0	0	0	0	0	0
C18orf63	1.82501	0.034	0	0	0	0	0	0	0	0	0	0	0	0	0	0	0
CD81	1.82501	0.034	0	0	0	0	0	0	0	0	0	0	0	0	0	0	0
DEFA1	1.82501	0.034	0	0	0	0	0	0	0	0	0	0	0	0	0	0	0
HLA-DPB1	1.82501	0.034	0	0	0	0	0	0	0	0	0	0	0	0	0	0	0
HNRNPDL	1.82501	0.034	0	0	0	0	0	0	0	0	0	0	0	0	0	0	0
LOC283710	1.82501	0.034	0	0	0	0	0	0	0	0	0	0	0	0	0	0	0
LRRC43	1.82501	0.034	0	0	0	0	0	0	0	0	0	0	0	0	0	0	0
MRAP2	1.82501	0.034	0	0	0	0	0	0	0	0	0	0	0	0	0	0	0
SESN2	1.82501	0.034	0	0	0	0	0	0	0	0	0	0	0	0	0	0	0
SLC5A4	1.82501	0.034	0	0	0	0	0	0	0	0	0	0	0	0	0	0	0
SPOCD1	1.82501	0.034	0	0	0	0	0	0	0	0	0	0	0	0	0	0	0
TIMM22	1.82501	0.034	0	0	0	0	0	0	0	0	0	0	0	0	0	0	0
TUBGCP5	1.82501	0.034	0	0	0	1	0	0	0	0	0	0	0	0	1	0	0
WHAMM	1.82501	0.034	0	0	0	0	0	0	0	0	0	0	0	0	0	0	0
ZIC4	1.82501	0.034	0	0	0	0	0	0	0	0	0	0	0	0	0	0	0
CRNKL1	1.81191	0.035	0	0	0	0	0	0	0	0	0	0	0	0	0	0	0
DNAJC27	1.81191	0.035	0	0	0	0	0	0	0	0	0	0	0	0	0	0	0
KNTC1	1.81191	0.035	0	0	0	0	1	0	0	0	0	0	0	0	0	0	0
NDUFA5	1.81191	0.035	0	0	0	0	0	0	0	0	0	0	0	0	0	0	0
NYAP1	1.81191	0.035	0	0	0	0	0	0	0	0	0	0	0	0	0	0	0
RASA2	1.81191	0.035	0	0	0	0	0	0	0	0	0	0	1	0	0	0	0
RNF19B	1.81191	0.035	0	0	0	0	0	0	0	0	0	0	0	0	0	0	0
SNX6	1.81191	0.035	0	0	0	0	0	0	0	0	0	0	0	0	0	0	0
TAS1R1	1.81191	0.035	0	0	0	0	0	0	0	0	0	0	0	0	0	0	0
TPMT	1.81191	0.035	0	0	0	0	0	0	0	0	0	0	0	0	0	0	0
TSR1	1.81191	0.035	0	0	0	0	0	0	0	0	0	0	0	0	0	0	0
AARD	1.79912	0.036	0	0	0	0	0	0	0	0	0	0	0	0	0	0	0
ALDOC	1.79912	0.036	0	0	0	0	1	0	0	0	0	0	0	0	0	0	0
BCL2L14	1.79912	0.036	0	0	0	0	1	0	0	0	0	0	0	0	0	0	0
CAMKV	1.79912	0.036	0	0	0	0	0	0	0	0	0	0	0	0	0	0	0
CCDC59	1.79912	0.036	0	0	0	0	0	0	0	0	0	0	0	0	0	0	0
CDCA7L	1.79912	0.036	0	0	0	0	0	0	0	0	0	0	0	0	0	0	0
CHST8	1.79912	0.036	0	0	0	0	0	0	0	0	0	0	0	0	0	0	0
CPEB1	1.79912	0.036	0	0	0	0	0	0	0	0	0	0	0	0	0	0	0
DRAP1	1.79912	0.036	0	0	0	0	0	0	0	0	0	0	0	0	0	0	0
DSN1	1.79912	0.036	0	0	0	0	0	0	0	0	0	0	0	0	0	0	0
GZMH	1.79912	0.036	0	0	0	0	0	0	0	0	0	0	0	0	0	0	0
KRTAP4-8	1.79912	0.036	0	0	0	0	0	0	0	0	0	0	0	0	0	0	0
LGALS3	1.79912	0.036	0	0	0	0	0	0	0	0	0	0	0	0	0	0	0
MDN1	1.79912	0.036	0	0	0	0	1	0	0	0	0	0	0	0	0	0	0
MRPS9	1.79912	0.036	0	0	0	0	0	0	0	0	0	0	0	0	0	0	0
PLEKHO1	1.79912	0.036	0	0	0	0	0	0	0	0	0	0	0	0	0	0	0
PTGFR	1.79912	0.036	0	0	0	0	0	0	0	0	0	0	0	0	0	0	0
REL	1.79912	0.036	0	1	0	0	0	0	0	0	0	0	0	0	0	0	0
SERPIND1	1.79912	0.036	0	0	0	0	0	0	0	0	0	0	0	0	0	0	0
SHF	1.79912	0.036	0	0	0	0	0	0	0	0	0	0	0	0	0	0	0
SYCP3	1.79912	0.036	0	0	0	0	0	0	0	0	0	0	0	0	0	0	0
TIGAR	1.79912	0.036	0	0	0	0	0	0	0	0	0	0	0	0	0	0	0
WDR27	1.79912	0.036	0	0	0	0	0	0	1	0	0	0	0	0	0	0	0
WFDC11	1.79912	0.036	0	0	0	0	0	0	0	0	0	0	0	0	0	0	0
ADAM19	1.78661	0.037	0	0	0	0	0	0	0	0	0	0	0	0	0	1	0
ALDH3B1	1.78661	0.037	0	0	0	0	0	0	0	0	0	0	0	0	0	0	0
ARHGEF12	1.78661	0.037	0	0	0	0	0	0	0	0	0	0	0	0	0	0	0
CAMK4	1.78661	0.037	0	0	0	0	0	0	0	0	0	0	0	0	0	0	0
CCND1	1.78661	0.037	0	0	0	0	0	0	0	0	0	1	0	0	0	0	0
CYP4F12	1.78661	0.037	0	0	0	0	0	0	0	0	0	0	0	0	0	0	0
DGKH	1.78661	0.037	0	0	0	0	0	0	0	0	0	0	0	0	0	0	0
E2F6	1.78661	0.037	0	0	0	0	0	0	0	0	0	0	0	0	0	0	0
ENOPH1	1.78661	0.037	0	0	0	0	0	0	0	0	0	0	0	0	0	0	0
FAM181A	1.78661	0.037	0	0	0	0	0	0	0	0	0	0	0	0	0	0	0
LMBR1	1.78661	0.037	0	0	0	0	0	0	0	0	0	0	0	0	0	0	0
LZTS3	1.78661	0.037	0	0	0	0	1	0	0	0	0	0	0	0	0	0	0
MTIF2	1.78661	0.037	0	0	0	0	0	0	0	0	0	0	0	0	0	0	0
NKX6-2	1.78661	0.037	0	0	0	0	0	0	0	0	0	0	0	0	0	0	0
RBPMS	1.78661	0.037	0	0	0	0	0	0	0	0	0	0	0	0	0	0	0
SLC16A7	1.78661	0.037	0	0	0	0	0	0	0	0	0	0	0	0	0	0	0
SLC22A5	1.78661	0.037	0	0	0	0	0	0	0	0	0	0	0	0	0	0	0
SNCAIP	1.78661	0.037	0	0	0	0	0	0	0	0	0	0	0	0	0	0	0
SNPH	1.78661	0.037	0	0	0	0	0	0	0	0	0	0	0	0	0	0	0
SUCLG2	1.78661	0.037	0	0	0	0	0	0	0	0	0	0	0	0	0	0	0
DCAF4L1	1.77438	0.038	0	0	0	0	0	0	0	0	0	0	0	0	0	0	0
ENO2	1.77438	0.038	0	0	0	0	0	0	0	0	0	0	0	0	0	0	0
FNBP4	1.77438	0.038	0	0	0	0	0	0	0	0	0	0	0	0	0	0	0
ING4	1.77438	0.038	0	0	0	0	0	0	0	0	0	0	0	0	0	0	0
KRTAP7-1	1.77438	0.038	0	0	0	0	0	0	0	0	0	0	0	0	0	0	0
LBP	1.77438	0.038	0	0	0	0	0	0	0	0	0	0	0	0	0	0	0
LOC101928268	1.77438	0.038	0	0	0	0	0	0	0	0	0	0	0	0	0	0	0
NID1	1.77438	0.038	0	0	0	0	0	0	0	0	0	0	0	0	0	1	0
OR6C6	1.77438	0.038	0	0	0	0	0	0	0	0	0	0	0	0	0	0	0
SLMAP	1.77438	0.038	0	0	0	0	0	0	0	0	0	0	0	0	0	0	0
WFIKKN2	1.77438	0.038	0	0	0	0	0	0	0	0	0	0	0	0	0	0	0
ACTN1	1.76241	0.039	0	0	0	0	1	0	0	0	1	0	0	0	0	1	0
ANKRD7	1.76241	0.039	0	0	0	0	0	0	0	0	0	0	0	0	0	0	0
ASCC3	1.76241	0.039	0	0	0	0	0	0	0	0	0	0	0	0	0	0	0
C17orf97	1.76241	0.039	0	0	0	0	0	0	0	0	0	0	0	0	0	0	0
CD300C	1.76241	0.039	0	0	0	0	0	0	0	0	0	0	0	0	0	0	0
DNAH14	1.76241	0.039	0	0	0	1	0	0	0	0	0	0	0	0	0	0	0
EMP3	1.76241	0.039	0	0	0	0	0	0	0	0	0	0	0	0	0	0	0
FAM65C	1.76241	0.039	0	0	0	0	0	0	0	0	0	0	0	0	0	0	0
HKDC1	1.76241	0.039	0	0	0	0	0	0	0	0	0	0	0	0	0	0	0
KLHL11	1.76241	0.039	0	0	0	0	0	0	0	0	0	0	0	0	0	0	0
LDB3	1.76241	0.039	0	0	0	0	1	0	0	0	0	0	0	0	0	0	0
LSM8	1.76241	0.039	0	0	0	0	0	0	0	0	0	0	0	0	0	0	0
MTMR10	1.76241	0.039	0	0	0	0	0	0	0	0	0	0	0	0	0	0	0
NCBP2	1.76241	0.039	0	0	0	0	0	1	0	0	0	0	0	0	0	0	0
NOD1	1.76241	0.039	0	0	0	0	0	0	0	0	0	0	0	0	0	0	0
PHB	1.76241	0.039	0	0	0	0	0	0	0	0	0	0	0	0	0	0	0
PLEKHG5	1.76241	0.039	0	0	0	0	0	0	0	0	0	0	0	0	0	0	0
RGS6	1.76241	0.039	0	0	0	0	0	0	0	0	0	0	0	0	0	0	0
RSPH6A	1.76241	0.039	0	0	0	0	0	0	0	0	0	0	0	0	0	0	0
SCD5	1.76241	0.039	0	0	0	0	0	0	0	0	0	0	0	0	0	0	0
SERAC1	1.76241	0.039	0	0	0	0	0	0	0	0	0	0	0	0	0	0	0
SKAP2	1.76241	0.039	0	0	0	0	0	0	0	0	0	0	0	0	0	0	0
SLCO1B1	1.76241	0.039	0	0	0	0	0	0	0	0	0	0	0	0	0	0	0
TRMT2A	1.76241	0.039	0	0	0	0	0	0	0	0	0	0	0	0	0	0	0
AMD1	1.75069	0.04	0	0	0	0	0	0	0	0	0	0	0	0	0	0	0
C6orf141	1.75069	0.04	0	0	0	0	0	0	0	0	0	0	0	0	0	0	0
CAPZA3	1.75069	0.04	0	0	0	0	1	0	0	0	0	0	0	0	0	0	0
CATSPER3	1.75069	0.04	0	0	0	0	0	0	0	0	0	0	0	0	0	0	0
CDON	1.75069	0.04	0	0	0	0	0	0	0	1	0	0	0	0	0	0	0
DNAJC6	1.75069	0.04	0	0	0	0	0	0	0	0	0	0	0	0	0	0	0
DVL3	1.75069	0.04	0	0	0	0	0	0	0	0	0	0	0	0	0	0	1
FNIP1	1.75069	0.04	0	0	0	0	0	0	0	0	0	0	0	0	0	0	0
GPR12	1.75069	0.04	0	0	0	0	0	0	0	0	0	0	0	0	0	0	0
IP6K3	1.75069	0.04	0	0	0	0	0	0	0	0	0	0	0	0	0	0	0
MDFI	1.75069	0.04	0	0	0	0	0	0	0	0	0	0	0	0	0	0	0
MEX3B	1.75069	0.04	0	0	0	0	0	0	0	0	0	0	0	0	0	0	0
NDC1	1.75069	0.04	0	0	0	1	0	0	0	0	0	0	0	0	0	0	0
NUBP1	1.75069	0.04	0	0	0	1	0	0	0	0	0	0	0	0	0	0	0
PAK1	1.75069	0.04	0	0	0	0	0	0	0	0	0	0	0	0	0	0	0
POLR2C	1.75069	0.04	0	0	0	0	1	1	0	0	0	0	0	0	0	0	0
RCL1	1.75069	0.04	0	0	0	0	0	0	0	0	0	0	0	0	0	0	0
RIPPLY2	1.75069	0.04	0	0	0	0	0	0	0	0	0	0	0	0	0	0	0
RTN4R	1.75069	0.04	0	0	0	0	0	0	0	0	0	0	0	0	0	0	0
TSC22D4	1.75069	0.04	0	0	0	0	0	0	0	0	0	0	0	0	0	0	0
WNT3A	1.75069	0.04	0	1	0	0	0	0	0	0	0	0	0	0	0	0	1
ZNF395	1.75069	0.04	0	0	0	0	0	0	0	0	0	0	0	0	0	0	0
ACTG2	1.7392	0.041	0	0	0	0	0	0	0	0	0	0	0	0	0	0	0
ATP5H	1.7392	0.041	0	0	0	0	0	0	0	0	0	0	0	0	0	0	0
BPIFA1	1.7392	0.041	0	0	0	0	0	0	0	0	0	0	0	0	0	0	0
C1orf162	1.7392	0.041	0	0	0	0	0	0	0	0	0	0	0	0	0	0	0
CCDC137	1.7392	0.041	0	0	0	0	0	0	0	0	0	0	0	0	0	0	0
CHD7	1.7392	0.041	0	1	1	0	0	0	0	0	1	0	0	0	0	0	0
CORT	1.7392	0.041	0	0	0	0	0	0	0	0	0	0	0	0	0	0	0
DCP2	1.7392	0.041	0	0	0	0	0	0	0	0	0	0	0	0	0	0	0
ECE1	1.7392	0.041	0	1	0	0	0	0	0	0	0	0	0	0	0	0	0
FAM160B1	1.7392	0.041	0	0	0	0	0	0	0	0	0	0	0	0	0	0	0
FKBP11	1.7392	0.041	0	0	0	0	0	0	0	0	0	0	0	0	0	0	0
HDGFRP2	1.7392	0.041	0	0	0	0	0	0	0	0	0	0	0	0	0	0	0
KRT33A	1.7392	0.041	0	0	0	0	0	0	0	0	0	0	0	0	0	0	0
KRTAP16-1	1.7392	0.041	0	0	0	0	0	0	0	0	0	0	0	0	0	0	0
MFSD8	1.7392	0.041	0	0	0	0	0	0	0	0	0	0	0	0	0	0	0
MLX	1.7392	0.041	0	0	0	0	0	0	0	0	0	0	0	0	0	0	0
MS4A4A	1.7392	0.041	0	0	0	0	0	0	0	0	0	0	0	0	0	0	0
MUC21	1.7392	0.041	0	0	0	0	0	0	0	0	0	0	0	0	0	0	0
PARL	1.7392	0.041	0	0	0	0	0	0	0	0	0	0	0	0	0	0	0
SLC33A1	1.7392	0.041	0	0	0	0	0	0	0	0	0	0	0	0	0	0	0
SLC9A3R2	1.7392	0.041	0	0	0	0	0	0	0	0	0	0	0	0	0	0	0
SRP9	1.7392	0.041	0	0	0	0	0	0	0	0	0	0	0	0	0	0	0
STK11IP	1.7392	0.041	0	0	0	0	0	0	0	0	0	0	0	0	0	0	0
TES	1.7392	0.041	0	0	0	0	0	0	0	0	0	0	0	0	0	0	0
TET2	1.7392	0.041	0	0	0	0	0	0	0	0	0	0	0	0	0	0	0
TRPV2	1.7392	0.041	0	0	0	0	0	0	0	0	0	0	0	0	0	0	0
C12orf71	1.72793	0.042	0	0	0	0	0	0	0	0	0	0	0	0	0	0	0
CRYGB	1.72793	0.042	0	0	0	0	0	0	0	0	0	0	0	0	0	0	0
CRYM	1.72793	0.042	0	0	0	0	0	0	0	0	0	0	0	0	0	0	0
DUS3L	1.72793	0.042	0	0	0	0	0	0	0	0	0	0	0	0	0	0	0
ERP27	1.72793	0.042	0	0	0	0	0	0	0	0	0	0	0	0	0	0	0
GMFB	1.72793	0.042	0	0	0	0	0	0	0	0	0	0	0	0	0	0	0
GPC5	1.72793	0.042	0	0	0	0	0	0	0	1	0	0	0	0	0	0	0
KNSTRN	1.72793	0.042	0	0	0	0	1	0	0	0	0	0	0	0	0	0	0
LOC101928841	1.72793	0.042	0	0	0	0	0	0	0	0	0	0	0	0	0	0	0
NSMCE1	1.72793	0.042	0	0	0	0	0	0	0	0	0	0	0	0	0	0	0
ORMDL1	1.72793	0.042	0	0	0	0	0	0	0	0	0	0	0	0	0	0	0
PLEKHM1	1.72793	0.042	0	0	0	0	0	0	0	0	0	0	0	0	0	0	0
POGZ	1.72793	0.042	1	0	1	0	0	0	0	0	1	0	0	0	0	0	0
RAPGEF6	1.72793	0.042	0	0	0	0	0	0	0	0	0	0	0	0	0	0	0
RPS13	1.72793	0.042	0	0	0	0	0	0	0	0	0	0	0	0	0	0	0
SLC24A2	1.72793	0.042	0	0	0	0	0	0	0	0	0	0	0	0	0	0	0
SLC35G3	1.72793	0.042	0	0	0	0	0	0	0	0	0	0	0	0	0	0	0
SMURF1	1.72793	0.042	0	0	0	0	0	0	0	1	0	0	0	1	0	1	1
TRIM48	1.72793	0.042	0	0	0	0	0	0	0	0	0	0	0	0	0	0	0
ABLIM3	1.71689	0.043	0	0	0	1	0	0	0	0	0	0	0	0	0	0	0
C21orf58	1.71689	0.043	0	0	0	0	0	0	0	0	0	0	0	0	0	0	0
CCDC77	1.71689	0.043	0	0	0	0	0	0	0	0	0	0	0	0	0	0	0
CSAD	1.71689	0.043	0	0	0	0	0	0	0	0	0	0	0	0	0	0	0
ECHDC2	1.71689	0.043	0	0	0	0	0	0	0	0	0	0	0	0	0	0	0
GALNT2	1.71689	0.043	0	0	0	0	0	0	0	0	0	0	0	0	0	0	0
NBEAL2	1.71689	0.043	0	0	0	0	0	0	0	0	0	0	0	0	0	0	0
NUPL2	1.71689	0.043	0	0	0	0	0	0	0	0	0	0	0	0	0	0	0
PEX14	1.71689	0.043	0	0	0	0	0	0	0	0	0	0	0	0	0	0	0
POLR3C	1.71689	0.043	0	0	0	0	0	0	0	0	0	0	0	0	0	0	0
PVRL4	1.71689	0.043	0	0	0	0	0	0	0	0	0	0	0	0	0	0	0
TMEM63A	1.71689	0.043	0	0	0	0	0	0	0	0	0	0	0	0	0	0	0
TRAP1	1.71689	0.043	0	0	0	0	0	0	0	0	0	0	0	0	0	0	0
TRIP6	1.71689	0.043	0	0	0	0	1	0	0	0	0	0	0	0	0	0	0
ACLY	1.70604	0.044	0	0	0	0	0	0	0	0	0	0	0	0	0	0	0
CCDC27	1.70604	0.044	0	0	0	0	0	0	0	0	0	0	0	0	0	0	0
CHCHD4	1.70604	0.044	0	0	0	0	0	0	0	0	0	0	0	0	0	0	0
PPM1M	1.70604	0.044	0	0	0	0	0	0	0	0	0	0	0	0	0	0	0
PRND	1.70604	0.044	0	0	0	0	0	0	0	0	0	0	0	0	0	0	0
RPL18	1.70604	0.044	0	0	0	0	0	0	0	0	0	0	0	0	0	0	0
RPL23	1.70604	0.044	0	0	0	0	0	0	0	0	0	0	0	0	0	0	0
SLC8A3	1.70604	0.044	0	0	0	0	0	0	0	0	0	0	0	0	0	0	0
TMEM141	1.70604	0.044	0	0	0	0	0	0	0	0	0	0	0	0	0	0	0
TXNDC17	1.70604	0.044	0	0	0	0	0	0	0	0	0	0	0	0	0	0	0
ACHE	1.6954	0.045	0	0	0	0	0	0	0	0	0	0	0	0	0	0	0
BBS4	1.6954	0.045	0	0	0	1	0	0	0	0	0	0	0	0	1	0	0
CCDC12	1.6954	0.045	0	0	0	0	0	0	0	0	0	0	0	0	0	0	0
CEP72	1.6954	0.045	0	0	0	1	0	0	0	0	0	0	0	0	1	0	0
DNAJB3	1.6954	0.045	0	0	0	0	0	0	0	0	0	0	0	0	0	0	0
ELL3	1.6954	0.045	0	0	0	0	0	0	0	0	0	0	0	0	0	0	0
FAM71E2	1.6954	0.045	0	0	0	0	0	0	0	0	0	0	0	0	0	0	0
GABRB1	1.6954	0.045	0	0	0	0	0	0	0	0	0	0	0	0	0	0	0
GSAP	1.6954	0.045	0	0	0	0	0	0	0	0	0	0	0	0	0	0	0
NEMF	1.6954	0.045	0	0	0	0	0	0	0	0	0	0	0	0	0	0	0
OR5F1	1.6954	0.045	0	0	0	0	0	0	0	0	0	0	0	0	0	0	0
SRBD1	1.6954	0.045	0	0	0	0	0	0	0	0	0	0	0	0	0	0	0
TEX38	1.6954	0.045	0	0	0	0	0	0	0	0	0	0	0	0	0	0	0
ABCA7	1.68494	0.046	0	0	0	0	0	0	0	0	0	0	0	0	0	0	0
ARHGAP26	1.68494	0.046	0	0	0	0	1	0	0	0	0	0	1	0	0	0	0
C19orf84	1.68494	0.046	0	0	0	0	0	0	0	0	0	0	0	0	0	0	0
FAN1	1.68494	0.046	0	0	0	0	0	0	0	0	0	0	0	0	0	0	0
GALNT3	1.68494	0.046	0	0	0	0	0	1	0	0	0	0	0	0	0	0	0
GJD2	1.68494	0.046	0	0	0	0	0	0	0	0	0	0	0	0	0	0	0
IGL	1.68494	0.046	0	0	0	0	0	0	0	0	0	0	0	0	0	0	0
IKZF3	1.68494	0.046	0	0	0	0	0	0	0	0	0	0	0	0	0	0	0
ITPKB	1.68494	0.046	0	0	0	0	0	0	0	0	0	0	0	0	0	0	0
KCND2	1.68494	0.046	0	0	0	0	0	0	0	0	0	0	0	0	0	0	0
KRTAP17-1	1.68494	0.046	0	0	0	0	0	0	0	0	0	0	0	0	0	0	0
LINS	1.68494	0.046	0	0	0	0	0	0	0	0	0	0	0	0	0	0	0
LOC554223	1.68494	0.046	0	0	0	0	0	0	0	0	0	0	0	0	0	0	0
MPV17L	1.68494	0.046	0	0	0	0	0	0	0	0	0	0	0	0	0	0	0
NAA20	1.68494	0.046	0	0	0	0	0	0	0	0	0	0	0	0	0	0	0
NR4A2	1.68494	0.046	0	0	0	0	0	0	0	0	0	0	0	0	0	0	0
OR4D6	1.68494	0.046	0	0	0	0	0	0	0	0	0	0	0	0	0	0	0
OR5A2	1.68494	0.046	0	0	0	0	0	0	0	0	0	0	0	0	0	0	0
QPCTL	1.68494	0.046	0	0	0	0	0	0	0	0	0	0	0	0	0	0	0
REG1B	1.68494	0.046	0	0	0	0	0	0	0	0	0	0	0	0	0	0	0
SERF2	1.68494	0.046	0	0	0	0	0	0	0	0	0	0	0	0	0	0	0
SLC7A1	1.68494	0.046	0	0	0	0	0	0	0	0	0	0	0	0	0	0	0
TATDN3	1.68494	0.046	0	0	0	0	0	0	0	0	0	0	0	0	0	0	0
TWSG1	1.68494	0.046	0	0	0	0	0	0	0	0	0	0	0	0	0	0	0
ZNF740	1.68494	0.046	0	0	0	0	0	0	0	0	0	0	0	0	0	0	0
ABCC9	1.67466	0.047	0	0	0	0	0	0	0	0	0	0	0	0	0	0	0
APOL3	1.67466	0.047	0	0	0	0	0	0	0	0	0	0	0	0	0	0	0
DCT	1.67466	0.047	0	0	0	0	0	0	0	0	0	0	0	0	0	0	0
DGCR6	1.67466	0.047	0	0	0	0	0	0	0	0	0	0	0	0	0	0	0
DPH1	1.67466	0.047	0	0	0	1	0	0	0	0	0	0	0	0	0	0	0
FAM129C	1.67466	0.047	0	0	0	0	0	0	0	0	0	0	0	0	0	0	0
FAM162A	1.67466	0.047	0	0	0	0	0	0	0	0	0	0	0	0	0	0	0
FUT9	1.67466	0.047	0	0	0	0	0	0	0	0	0	0	0	0	0	0	0
GDAP1	1.67466	0.047	0	0	0	0	0	0	0	0	0	0	0	0	0	0	0
MKX	1.67466	0.047	0	0	0	0	0	0	0	0	0	0	0	0	0	0	0
MORC2	1.67466	0.047	0	0	0	0	0	0	0	0	0	0	0	0	0	0	0
NFASC	1.67466	0.047	0	0	0	0	0	0	0	0	0	0	0	0	0	0	0
NUP160	1.67466	0.047	0	0	0	0	0	0	0	0	0	0	0	0	0	0	0
OR1A1	1.67466	0.047	0	0	0	0	0	0	0	0	0	0	0	0	0	0	0
PHF13	1.67466	0.047	0	0	0	0	0	0	0	0	0	0	0	0	0	0	0
PIGZ	1.67466	0.047	0	0	0	0	0	0	0	0	0	0	0	0	0	0	0
PISD	1.67466	0.047	0	0	0	0	0	0	0	0	0	0	0	0	0	0	0
PSEN2	1.67466	0.047	0	0	0	1	0	0	0	0	0	1	0	0	0	0	0
PTGR1	1.67466	0.047	0	0	0	0	0	0	0	0	0	0	0	0	0	0	0
RANBP3L	1.67466	0.047	0	0	0	0	0	0	0	0	0	0	0	0	0	0	0
RASGRP2	1.67466	0.047	0	0	0	0	0	0	0	0	0	0	0	0	0	0	0
SH3BP4	1.67466	0.047	0	0	0	0	0	0	0	0	0	0	0	0	0	0	0
ARHGAP27	1.66456	0.048	0	0	0	0	0	0	0	0	0	0	0	0	0	0	0
C12orf49	1.66456	0.048	0	0	0	0	0	0	0	0	0	0	0	0	0	0	0
C15orf41	1.66456	0.048	0	0	0	0	0	0	0	0	0	0	0	0	0	0	0
CCDC108	1.66456	0.048	0	0	0	0	0	0	1	0	0	0	0	0	0	0	0
DGCR8	1.66456	0.048	0	0	0	0	0	0	0	0	0	0	0	0	0	0	0
DLGAP2	1.66456	0.048	0	0	0	0	0	0	0	0	0	0	0	0	0	0	0
FKBP14	1.66456	0.048	0	0	0	0	0	0	0	0	0	0	0	0	0	0	0
KCTD2	1.66456	0.048	0	0	0	0	0	0	0	0	0	0	0	0	0	0	0
MZT2B	1.66456	0.048	0	0	0	0	0	0	0	0	0	0	0	0	0	0	0
NDUFA11	1.66456	0.048	0	0	0	0	0	0	0	0	0	0	0	0	0	0	0
NPY5R	1.66456	0.048	0	0	0	0	0	0	0	0	0	0	0	0	0	0	0
OR7D2	1.66456	0.048	0	0	0	0	0	0	0	0	0	0	0	0	0	0	0
PSORS1C1	1.66456	0.048	0	0	0	0	0	0	0	0	0	0	0	0	0	0	0
RFESD	1.66456	0.048	0	0	0	0	0	0	0	0	0	0	0	0	0	0	0
ST8SIA3	1.66456	0.048	0	0	0	0	0	0	0	0	0	0	0	0	0	0	0
TMEM43	1.66456	0.048	0	0	0	0	0	0	0	0	0	0	0	0	0	0	0
TTC37	1.66456	0.048	0	0	0	0	0	0	0	0	0	0	0	0	0	0	0
B3GALTL	1.65463	0.049	0	1	0	0	0	0	0	0	0	0	0	0	0	0	0
CHPT1	1.65463	0.049	0	0	0	0	0	0	0	0	0	0	0	0	0	0	0
DNAJC5B	1.65463	0.049	0	0	0	0	0	0	0	0	0	0	0	0	0	0	0
EYS	1.65463	0.049	0	0	0	1	0	0	0	0	0	0	0	0	0	0	0
FOXC2	1.65463	0.049	0	1	0	0	0	0	0	0	0	0	0	0	0	0	0
KMT2D	1.65463	0.049	0	1	1	0	0	0	0	0	0	0	0	0	0	0	1
OSGIN1	1.65463	0.049	0	0	0	0	0	0	0	0	0	0	0	0	0	0	0
PLAGL1	1.65463	0.049	0	1	0	0	0	0	0	0	0	0	0	0	0	0	0
PLEKHB2	1.65463	0.049	0	0	0	0	0	0	0	0	0	0	0	0	0	0	0
TLR10	1.65463	0.049	0	0	0	0	0	0	0	0	0	0	0	0	0	0	0
TUBA3E	1.65463	0.049	0	0	0	0	1	0	0	0	0	0	0	0	0	0	0
USP5	1.65463	0.049	0	0	0	0	0	0	0	0	0	0	0	0	0	0	0
WAPAL	1.65463	0.049	0	0	0	0	0	0	0	0	0	0	0	0	0	0	0
ANGPTL7	1.64485	0.05	0	0	0	0	0	0	0	0	0	0	0	0	0	0	0
ARF3	1.64485	0.05	0	0	0	0	0	0	0	0	0	0	0	0	0	0	0
BST2	1.64485	0.05	0	0	0	0	0	0	0	0	0	0	0	0	0	0	0
CEP70	1.64485	0.05	0	0	0	1	0	0	0	0	0	0	0	0	0	0	0
COL27A1	1.64485	0.05	0	0	0	0	0	0	0	0	0	0	0	0	0	1	0
CSTB	1.64485	0.05	0	0	0	0	0	0	0	0	0	0	0	0	0	0	0
DEPTOR	1.64485	0.05	0	0	0	0	0	0	0	0	0	0	0	0	0	0	0
FAM76B	1.64485	0.05	0	0	0	0	0	0	0	0	0	0	0	0	0	0	0
FGR	1.64485	0.05	0	0	0	0	1	0	0	0	0	0	0	0	0	0	0
GSC	1.64485	0.05	0	0	0	0	0	0	0	0	0	0	0	0	0	0	0
HLA-G	1.64485	0.05	0	0	0	0	0	0	0	0	0	0	0	0	0	0	0
HOXA13	1.64485	0.05	0	0	0	0	1	0	0	0	0	0	0	0	0	0	0
IGSF3	1.64485	0.05	0	0	0	0	0	0	0	0	0	0	0	0	0	0	0
KLHL10	1.64485	0.05	0	0	0	0	0	0	0	0	0	0	0	0	0	0	0
LANCL1	1.64485	0.05	0	0	0	0	0	0	0	0	0	0	0	0	0	0	0
LOC101929372	1.64485	0.05	0	0	0	0	0	0	0	0	0	0	0	0	0	0	0
MICU2	1.64485	0.05	0	0	0	0	0	0	0	0	0	0	0	0	0	0	0
NCKAP1	1.64485	0.05	1	0	0	0	0	0	0	0	1	0	0	0	0	0	0
NSL1	1.64485	0.05	0	0	0	0	0	0	0	0	0	0	0	0	0	0	0
OR4C15	1.64485	0.05	0	0	0	0	0	0	0	0	0	0	0	0	0	0	0
OR5K3	1.64485	0.05	0	0	0	0	0	0	0	0	0	0	0	0	0	0	0
PP2D1	1.64485	0.05	0	0	0	0	0	0	0	0	0	0	0	0	0	0	0
SBDS	1.64485	0.05	0	0	0	0	0	0	0	0	0	0	0	0	0	0	0
TACC2	1.64485	0.05	0	0	0	0	1	0	0	0	0	0	0	0	0	0	0
ARHGEF40	1.63523	0.051	0	0	0	0	0	0	0	0	0	0	0	0	0	0	0
BMP7	1.63523	0.051	0	1	0	0	0	0	0	0	0	0	0	0	0	1	0
C12orf74	1.63523	0.051	0	0	0	0	0	0	0	0	0	0	0	0	0	0	0
CBLN4	1.63523	0.051	0	0	0	0	0	0	0	0	0	0	0	0	0	0	0
CHRM4	1.63523	0.051	0	0	0	0	0	0	0	0	0	0	0	0	0	0	0
DOPEY1	1.63523	0.051	0	0	0	0	0	0	0	0	0	0	0	0	0	0	0
ETNK2	1.63523	0.051	0	0	0	0	0	0	0	0	0	0	0	0	0	0	0
GPR20	1.63523	0.051	0	0	0	0	0	0	0	0	0	0	0	0	0	0	0
KHSRP	1.63523	0.051	0	0	0	0	0	0	0	0	0	0	0	0	0	0	0
LRRC56	1.63523	0.051	0	0	0	0	0	0	0	0	0	0	0	0	0	0	0
MAML1	1.63523	0.051	0	0	0	0	0	0	0	0	0	1	0	0	0	0	0
NCR1	1.63523	0.051	0	0	0	0	0	0	0	0	0	0	0	0	0	0	0
NR6A1	1.63523	0.051	0	0	0	0	0	0	0	0	0	0	0	0	0	0	0
PDGFRB	1.63523	0.051	0	0	0	0	0	0	0	0	0	0	1	0	0	0	0
PREX1	1.63523	0.051	0	0	0	0	1	0	0	0	0	0	0	0	0	0	0
PTPN22	1.63523	0.051	0	0	0	0	0	0	0	0	0	0	0	0	0	0	0
RSRC2	1.63523	0.051	0	0	0	0	0	0	0	0	0	0	0	0	0	0	0
SACS	1.63523	0.051	0	0	0	0	0	0	0	0	0	0	0	0	0	0	0
SLFNL1	1.63523	0.051	0	0	0	0	0	0	0	0	0	0	0	0	0	0	0
UGT1A3	1.63523	0.051	0	0	0	0	0	0	0	0	0	0	0	0	0	0	0
CA11	1.62576	0.052	0	0	0	0	0	0	0	0	0	0	0	0	0	0	0
COLGALT1	1.62576	0.052	0	0	0	0	0	0	0	0	0	0	0	0	0	1	0
EHHADH	1.62576	0.052	0	0	0	0	0	0	0	0	0	0	0	0	0	0	0
PGRMC2	1.62576	0.052	0	0	0	0	0	0	0	0	0	0	0	0	0	0	0
PLA2G6	1.62576	0.052	0	0	0	0	0	0	0	0	0	0	0	0	0	0	0
PSPH	1.62576	0.052	0	0	0	0	0	0	0	0	0	0	0	0	0	0	0
SERPINB10	1.62576	0.052	0	0	0	0	0	0	0	0	0	0	0	0	0	0	0
SMIM18	1.62576	0.052	0	0	0	0	0	0	0	0	0	0	0	0	0	0	0
ANKAR	1.61644	0.053	0	0	0	0	0	0	0	0	0	0	0	0	0	0	0
ARHGEF16	1.61644	0.053	0	0	0	0	0	0	0	0	0	0	0	0	0	0	0
ARL5B	1.61644	0.053	0	0	0	0	0	0	0	0	0	0	0	0	0	0	0
C16orf91	1.61644	0.053	0	0	0	0	0	0	0	0	0	0	0	0	0	0	0
FAM26E	1.61644	0.053	0	0	0	0	0	0	0	0	0	0	0	0	0	0	0
KIAA0753	1.61644	0.053	0	0	0	0	0	0	0	0	0	0	0	0	0	0	0
LAG3	1.61644	0.053	0	0	0	0	0	0	0	0	0	0	0	0	0	0	0
LOXHD1	1.61644	0.053	0	0	0	0	0	0	0	0	0	0	0	0	0	0	0
MED21	1.61644	0.053	0	0	0	0	0	0	0	0	0	0	0	0	0	0	0
MYRFL	1.61644	0.053	0	0	0	0	0	0	0	0	0	0	0	0	0	0	0
NMT2	1.61644	0.053	0	0	0	0	0	0	0	0	0	0	0	0	0	0	0
NRCAM	1.61644	0.053	0	0	0	0	0	0	0	0	0	0	0	0	0	0	0
NUDT9	1.61644	0.053	0	0	0	0	0	0	0	0	0	0	0	0	0	0	0
OR5T1	1.61644	0.053	0	0	0	0	0	0	0	0	0	0	0	0	0	0	0
PHGR1	1.61644	0.053	0	0	0	0	0	0	0	0	0	0	0	0	0	0	0
RASSF8	1.61644	0.053	0	0	0	0	0	0	0	0	0	0	0	0	0	0	0
SLC19A1	1.61644	0.053	0	0	0	0	0	0	0	0	0	0	0	0	0	0	0
TMEM169	1.61644	0.053	0	0	0	0	0	0	0	0	0	0	0	0	0	0	0
YTHDF1	1.61644	0.053	0	0	0	0	0	0	0	0	0	0	0	0	0	0	0
ATP1A4	1.60725	0.054	0	0	0	0	0	0	0	0	0	0	0	0	0	0	0
DDHD2	1.60725	0.054	0	0	0	0	0	0	0	0	0	0	0	0	0	0	0
DUSP7	1.60725	0.054	0	0	0	0	0	0	0	0	0	0	0	0	0	0	0
GMNC	1.60725	0.054	0	0	0	0	0	0	1	0	0	0	0	0	0	0	0
HES5	1.60725	0.054	0	0	0	0	0	0	0	0	0	1	0	0	0	0	0
LIAS	1.60725	0.054	0	0	0	0	0	0	0	0	0	0	0	0	0	0	0
LOC646730	1.60725	0.054	0	0	0	0	0	0	0	0	0	0	0	0	0	0	0
NAT14	1.60725	0.054	0	0	0	0	0	0	0	0	0	0	0	0	0	0	0
PARP15	1.60725	0.054	0	0	0	0	0	0	0	0	0	0	0	0	0	0	0
PCDHAC2	1.60725	0.054	0	0	0	0	0	0	0	0	0	0	0	0	0	0	0
PLA2R1	1.60725	0.054	0	0	0	0	0	0	0	0	0	0	0	0	0	0	0
PRB4	1.60725	0.054	0	0	0	0	0	0	0	0	0	0	0	0	0	0	0
RBM5	1.60725	0.054	0	0	0	0	0	0	0	0	0	0	0	0	0	0	0
ROR1	1.60725	0.054	0	0	0	0	0	0	0	0	0	0	0	0	0	0	1
STAB2	1.60725	0.054	0	0	0	0	0	0	0	0	0	0	0	0	0	0	0
TRRAP	1.60725	0.054	0	0	1	0	0	0	0	0	0	0	0	0	0	0	1
ZBTB43	1.60725	0.054	0	0	0	0	0	0	0	0	0	0	0	0	0	0	0
AACS	1.59819	0.055	0	0	0	0	0	0	0	0	0	0	0	0	0	0	0
AP3B2	1.59819	0.055	0	0	0	0	0	0	0	0	0	0	0	0	0	0	0
AZIN1	1.59819	0.055	0	0	0	0	0	0	0	0	0	0	0	0	0	0	0
CLASRP	1.59819	0.055	0	0	0	0	0	0	0	0	0	0	0	0	0	0	0
CRYGC	1.59819	0.055	0	0	0	0	0	0	0	0	0	0	0	0	0	0	0
CYB5RL	1.59819	0.055	0	0	0	0	0	0	0	0	0	0	0	0	0	0	0
EFCAB6	1.59819	0.055	0	0	0	0	0	0	1	0	0	0	0	0	0	0	0
FAM168B	1.59819	0.055	0	0	0	0	0	0	0	0	0	0	0	0	0	0	0
FAM43A	1.59819	0.055	0	0	0	0	0	0	0	0	0	0	0	0	0	0	0
GOLGA8H	1.59819	0.055	0	0	0	0	0	0	0	0	0	0	0	0	0	0	0
IFITM5	1.59819	0.055	0	0	0	0	0	0	0	0	0	0	0	0	0	0	0
INPP5A	1.59819	0.055	0	0	0	0	0	0	0	0	0	0	0	0	0	0	0
IQCC	1.59819	0.055	0	0	0	0	0	0	0	0	0	0	0	0	0	0	0
LILRB1	1.59819	0.055	0	0	0	0	0	0	0	0	0	0	0	0	0	0	0
LIM2	1.59819	0.055	0	0	0	0	0	0	0	0	0	0	0	0	0	0	0
LOC101929060	1.59819	0.055	0	0	0	0	0	0	0	0	0	0	0	0	0	0	0
MIPOL1	1.59819	0.055	0	0	0	0	0	0	0	0	0	0	0	0	0	0	0
NDRG3	1.59819	0.055	0	0	0	0	0	0	0	0	0	0	0	0	0	0	0
NKX2-4	1.59819	0.055	0	0	0	0	0	0	0	0	0	0	0	0	0	0	0
OR5AP2	1.59819	0.055	0	0	0	0	0	0	0	0	0	0	0	0	0	0	0
PCGF3	1.59819	0.055	0	0	0	0	0	0	0	0	0	0	0	0	0	0	0
PTPRH	1.59819	0.055	0	0	0	0	0	0	0	0	0	0	0	0	0	0	0
SPATC1L	1.59819	0.055	0	0	0	0	0	0	0	0	0	0	0	0	0	0	0
SYDE2	1.59819	0.055	0	0	0	0	0	0	0	0	0	0	0	0	0	0	0
TAAR2	1.59819	0.055	0	0	0	0	0	0	0	0	0	0	0	0	0	0	0
TMCC1	1.59819	0.055	0	0	0	0	0	0	0	0	0	0	0	0	0	0	0
UBASH3A	1.59819	0.055	0	0	0	0	0	0	0	0	0	0	0	0	0	0	0
ASB16	1.58927	0.056	0	0	0	0	0	0	0	0	0	0	0	0	0	0	0
C19orf53	1.58927	0.056	0	0	0	0	0	0	0	0	0	0	0	0	0	0	0
CCR6	1.58927	0.056	0	0	0	0	0	0	0	0	0	0	0	0	0	0	0
GRP	1.58927	0.056	0	0	0	0	0	0	0	0	0	0	0	0	0	0	0
GSTA4	1.58927	0.056	0	0	0	0	0	0	0	0	0	0	0	0	0	0	0
LRP1B	1.58927	0.056	0	0	0	0	0	0	0	0	0	0	0	0	0	0	0
LYPD2	1.58927	0.056	0	0	0	0	0	0	0	0	0	0	0	0	0	0	0
MTRNR2L6	1.58927	0.056	0	0	0	0	0	0	0	0	0	0	0	0	0	0	0
MUC12	1.58927	0.056	0	0	0	0	0	0	0	0	0	0	0	0	0	0	0
NPAS3	1.58927	0.056	0	0	0	0	0	0	0	0	0	0	0	0	0	0	0
PHTF1	1.58927	0.056	0	0	0	0	0	0	0	0	0	0	0	0	0	0	0
RBPJ	1.58927	0.056	0	0	0	0	0	0	0	0	0	0	0	0	0	0	0
RHOBTB3	1.58927	0.056	0	0	0	0	0	0	0	0	0	0	0	0	0	0	0
RNF6	1.58927	0.056	0	0	0	0	0	0	0	0	0	0	0	0	0	0	0
ST6GALNAC2	1.58927	0.056	0	0	0	0	0	0	0	0	0	0	0	0	0	0	0
STOML1	1.58927	0.056	0	0	0	0	0	0	0	0	0	0	0	0	0	0	0
TRAPPC3L	1.58927	0.056	0	0	0	0	0	0	0	0	0	0	0	0	0	0	0
UBAP1L	1.58927	0.056	0	0	0	0	0	0	0	0	0	0	0	0	0	0	0
AKIRIN2	1.58047	0.057	0	0	0	0	0	0	0	0	0	0	0	0	0	0	0
C19orf44	1.58047	0.057	0	0	0	0	0	0	0	0	0	0	0	0	0	0	0
C1orf109	1.58047	0.057	0	0	0	0	0	0	0	0	0	0	0	0	0	0	0
CAMTA1	1.58047	0.057	0	0	0	0	0	0	0	0	0	0	0	0	0	0	0
CD101	1.58047	0.057	0	0	0	0	0	0	0	0	0	0	0	0	0	0	0
CENPN	1.58047	0.057	0	0	0	0	0	0	0	0	0	0	0	0	0	0	0
CILP	1.58047	0.057	0	0	0	0	0	0	0	0	0	0	0	0	0	0	0
CLCN2	1.58047	0.057	0	0	0	0	0	0	0	0	0	0	0	0	0	0	0
CLIC5	1.58047	0.057	0	0	0	0	1	0	0	0	0	0	0	0	0	0	0
CYP3A43	1.58047	0.057	0	0	0	0	0	0	0	0	0	0	0	0	0	0	0
DHFRL1	1.58047	0.057	0	0	0	0	0	0	0	0	0	0	0	0	0	0	0
ESPN	1.58047	0.057	0	0	0	0	0	0	0	0	0	0	0	0	0	0	0
GPR179	1.58047	0.057	0	0	0	0	0	0	0	0	0	0	0	0	0	0	0
HARBI1	1.58047	0.057	0	0	0	0	0	0	0	0	0	0	0	0	0	0	0
KRBOX1	1.58047	0.057	0	0	0	0	0	0	0	0	0	0	0	0	0	0	0
MED7	1.58047	0.057	0	0	0	0	0	0	0	0	0	0	0	0	0	0	0
MMP24	1.58047	0.057	0	0	0	0	0	0	0	0	0	0	0	0	0	1	0
POTEA	1.58047	0.057	0	0	0	0	0	0	0	0	0	0	0	0	0	0	0
PRR22	1.58047	0.057	0	0	0	0	0	0	0	0	0	0	0	0	0	0	0
SGMS2	1.58047	0.057	0	0	0	0	0	0	0	0	0	0	0	0	0	0	0
SNX8	1.58047	0.057	0	0	0	0	0	0	0	0	0	0	0	0	0	0	0
TK1	1.58047	0.057	0	0	0	0	0	0	0	0	0	0	0	0	0	0	0
VPS45	1.58047	0.057	0	0	0	0	0	0	0	0	0	0	0	0	0	0	0
WASL	1.58047	0.057	0	0	0	0	1	0	0	0	0	0	0	0	0	0	0
CCDC109B	1.57179	0.058	0	0	0	0	0	0	0	0	0	0	0	0	0	0	0
CELA1	1.57179	0.058	0	0	0	0	0	0	0	0	0	0	0	0	0	0	0
CLVS2	1.57179	0.058	0	0	0	0	0	0	0	0	0	0	0	0	0	0	0
CYB5A	1.57179	0.058	0	0	0	0	0	0	0	0	0	0	0	0	0	0	0
ENPP2	1.57179	0.058	0	0	0	1	0	0	0	0	0	0	0	0	0	0	0
FAM134C	1.57179	0.058	0	0	0	0	0	0	0	0	0	0	0	0	0	0	0
FARS2	1.57179	0.058	0	0	0	0	0	0	0	0	0	0	0	0	0	0	0
IL17D	1.57179	0.058	0	0	0	0	0	0	0	0	0	0	0	0	0	0	0
KIF7	1.57179	0.058	0	0	0	1	0	0	0	1	0	0	0	0	1	0	0
MAEA	1.57179	0.058	0	0	0	0	1	0	0	0	0	0	0	0	0	0	0
MARK1	1.57179	0.058	0	0	0	0	1	0	0	0	0	0	0	0	0	0	0
MCOLN3	1.57179	0.058	0	0	0	0	0	0	0	0	0	0	0	0	0	0	0
MMD2	1.57179	0.058	0	0	0	0	0	0	0	0	0	0	0	0	0	0	0
PIEZO2	1.57179	0.058	0	0	0	0	0	0	0	0	0	0	0	0	0	0	0
RAG1	1.57179	0.058	0	0	0	0	0	0	0	0	0	0	0	0	0	0	0
SRD5A1	1.57179	0.058	0	0	0	0	0	0	0	0	0	0	0	0	0	0	0
UFSP1	1.57179	0.058	0	0	0	0	0	0	0	0	0	0	0	0	0	0	0
UNC45B	1.57179	0.058	0	0	0	0	0	0	0	0	0	0	0	0	0	0	0
WFDC10B	1.57179	0.058	0	0	0	0	0	0	0	0	0	0	0	0	0	0	0
ZNF80	1.57179	0.058	0	0	0	0	0	0	0	0	0	0	0	0	0	0	0
ASPHD2	1.56322	0.059	0	0	0	0	0	0	0	0	0	0	0	0	0	0	0
BACH2	1.56322	0.059	0	0	0	0	0	0	0	0	0	0	0	0	0	0	0
ENOX1	1.56322	0.059	0	0	0	0	0	0	0	0	0	0	0	0	0	0	0
FRMD6	1.56322	0.059	0	0	0	0	1	0	0	0	0	0	0	0	0	0	0
GBAS	1.56322	0.059	0	0	0	0	0	0	0	0	0	0	0	0	0	0	0
GHSR	1.56322	0.059	0	0	0	0	0	0	0	0	0	0	0	0	0	0	0
KARS	1.56322	0.059	0	0	0	0	0	0	0	0	0	0	0	0	0	0	0
NCOA3	1.56322	0.059	0	0	1	0	0	0	0	0	0	0	0	0	0	0	0
NXPH2	1.56322	0.059	0	0	0	0	0	0	0	0	0	0	0	0	0	0	0
OR5M8	1.56322	0.059	0	0	0	0	0	0	0	0	0	0	0	0	0	0	0
RPN1	1.56322	0.059	0	0	0	0	0	0	0	0	0	0	0	0	0	0	0
SLC1A6	1.56322	0.059	0	0	0	0	1	0	0	0	0	0	0	0	0	0	0
SMOX	1.56322	0.059	0	0	0	0	0	0	0	0	0	0	0	0	0	0	0
SPRED1	1.56322	0.059	0	0	0	0	0	1	0	0	0	0	0	0	0	0	0
SSC5D	1.56322	0.059	0	0	0	0	0	0	0	0	0	0	0	0	0	0	0
TARM1	1.56322	0.059	0	0	0	0	0	0	0	0	0	0	0	0	0	0	0
APPL1	1.55477	0.06	0	0	0	0	0	0	0	0	0	0	0	0	0	0	0
EIF3I	1.55477	0.06	0	0	0	0	0	0	0	0	0	0	0	0	0	0	0
ERICH3	1.55477	0.06	0	0	0	0	0	0	0	0	0	0	0	0	0	0	0
FAM26D	1.55477	0.06	0	0	0	0	0	0	0	0	0	0	0	0	0	0	0
GKAP1	1.55477	0.06	0	0	0	0	0	0	0	0	0	0	0	0	0	0	0
GPBP1	1.55477	0.06	0	0	0	0	0	0	0	0	0	0	0	0	0	0	0
MYF5	1.55477	0.06	0	0	0	0	0	0	0	0	0	0	0	0	0	0	0
NMRK1	1.55477	0.06	0	0	0	0	0	0	0	0	0	0	0	0	0	0	0
PLOD2	1.55477	0.06	0	0	0	0	0	0	0	0	0	0	0	0	0	1	0
SNCA	1.55477	0.06	0	0	0	0	1	0	0	0	0	0	0	0	0	0	0
TARDBP	1.55477	0.06	0	0	0	0	0	0	0	0	0	0	0	0	0	0	0
TLR6	1.55477	0.06	0	0	0	0	0	0	0	0	0	0	0	0	0	0	0
TRPC7	1.55477	0.06	0	0	0	0	0	0	0	0	0	0	0	0	0	0	0
UBE2O	1.55477	0.06	0	0	0	0	0	0	0	0	0	0	0	0	0	0	0
ZNF141	1.55477	0.06	0	0	0	0	0	0	0	0	0	0	0	0	0	0	0
AP2M1	1.54643	0.061	0	0	0	0	0	0	0	0	0	0	0	0	0	0	1
C15orf27	1.54643	0.061	0	0	0	0	0	0	0	0	0	0	0	0	0	0	0
C17orf100	1.54643	0.061	0	0	0	0	0	0	0	0	0	0	0	0	0	0	0
C5orf67	1.54643	0.061	0	0	0	0	0	0	0	0	0	0	0	0	0	0	0
CA5A	1.54643	0.061	0	0	0	0	0	0	0	0	0	0	0	0	0	0	0
DCK	1.54643	0.061	0	0	0	0	0	0	0	0	0	0	0	0	0	0	0
DLGAP5	1.54643	0.061	0	0	0	0	0	0	0	0	0	0	0	0	0	0	0
EED	1.54643	0.061	0	1	0	0	0	0	0	0	0	0	0	0	0	0	0
EFCAB14	1.54643	0.061	0	0	0	0	0	0	0	0	0	0	0	0	0	0	0
FAM78A	1.54643	0.061	0	0	0	0	0	0	0	0	0	0	0	0	0	0	0
INSIG2	1.54643	0.061	0	0	0	0	0	0	0	0	0	0	0	0	0	0	0
INSL6	1.54643	0.061	0	0	0	0	0	0	0	0	0	0	0	0	0	0	0
MBNL2	1.54643	0.061	0	0	0	0	0	0	0	0	0	0	0	0	0	0	0
RTP2	1.54643	0.061	0	0	0	0	0	0	0	0	0	0	0	0	0	0	0
SERPINA11	1.54643	0.061	0	0	0	0	0	0	0	0	0	0	0	0	0	0	0
SLAMF7	1.54643	0.061	0	0	0	0	0	0	0	0	0	0	0	0	0	0	0
SPATA9	1.54643	0.061	0	0	0	0	0	0	0	0	0	0	0	0	0	0	0
TRAPPC11	1.54643	0.061	0	0	0	0	0	0	0	0	0	0	0	0	0	0	0
UBE2L3	1.54643	0.061	0	0	0	0	0	0	0	0	0	0	0	0	0	0	0
ZFHX3	1.54643	0.061	0	0	0	0	0	0	0	0	0	0	0	0	0	0	0
ABR	1.5382	0.062	0	0	0	0	0	0	0	0	0	0	0	0	0	0	0
GPHB5	1.5382	0.062	0	0	0	0	0	0	0	0	0	0	0	0	0	0	0
LNX1	1.5382	0.062	0	0	0	0	0	0	0	0	0	0	0	0	0	0	0
MEIG1	1.5382	0.062	0	0	0	0	0	0	0	0	0	0	0	0	0	0	0
MFN2	1.5382	0.062	0	0	0	0	1	0	0	0	0	0	0	0	0	0	0
MXRA7	1.5382	0.062	0	0	0	0	0	0	0	0	0	0	0	0	0	0	0
PCDH10	1.5382	0.062	0	0	0	0	0	0	0	0	0	0	0	0	0	0	0
PLEKHG1	1.5382	0.062	0	0	0	0	0	0	0	0	0	0	0	0	0	0	0
PSG2	1.5382	0.062	0	0	0	0	0	0	0	0	0	0	0	0	0	1	0
SHC4	1.5382	0.062	0	0	0	0	0	0	0	0	0	0	0	0	0	0	0
SYN3	1.5382	0.062	0	0	0	0	0	0	0	0	0	0	0	0	0	0	0
ZNF326	1.5382	0.062	0	0	0	0	0	0	0	0	1	0	0	0	0	0	0
CREB3L3	1.53007	0.063	0	0	0	0	0	0	0	0	0	0	0	0	0	0	0
DCLRE1C	1.53007	0.063	0	0	0	0	0	0	0	0	0	0	0	0	0	0	0
DDX24	1.53007	0.063	0	0	0	0	0	0	0	0	0	0	0	0	0	0	0
ECHDC3	1.53007	0.063	0	0	0	0	0	0	0	0	0	0	0	0	0	0	0
IGSF8	1.53007	0.063	0	0	0	0	0	0	0	0	0	0	0	0	0	0	0
IPCEF1	1.53007	0.063	0	0	0	0	0	0	0	0	0	0	0	0	0	0	0
LILRA5	1.53007	0.063	0	0	0	0	0	0	0	0	0	0	0	0	0	0	0
LOC100996573	1.53007	0.063	0	0	0	0	0	0	0	0	0	0	0	0	0	0	0
MED31	1.53007	0.063	0	0	0	0	0	0	0	0	0	0	0	0	0	0	0
NAA35	1.53007	0.063	0	0	0	0	0	0	0	0	0	0	0	0	0	0	0
NECAB2	1.53007	0.063	0	0	0	0	0	0	0	0	0	0	0	0	0	0	0
SEMA3A	1.53007	0.063	0	1	0	0	0	0	0	0	0	0	0	0	0	0	0
SLC22A15	1.53007	0.063	0	0	0	0	0	0	0	0	0	0	0	0	0	0	0
SLC35B3	1.53007	0.063	0	0	0	0	0	0	0	0	0	0	0	0	0	0	0
SMPD4	1.53007	0.063	0	0	0	0	0	0	0	0	0	0	0	0	0	0	0
SPATS2	1.53007	0.063	0	0	0	0	0	0	0	0	0	0	0	0	0	0	0
TAX1BP3	1.53007	0.063	0	0	0	0	1	0	0	0	0	0	0	0	0	0	0
YBEY	1.53007	0.063	0	0	0	0	0	0	0	0	0	0	0	0	0	0	0
ZFC3H1	1.53007	0.063	0	0	0	0	0	0	0	0	0	0	0	0	0	0	0
APOBEC3G	1.52204	0.064	0	0	0	0	0	0	0	0	0	0	0	0	0	0	0
ARHGAP30	1.52204	0.064	0	0	0	0	0	0	0	0	0	0	0	0	0	0	0
CLCNKB	1.52204	0.064	0	0	0	0	0	0	0	0	0	0	0	0	0	0	0
CNDP2	1.52204	0.064	0	0	0	0	0	0	0	0	0	0	0	0	0	0	0
CRP	1.52204	0.064	0	0	0	0	0	0	0	0	0	0	0	0	0	0	0
EAPP	1.52204	0.064	0	0	0	0	0	0	0	0	0	0	0	0	0	0	0
GNAL	1.52204	0.064	0	0	0	0	0	0	0	0	0	0	0	0	0	0	0
GNGT1	1.52204	0.064	0	0	0	1	0	0	0	0	0	0	0	0	0	0	1
LOC100652833	1.52204	0.064	0	0	0	0	0	0	0	0	0	0	0	0	0	0	0
MCOLN2	1.52204	0.064	0	0	0	0	0	0	0	0	0	0	0	0	0	0	0
MTMR2	1.52204	0.064	0	0	0	0	0	0	0	0	0	0	0	0	0	0	0
PARP2	1.52204	0.064	0	0	0	0	0	0	0	0	0	0	0	0	0	0	0
RPL26L1	1.52204	0.064	0	0	0	0	0	0	0	0	0	0	0	0	0	0	0
SMC4	1.52204	0.064	0	0	0	0	0	0	0	0	0	0	0	0	0	0	0
TBC1D19	1.52204	0.064	0	0	0	1	0	0	0	0	0	0	0	0	0	0	0
UQCRB	1.52204	0.064	0	0	0	0	0	0	0	0	0	0	0	0	0	0	0
WDR82	1.52204	0.064	0	0	0	0	0	0	0	0	0	0	0	0	0	0	0
ATP12A	1.5141	0.065	0	0	0	0	0	0	0	0	0	0	0	0	0	0	0
BBC3	1.5141	0.065	0	0	0	0	0	0	0	0	0	0	0	0	0	0	0
C6orf229	1.5141	0.065	0	0	0	0	0	0	0	0	0	0	0	0	0	0	0
CCNA1	1.5141	0.065	0	0	0	0	1	0	0	0	0	0	0	0	0	0	0
COQ9	1.5141	0.065	0	0	0	0	0	0	0	0	0	0	0	0	0	0	0
DCAF4	1.5141	0.065	0	0	0	0	0	0	0	0	0	0	0	0	0	0	0
HTR2B	1.5141	0.065	0	0	0	0	0	0	0	0	0	0	0	0	0	0	0
LOC101928635	1.5141	0.065	0	0	0	0	0	0	0	0	0	0	0	0	0	0	0
MDGA2	1.5141	0.065	0	0	0	0	0	0	0	0	0	0	0	0	0	0	0
NACC2	1.5141	0.065	0	0	0	0	0	0	0	0	0	0	0	0	0	0	0
OR5AC2	1.5141	0.065	0	0	0	0	0	0	0	0	0	0	0	0	0	0	0
PHF7	1.5141	0.065	0	0	0	0	0	0	0	0	0	0	0	0	0	0	0
PI4KA	1.5141	0.065	0	0	0	0	0	0	0	0	0	0	0	0	0	0	0
RAD51C	1.5141	0.065	0	0	0	0	0	0	0	0	0	0	0	0	0	0	0
RPL10L	1.5141	0.065	0	0	0	1	0	0	0	0	0	0	0	0	0	0	0
SYNGR4	1.5141	0.065	0	0	0	0	0	0	0	0	0	0	0	0	0	0	0
VPRBP	1.5141	0.065	0	0	0	0	0	0	0	0	0	0	0	0	0	0	0
ZNF541	1.5141	0.065	0	0	0	0	0	0	0	0	0	0	0	0	0	0	0
ZNF652	1.5141	0.065	0	0	0	0	0	0	0	0	0	0	0	0	0	0	0
ADARB2	1.50626	0.066	0	0	0	0	0	0	0	0	0	0	0	0	0	0	0
ADORA3	1.50626	0.066	0	0	0	0	0	0	0	0	0	0	0	0	0	0	0
ARHGAP15	1.50626	0.066	0	0	0	0	0	0	0	0	0	0	1	0	0	0	0
C18orf8	1.50626	0.066	0	0	0	0	0	0	0	0	0	0	0	0	0	0	0
C6orf25	1.50626	0.066	0	0	0	0	0	0	0	0	0	0	0	0	0	0	0
DBNL	1.50626	0.066	0	0	0	0	0	0	0	0	0	0	0	0	0	0	0
GIPR	1.50626	0.066	0	0	0	0	0	0	0	0	0	0	0	0	0	0	0
KCTD20	1.50626	0.066	0	0	0	0	0	0	0	0	0	0	0	0	0	0	0
KDM1B	1.50626	0.066	0	0	0	0	0	0	0	0	0	0	0	0	0	0	0
MAP1A	1.50626	0.066	0	0	0	0	0	0	0	0	0	0	0	0	0	0	0
NAGLU	1.50626	0.066	0	0	0	0	0	0	0	0	0	0	0	0	0	0	0
NRP1	1.50626	0.066	0	1	0	0	1	0	0	0	0	0	0	0	0	0	0
OR4A47	1.50626	0.066	0	0	0	0	0	0	0	0	0	0	0	0	0	0	0
PRR14L	1.50626	0.066	0	0	0	0	0	0	0	0	0	0	0	0	0	0	0
RAD54L2	1.50626	0.066	0	0	0	0	0	0	0	0	0	0	0	0	0	0	0
RPL9	1.50626	0.066	0	0	0	1	0	0	0	0	0	0	0	0	0	0	0
SMAP2	1.50626	0.066	0	0	0	0	0	0	0	0	0	0	0	0	0	0	0
SPATA45	1.50626	0.066	0	0	0	0	0	0	0	0	0	0	0	0	0	0	0
TMUB2	1.50626	0.066	0	0	0	0	0	0	0	0	0	0	0	0	0	0	0
TVP23C	1.50626	0.066	0	0	0	0	0	0	0	0	0	0	0	0	0	0	0
VPS11	1.50626	0.066	0	0	0	0	0	0	0	0	0	0	0	0	0	0	0
YEATS4	1.50626	0.066	0	0	0	0	0	0	0	0	0	0	0	0	0	0	0
C2orf49	1.49851	0.067	0	0	0	0	0	0	0	0	0	0	0	0	0	0	0
CNST	1.49851	0.067	0	0	0	0	0	0	0	0	0	0	0	0	0	0	0
CTPS1	1.49851	0.067	0	0	0	0	0	0	0	0	0	0	0	0	0	0	0
DENND1B	1.49851	0.067	0	0	0	0	0	0	0	0	0	0	0	0	0	0	0
EFNB3	1.49851	0.067	0	0	0	0	0	0	0	0	0	0	0	0	0	0	0
F11R	1.49851	0.067	0	0	0	0	0	0	0	0	0	0	0	0	0	1	0
GPCPD1	1.49851	0.067	0	0	0	0	0	0	0	0	0	0	0	0	0	0	0
HHLA2	1.49851	0.067	0	0	0	0	0	0	0	0	0	0	0	0	0	0	0
OLFML2A	1.49851	0.067	0	0	0	0	0	0	0	0	0	0	0	0	0	0	0
PDLIM2	1.49851	0.067	0	0	0	0	1	0	1	0	0	0	0	0	0	0	0
PMS1	1.49851	0.067	0	0	0	0	0	0	0	0	0	0	0	0	0	0	0
RNASE1	1.49851	0.067	0	0	0	0	0	0	0	0	0	0	0	0	0	0	0
TAPBP	1.49851	0.067	0	0	0	0	0	0	0	0	0	0	0	0	0	0	0
UBE2E3	1.49851	0.067	0	0	0	0	0	0	0	0	0	0	0	0	0	0	0
ZFPM2	1.49851	0.067	0	1	0	0	0	0	0	0	0	0	0	0	0	0	0
BPIFA3	1.49085	0.068	0	0	0	0	0	0	0	0	0	0	0	0	0	0	0
CEP250	1.49085	0.068	0	0	0	1	0	0	0	0	0	0	0	0	1	0	0
EVX1	1.49085	0.068	0	0	0	0	0	0	0	0	0	0	0	0	0	0	0
IL11	1.49085	0.068	0	0	0	0	0	0	0	0	0	0	0	0	0	0	0
JMJD6	1.49085	0.068	0	1	1	0	0	0	0	0	0	0	0	0	0	0	0
LCMT2	1.49085	0.068	0	0	0	0	0	0	0	0	0	0	0	0	0	0	0
LIPJ	1.49085	0.068	0	0	0	0	0	0	0	0	0	0	0	0	0	0	0
PSMC3IP	1.49085	0.068	0	0	0	0	0	0	0	0	0	0	0	0	0	0	0
SND1	1.49085	0.068	0	0	0	0	0	0	0	0	0	0	0	0	0	0	0
TFCP2L1	1.49085	0.068	0	0	0	0	0	0	0	0	0	0	0	0	0	0	0
ZNF234	1.49085	0.068	0	0	0	0	0	0	0	0	0	0	0	0	0	0	0
ZNF713	1.49085	0.068	0	0	0	0	0	0	0	0	0	0	0	0	0	0	0
ADAT1	1.48328	0.069	0	0	0	0	0	0	0	0	0	0	0	0	0	0	0
ANKRD18B	1.48328	0.069	0	0	0	0	0	0	0	0	0	0	0	0	0	0	0
CDRT4	1.48328	0.069	0	0	0	0	0	0	0	0	0	0	0	0	0	0	0
ENY2	1.48328	0.069	0	0	0	0	0	0	0	0	0	0	0	0	0	0	0
FAM131A	1.48328	0.069	0	0	0	0	0	0	0	0	0	0	0	0	0	0	0
HYAL3	1.48328	0.069	0	0	0	0	0	0	0	0	0	0	0	0	0	0	0
KANK4	1.48328	0.069	0	0	0	0	1	0	0	0	0	0	0	0	0	0	0
MARS	1.48328	0.069	0	0	0	0	0	0	0	0	0	0	0	0	0	0	0
MEN1	1.48328	0.069	0	1	0	0	0	0	0	0	0	0	0	0	0	0	1
MRPL57	1.48328	0.069	0	0	0	0	0	0	0	0	0	0	0	0	0	0	0
OR8D4	1.48328	0.069	0	0	0	0	0	0	0	0	0	0	0	0	0	0	0
PADI1	1.48328	0.069	0	0	0	0	0	0	0	0	0	0	0	0	0	0	0
PKD2	1.48328	0.069	0	0	0	1	0	0	0	0	0	0	0	0	1	0	0
VDR	1.48328	0.069	0	0	0	0	0	0	0	0	0	0	0	0	0	0	0
ZDHHC7	1.48328	0.069	0	0	0	0	0	0	0	0	0	0	0	0	0	0	0
ZIC1	1.48328	0.069	0	0	0	0	0	0	0	0	0	0	0	0	0	0	0
ACSL5	1.47579	0.07	0	0	0	0	0	0	0	0	0	0	0	0	0	0	0
CD36	1.47579	0.07	0	0	0	0	0	0	0	0	0	0	0	0	0	0	0
GTF2H5	1.47579	0.07	0	0	0	0	0	0	0	0	0	0	0	0	0	0	0
HIP1R	1.47579	0.07	0	0	0	0	1	0	0	0	0	0	0	0	0	0	0
IBA57	1.47579	0.07	0	0	0	0	0	0	0	0	0	0	0	0	0	0	0
L3HYPDH	1.47579	0.07	0	0	0	0	0	0	0	0	0	0	0	0	0	0	0
MPP2	1.47579	0.07	0	0	0	0	1	0	0	0	0	0	0	0	0	0	0
OAS3	1.47579	0.07	0	0	0	0	0	0	0	0	0	0	0	0	0	0	0
OLIG3	1.47579	0.07	0	0	0	0	0	0	0	0	0	0	0	0	0	0	0
OR10P1	1.47579	0.07	0	0	0	0	0	0	0	0	0	0	0	0	0	0	0
PCDHA10	1.47579	0.07	0	0	0	0	0	0	0	0	0	0	0	0	0	0	0
PCDHA12	1.47579	0.07	0	0	0	0	0	0	0	0	0	0	0	0	0	0	0
PCDHA13	1.47579	0.07	0	0	0	0	0	0	0	0	0	0	0	0	0	0	0
PEA15	1.47579	0.07	0	0	0	0	0	0	0	0	0	0	0	0	0	0	0
PEX10	1.47579	0.07	0	1	0	0	0	0	0	0	0	0	0	0	0	0	0
SERPINB5	1.47579	0.07	0	0	0	0	0	0	0	0	0	0	0	0	0	0	0
ZNRD1	1.47579	0.07	0	0	0	0	0	0	0	0	0	0	0	0	0	0	0
ABCC10	1.46838	0.071	0	0	0	0	0	0	0	0	0	0	0	0	0	0	0
APLNR	1.46838	0.071	0	0	0	0	0	0	0	0	0	0	0	0	0	0	0
ATF7IP2	1.46838	0.071	0	0	0	0	0	0	0	0	0	0	0	0	0	0	0
CATSPER2	1.46838	0.071	0	0	0	0	0	0	0	0	0	0	0	0	0	0	0
CCDC37	1.46838	0.071	0	0	0	1	0	0	0	0	0	0	0	0	1	0	0
INHBC	1.46838	0.071	0	0	0	0	0	0	0	0	0	0	0	0	0	0	0
KLHDC2	1.46838	0.071	0	0	0	0	0	0	0	0	0	0	0	0	0	0	0
LGALS8	1.46838	0.071	0	0	0	0	0	0	0	0	0	0	0	0	0	0	0
PDIA3	1.46838	0.071	0	0	0	0	0	0	0	0	0	0	0	0	0	0	0
POMT1	1.46838	0.071	0	0	0	0	0	0	0	0	0	0	0	0	0	0	0
SLC6A3	1.46838	0.071	0	0	0	0	0	0	0	0	0	0	0	0	0	0	0
SUV420H2	1.46838	0.071	0	0	0	0	0	0	0	0	0	0	0	0	0	0	0
TFAP2A	1.46838	0.071	0	0	0	0	0	0	0	0	0	0	0	0	0	0	0
TMEM136	1.46838	0.071	0	0	0	0	0	0	0	0	0	0	0	0	0	0	0
SEPT4	1.46106	0.072	0	0	0	0	1	0	0	0	0	0	0	0	0	0	0
ANKRD28	1.46106	0.072	0	0	0	0	0	0	0	0	0	0	0	0	0	0	0
ANTXRL	1.46106	0.072	0	0	0	0	0	0	0	0	0	0	0	0	0	0	0
ATG101	1.46106	0.072	0	0	0	0	0	0	0	0	0	0	0	0	0	0	0
C12orf57	1.46106	0.072	0	0	0	0	0	0	0	0	0	0	0	0	0	0	0
CCDC174	1.46106	0.072	0	0	0	0	0	0	0	0	0	0	0	0	0	0	0
DNAJA2	1.46106	0.072	0	0	0	0	0	0	0	0	0	0	0	0	0	0	0
ITGAV	1.46106	0.072	0	0	0	0	0	0	0	0	0	0	0	0	0	1	0
NCAPD2	1.46106	0.072	0	0	0	0	0	0	0	0	0	0	0	0	0	0	0
OR10A7	1.46106	0.072	0	0	0	0	0	0	0	0	0	0	0	0	0	0	0
OR5D14	1.46106	0.072	0	0	0	0	0	0	0	0	0	0	0	0	0	0	0
PCDHA9	1.46106	0.072	0	0	0	0	0	0	0	0	0	0	0	0	0	0	0
RANBP1	1.46106	0.072	0	0	0	1	0	0	0	0	0	0	0	0	1	0	0
RNF139	1.46106	0.072	0	0	0	0	0	0	0	0	0	0	0	0	0	0	0
SLC25A10	1.46106	0.072	0	0	0	0	0	0	0	0	0	0	0	0	0	0	0
SNRPE	1.46106	0.072	0	0	0	0	0	0	0	0	0	0	0	0	0	0	0
TMEM133	1.46106	0.072	0	0	0	0	0	0	0	0	0	0	0	0	0	0	0
WSB1	1.46106	0.072	0	0	0	0	0	0	0	0	0	0	0	0	0	0	0
AP4B1	1.45381	0.073	0	0	0	0	0	0	0	0	0	0	0	0	0	0	0
C20orf197	1.45381	0.073	0	0	0	0	0	0	0	0	0	0	0	0	0	0	0
HNRNPLL	1.45381	0.073	0	0	0	0	0	0	0	0	0	0	0	0	0	0	0
KLF7	1.45381	0.073	0	0	0	0	0	0	0	0	0	0	0	0	0	0	0
MAP6D1	1.45381	0.073	0	0	0	0	0	0	0	0	0	0	0	0	0	0	0
MTNR1B	1.45381	0.073	0	0	0	0	0	0	0	0	0	0	0	0	0	0	0
NOS3	1.45381	0.073	0	0	0	0	1	0	0	0	0	0	0	0	0	0	0
NUB1	1.45381	0.073	0	1	0	0	0	0	0	0	1	0	0	0	0	0	0
OR10AG1	1.45381	0.073	0	0	0	0	0	0	0	0	0	0	0	0	0	0	0
PCDHA8	1.45381	0.073	0	0	0	0	0	0	0	0	0	0	0	0	0	0	0
PEX11A	1.45381	0.073	0	0	0	0	0	0	0	0	0	0	0	0	0	0	0
PIK3C2A	1.45381	0.073	0	0	0	0	0	0	0	0	0	0	0	0	0	0	0
SCMH1	1.45381	0.073	0	0	1	0	0	0	0	0	0	0	0	0	0	0	0
STRC	1.45381	0.073	0	0	0	1	0	0	0	0	0	0	0	0	0	0	0
TMTC4	1.45381	0.073	0	0	0	0	0	0	0	0	0	0	0	0	0	0	0
UHMK1	1.45381	0.073	0	0	0	0	0	0	0	0	0	0	0	0	0	0	0
ZRANB1	1.45381	0.073	0	0	0	0	0	0	0	0	0	0	0	0	0	0	0
APELA	1.44663	0.074	0	0	0	0	0	0	0	0	0	0	0	0	0	0	0
ATN1	1.44663	0.074	0	0	0	0	0	0	0	0	0	0	0	0	0	0	0
CDC42SE2	1.44663	0.074	0	0	0	0	1	0	0	0	0	0	0	0	0	0	0
EPB41L2	1.44663	0.074	0	0	0	0	1	0	0	0	0	0	0	0	0	0	0
FAM209B	1.44663	0.074	0	0	0	0	0	0	0	0	0	0	0	0	0	0	0
FAM227B	1.44663	0.074	0	0	0	0	0	0	0	0	0	0	0	0	0	0	0
ICT1	1.44663	0.074	0	0	0	0	0	0	0	0	0	0	0	0	0	0	0
LOC283278	1.44663	0.074	0	0	0	0	0	0	0	0	0	0	0	0	0	0	0
MFAP1	1.44663	0.074	0	0	0	0	0	0	0	0	0	0	0	0	0	1	0
NT5C	1.44663	0.074	0	0	0	0	0	0	0	0	0	0	0	0	0	0	0
PCDHA11	1.44663	0.074	0	0	0	0	0	0	0	0	0	0	0	0	0	0	0
PEPD	1.44663	0.074	0	0	0	0	0	0	0	0	0	0	0	0	0	0	0
PRR5L	1.44663	0.074	0	0	0	0	0	0	0	0	0	0	0	0	0	0	0
PSMB6	1.44663	0.074	0	0	0	0	0	0	0	1	0	0	0	0	0	0	1
TICRR	1.44663	0.074	0	0	0	0	0	0	0	0	0	0	0	0	0	0	0
TSKS	1.44663	0.074	0	0	0	0	0	0	0	0	0	0	0	0	0	0	0
CD53	1.43953	0.075	0	0	0	0	0	0	0	0	0	0	0	0	0	0	0
CLVS1	1.43953	0.075	0	0	0	0	0	0	0	0	0	0	0	0	0	0	0
CMC2	1.43953	0.075	0	0	0	0	0	0	0	0	0	0	0	0	0	0	0
DBP	1.43953	0.075	0	0	0	0	0	0	0	0	0	0	0	0	0	0	0
DBT	1.43953	0.075	0	0	0	0	0	0	0	0	0	0	0	0	0	0	0
DCTN2	1.43953	0.075	0	0	0	0	1	0	0	0	0	0	0	0	0	0	0
FAM126A	1.43953	0.075	0	0	0	0	0	0	0	0	0	0	0	0	0	0	0
FAM188A	1.43953	0.075	0	0	0	0	0	0	0	0	0	0	0	0	0	0	0
GALNT7	1.43953	0.075	0	0	0	0	0	0	0	0	0	0	0	0	0	0	0
HOXB1	1.43953	0.075	0	0	0	0	0	0	0	0	0	0	0	0	0	0	0
IL10	1.43953	0.075	0	0	0	0	0	0	0	0	0	0	0	0	0	0	0
LOC101929552	1.43953	0.075	0	0	0	0	0	0	0	0	0	0	0	0	0	0	0
MTERF3	1.43953	0.075	0	0	0	0	0	0	0	0	0	0	0	0	0	0	0
MYO3B	1.43953	0.075	0	0	0	1	0	0	0	0	0	0	0	0	0	0	0
PGAP2	1.43953	0.075	0	0	0	0	0	0	0	0	0	0	0	0	0	0	0
POLR2D	1.43953	0.075	0	0	0	0	0	1	0	0	0	0	0	0	0	0	0
PYGM	1.43953	0.075	0	0	0	0	0	0	0	0	0	0	0	0	0	0	0
SHISA2	1.43953	0.075	0	0	0	0	0	0	0	0	0	0	0	0	0	0	0
SLC12A5	1.43953	0.075	0	0	0	0	0	0	0	0	0	0	0	0	0	0	0
SNAP29	1.43953	0.075	0	0	0	0	0	0	0	0	0	0	0	0	0	0	0
TIPRL	1.43953	0.075	0	0	0	0	0	0	0	0	0	0	0	0	0	0	0
ANAPC10	1.4325	0.076	0	1	0	0	0	0	0	0	0	0	0	0	0	0	0
DCUN1D4	1.4325	0.076	0	0	0	0	0	0	0	0	0	0	0	0	0	0	0
DPF3	1.4325	0.076	0	0	0	0	0	0	0	0	0	0	0	0	0	0	0
DPH2	1.4325	0.076	0	0	0	0	0	0	0	0	0	0	0	0	0	0	0
GAREML	1.4325	0.076	0	0	0	0	0	0	0	0	0	0	0	0	0	0	0
HDDC3	1.4325	0.076	0	0	0	0	0	0	0	0	0	0	0	0	0	0	0
KEAP1	1.4325	0.076	0	0	0	0	1	0	0	0	0	0	0	0	0	0	0
MBD6	1.4325	0.076	0	0	0	0	0	0	0	0	0	0	0	0	0	0	0
ME3	1.4325	0.076	0	0	0	0	0	0	0	0	0	0	0	0	0	0	0
NTNG2	1.4325	0.076	0	0	0	0	0	0	0	0	0	0	0	0	0	0	0
PCDHAC1	1.4325	0.076	0	0	0	0	0	0	0	0	0	0	0	0	0	0	0
PPAPDC3	1.4325	0.076	0	0	0	0	0	0	0	0	0	0	0	0	0	0	0
PPP1R11	1.4325	0.076	0	0	0	0	0	0	0	0	0	0	0	0	0	0	0
RPL27	1.4325	0.076	0	0	0	1	0	0	0	0	0	0	0	0	0	0	0
SNX7	1.4325	0.076	0	0	0	0	0	0	0	0	0	0	0	0	0	0	0
STK38	1.4325	0.076	0	0	0	0	0	0	0	0	0	0	0	0	0	0	0
DNAH7	1.42554	0.077	0	0	0	1	0	0	1	0	0	0	0	0	0	0	0
EMC9	1.42554	0.077	0	0	0	0	0	0	0	0	0	0	0	0	0	0	0
ERBB2IP	1.42554	0.077	0	0	0	0	0	0	0	0	0	0	0	0	0	0	0
FAM21A	1.42554	0.077	0	0	0	0	0	0	0	0	0	0	0	0	0	0	0
HSPA4L	1.42554	0.077	0	0	0	0	0	0	0	0	0	0	0	0	0	0	0
IDO2	1.42554	0.077	0	0	0	0	0	0	0	0	0	0	0	0	0	0	0
INPP1	1.42554	0.077	0	0	0	0	0	0	0	0	0	0	0	0	0	0	0
NPY1R	1.42554	0.077	0	0	0	0	0	0	0	0	0	0	0	0	0	0	0
PSME1	1.42554	0.077	0	0	0	0	0	0	0	1	0	0	0	0	0	0	1
RAI1	1.42554	0.077	0	1	0	0	0	0	0	0	0	0	0	0	0	0	0
TBC1D22B	1.42554	0.077	0	0	0	1	0	0	0	0	0	0	0	0	0	0	0
TFB2M	1.42554	0.077	0	0	0	0	0	0	0	0	0	0	0	0	0	0	0
TMEM200B	1.42554	0.077	0	0	0	0	0	0	0	0	0	0	0	0	0	0	0
TOX2	1.42554	0.077	0	0	0	0	0	0	0	0	0	0	0	0	0	0	0
VSTM2A	1.42554	0.077	0	0	0	0	0	0	0	0	0	0	0	0	0	0	0
ZSCAN29	1.42554	0.077	0	0	0	0	0	0	0	0	0	0	0	0	0	0	0
CGRRF1	1.41865	0.078	0	0	0	0	0	0	0	0	0	0	0	0	0	0	0
COBL	1.41865	0.078	0	0	0	1	0	0	0	0	0	0	0	0	0	0	0
FAP	1.41865	0.078	0	0	0	0	0	0	0	0	0	0	0	0	0	0	0
HFE2	1.41865	0.078	0	0	0	0	0	0	0	0	0	0	0	0	0	0	0
KIAA0141	1.41865	0.078	0	0	0	0	0	0	0	0	0	0	0	0	0	0	0
LMF2	1.41865	0.078	0	0	0	0	0	0	0	0	0	0	0	0	0	0	0
ODF2L	1.41865	0.078	0	0	0	0	0	0	0	0	0	0	0	0	0	0	0
OR10G4	1.41865	0.078	0	0	0	0	0	0	0	0	0	0	0	0	0	0	0
OR6B2	1.41865	0.078	0	0	0	0	0	0	0	0	0	0	0	0	0	0	0
PITX1	1.41865	0.078	0	0	0	0	0	0	0	0	0	0	0	0	0	0	0
PQLC1	1.41865	0.078	0	0	0	0	0	0	0	0	0	0	0	0	0	0	0
RGCC	1.41865	0.078	0	0	0	0	0	0	0	0	0	0	0	0	0	0	0
RUNDC1	1.41865	0.078	0	0	0	0	0	0	0	0	0	0	0	0	0	0	0
SPATA13	1.41865	0.078	0	0	0	0	0	0	0	0	0	0	0	0	0	0	0
SRR	1.41865	0.078	0	0	0	0	0	0	0	0	0	0	0	0	0	0	0
VSTM2B	1.41865	0.078	0	0	0	0	0	0	0	0	0	0	0	0	0	0	0
ALDH3B2	1.41183	0.079	0	0	0	0	0	0	0	0	0	0	0	0	0	0	0
ARG2	1.41183	0.079	0	0	0	0	0	0	0	0	0	0	0	0	0	0	0
ATP6V0B	1.41183	0.079	0	0	0	0	0	0	0	0	0	0	0	0	0	0	0
BPGM	1.41183	0.079	0	0	0	0	0	0	0	0	0	0	0	0	0	0	0
C9orf3	1.41183	0.079	0	0	0	0	0	0	0	0	0	0	0	0	0	0	0
CLIC4	1.41183	0.079	0	0	0	0	1	0	0	0	0	0	0	0	0	0	0
DDIT3	1.41183	0.079	0	0	0	0	0	0	0	0	0	0	0	0	0	0	0
DNAJC11	1.41183	0.079	0	0	0	0	0	0	0	0	0	0	0	0	0	0	0
GLYCTK	1.41183	0.079	0	0	0	0	0	0	0	0	0	0	0	0	0	0	0
GPNMB	1.41183	0.079	0	0	0	0	0	0	0	0	0	0	0	0	0	0	0
IL22	1.41183	0.079	0	0	0	0	0	0	0	0	0	0	0	0	0	0	0
IL26	1.41183	0.079	0	0	0	0	0	0	0	0	0	0	0	0	0	0	0
IQGAP1	1.41183	0.079	0	0	0	0	1	0	0	0	0	0	0	0	0	0	0
MRI1	1.41183	0.079	0	0	0	0	0	0	0	0	0	0	0	0	0	0	0
NT5C3B	1.41183	0.079	0	0	0	0	0	0	0	0	0	0	0	0	0	0	0
RASL11B	1.41183	0.079	0	0	0	0	0	0	0	0	0	0	0	0	0	0	0
SLC39A13	1.41183	0.079	0	0	0	0	0	0	0	0	0	0	0	0	0	0	0
ST7	1.41183	0.079	0	0	0	0	0	0	0	0	0	0	0	0	0	0	0
TBL1XR1	1.41183	0.079	1	0	0	0	0	0	0	0	0	1	0	0	0	0	0
WFDC9	1.41183	0.079	0	0	0	0	0	0	0	0	0	0	0	0	0	0	0
ADIPOQ	1.40507	0.08	0	0	0	0	0	0	0	0	0	0	0	0	0	0	0
ATF1	1.40507	0.08	0	0	0	0	0	0	0	0	0	0	0	0	0	0	0
ATP1B3	1.40507	0.08	0	0	0	0	0	0	0	0	0	0	0	0	0	1	0
ATPAF1	1.40507	0.08	0	0	0	0	0	0	0	0	0	0	0	0	0	0	0
C4orf29	1.40507	0.08	0	0	0	0	0	0	0	0	0	0	0	0	0	0	0
NBPF3	1.40507	0.08	0	0	0	0	0	0	0	0	0	0	0	0	0	0	0
NKX2-3	1.40507	0.08	0	0	0	0	0	0	0	0	0	0	0	0	0	0	0
PHF20L1	1.40507	0.08	0	0	0	0	0	0	0	0	0	0	0	0	0	0	0
PTHLH	1.40507	0.08	0	0	0	0	0	0	0	0	0	0	0	0	0	0	0
SCAPER	1.40507	0.08	0	0	0	0	0	0	0	0	0	0	0	0	0	0	0
TBX18	1.40507	0.08	0	0	0	0	0	0	0	0	0	0	0	0	0	0	0
TCHH	1.40507	0.08	0	0	0	0	1	0	0	0	0	0	0	0	0	0	0
TFDP2	1.40507	0.08	0	0	0	0	0	0	0	0	0	1	0	0	0	0	0
VSTM2L	1.40507	0.08	0	0	0	0	0	0	0	0	0	0	0	0	0	0	0
ARHGEF37	1.39838	0.081	0	0	0	0	0	0	0	0	0	0	0	0	0	0	0
C1orf229	1.39838	0.081	0	0	0	0	0	0	0	0	0	0	0	0	0	0	0
CCDC65	1.39838	0.081	0	0	0	1	0	0	1	0	0	0	0	0	0	0	0
CLCNKA	1.39838	0.081	0	0	0	0	0	0	0	0	0	0	0	0	0	0	0
CPXM1	1.39838	0.081	0	0	0	0	0	0	0	0	0	0	0	0	0	0	0
FAM111B	1.39838	0.081	0	0	0	0	0	0	0	0	0	0	0	0	0	0	0
FAM195B	1.39838	0.081	0	0	0	0	0	0	0	0	0	0	0	0	0	0	0
FIZ1	1.39838	0.081	0	0	0	0	0	0	0	0	0	0	0	0	0	0	0
FNDC9	1.39838	0.081	0	0	0	0	0	0	0	0	0	0	0	0	0	0	0
GBGT1	1.39838	0.081	0	0	0	0	0	0	0	0	0	0	0	0	0	0	0
GPR171	1.39838	0.081	0	0	0	0	0	0	0	0	0	0	0	0	0	0	0
GTF2E2	1.39838	0.081	0	0	0	0	0	0	0	0	0	0	0	0	0	0	0
LRCH4	1.39838	0.081	0	0	0	0	0	0	0	0	0	0	0	0	0	0	0
MST1	1.39838	0.081	0	0	0	0	0	0	0	0	0	0	0	0	0	0	0
MYO1H	1.39838	0.081	0	0	0	0	0	0	0	0	0	0	0	0	0	0	0
PLD2	1.39838	0.081	0	0	0	0	0	0	0	0	0	0	0	0	0	0	0
RIMS3	1.39838	0.081	0	0	0	0	0	0	0	0	0	0	0	0	0	0	0
SERPINB8	1.39838	0.081	0	0	0	0	0	0	0	0	0	0	0	0	0	0	0
SRRT	1.39838	0.081	0	0	0	0	0	0	0	0	0	0	0	0	0	0	0
STMND1	1.39838	0.081	0	0	0	0	0	0	0	0	0	0	0	0	0	0	0
TMEM130	1.39838	0.081	0	0	0	0	0	0	0	0	0	0	0	0	0	0	0
TPI1	1.39838	0.081	0	0	0	0	0	0	0	0	0	0	0	0	0	0	0
TRIM59	1.39838	0.081	0	0	0	0	0	0	0	0	0	0	0	0	0	0	0
WNT11	1.39838	0.081	0	0	0	0	0	0	0	0	0	0	0	0	0	0	1
ZNF662	1.39838	0.081	0	0	0	0	0	0	0	0	0	0	0	0	0	0	0
ABCC4	1.39174	0.082	0	0	0	0	0	0	0	0	0	0	0	0	0	0	0
CRH	1.39174	0.082	0	0	0	0	0	0	0	0	0	0	0	0	0	0	0
ERICH4	1.39174	0.082	0	0	0	0	0	0	0	0	0	0	0	0	0	0	0
FIP1L1	1.39174	0.082	0	0	0	0	0	0	0	0	0	0	0	0	0	0	0
IMPA1	1.39174	0.082	0	0	0	0	0	0	0	0	0	0	0	0	0	0	0
LILRA4	1.39174	0.082	0	0	0	0	0	0	0	0	0	0	0	0	0	0	0
MTMR4	1.39174	0.082	0	0	0	0	0	0	0	0	0	0	0	0	0	1	0
OSGEPL1	1.39174	0.082	0	0	0	0	0	0	0	0	0	0	0	0	0	0	0
RAB3B	1.39174	0.082	0	0	0	0	0	0	0	0	0	0	0	0	0	0	0
RFC1	1.39174	0.082	0	0	0	0	0	0	0	0	0	0	0	0	0	0	0
RGL2	1.39174	0.082	0	0	0	0	0	0	0	0	0	0	0	0	0	0	0
SMU1	1.39174	0.082	0	0	0	0	0	0	0	0	0	0	0	0	0	0	0
SPSB4	1.39174	0.082	0	0	0	0	0	0	0	0	0	0	0	0	0	0	0
TXNL4A	1.39174	0.082	0	0	0	0	0	0	0	0	0	0	0	0	0	0	0
UBL7	1.39174	0.082	0	0	0	0	0	0	0	0	0	0	0	0	0	0	0
ZNF599	1.39174	0.082	0	0	0	0	0	0	0	0	0	0	0	0	0	0	0
DIP2B	1.38517	0.083	0	0	0	0	0	0	0	0	0	0	0	0	0	0	0
ETV3	1.38517	0.083	0	0	0	0	0	0	0	0	0	0	1	0	0	0	0
GABRA2	1.38517	0.083	0	0	0	0	0	0	0	0	0	0	0	0	0	0	0
LBH	1.38517	0.083	0	0	0	0	0	0	0	0	0	0	0	0	0	0	0
OR51L1	1.38517	0.083	0	0	0	0	0	0	0	0	0	0	0	0	0	0	0
PNOC	1.38517	0.083	0	0	0	0	0	0	0	0	0	0	0	0	0	0	0
PSKH2	1.38517	0.083	0	0	0	0	0	0	0	0	0	0	0	0	0	0	0
PSMG3	1.38517	0.083	0	0	0	0	0	0	0	0	0	0	0	0	0	0	0
RLN3	1.38517	0.083	0	0	0	0	0	0	0	0	0	0	0	0	0	0	0
RTCA	1.38517	0.083	0	0	0	0	0	0	0	0	0	0	0	0	0	0	0
SDR42E1	1.38517	0.083	0	0	0	0	0	0	0	0	0	0	0	0	0	0	0
SGCB	1.38517	0.083	0	0	0	0	1	0	0	0	0	0	0	0	0	0	0
SLC16A6	1.38517	0.083	0	0	0	0	0	0	0	0	0	0	0	0	0	0	0
SLC2A14	1.38517	0.083	0	0	0	0	0	0	0	0	0	0	0	0	0	0	0
TIAM1	1.38517	0.083	0	0	0	0	0	0	0	0	0	0	0	0	0	0	0
BAIAP2L2	1.37866	0.084	0	0	0	0	1	0	0	0	0	0	0	0	0	0	0
BHMT2	1.37866	0.084	0	0	0	0	0	0	0	0	0	0	0	0	0	0	0
C17orf104	1.37866	0.084	0	0	0	0	0	0	0	0	0	0	0	0	0	0	0
C19orf40	1.37866	0.084	0	0	0	0	0	0	0	0	0	0	0	0	0	0	0
CEACAM21	1.37866	0.084	0	0	0	0	0	0	0	0	0	0	0	0	0	0	0
COLGALT2	1.37866	0.084	0	0	0	0	0	0	0	0	0	0	0	0	0	1	0
G2E3	1.37866	0.084	0	0	0	0	0	0	0	0	0	0	0	0	0	0	0
GABRG1	1.37866	0.084	0	0	0	0	0	0	0	0	0	0	0	0	0	0	0
GBX2	1.37866	0.084	0	0	0	0	0	0	0	0	0	0	0	0	0	0	0
HDAC10	1.37866	0.084	0	0	0	0	0	0	0	0	0	1	0	0	0	0	0
INSL4	1.37866	0.084	0	0	0	0	0	0	0	0	0	0	0	0	0	0	0
KLK6	1.37866	0.084	0	0	0	0	0	0	0	0	0	0	0	0	0	0	0
LOC101929008	1.37866	0.084	0	0	0	0	0	0	0	0	0	0	0	0	0	0	0
MYOZ3	1.37866	0.084	0	0	0	0	1	0	0	0	0	0	0	0	0	0	0
NFATC2IP	1.37866	0.084	0	0	0	0	0	0	0	0	0	0	0	0	0	0	0
OR5M10	1.37866	0.084	0	0	0	0	0	0	0	0	0	0	0	0	0	0	0
PECR	1.37866	0.084	0	0	0	0	0	0	0	0	0	0	0	0	0	0	0
PPP2R1B	1.37866	0.084	0	0	0	0	0	0	0	0	0	0	0	0	0	0	1
SIRPA	1.37866	0.084	0	0	0	0	0	0	0	0	0	0	0	0	0	1	0
SKA3	1.37866	0.084	0	0	0	0	0	0	0	0	0	0	0	0	0	0	0
FHIT	1.3722	0.085	0	0	0	0	0	0	0	0	0	0	0	0	0	0	0
H6PD	1.3722	0.085	0	0	0	0	0	0	0	0	0	0	0	0	0	0	0
HORMAD2	1.3722	0.085	0	0	0	0	0	0	0	0	0	0	0	0	0	0	0
MS4A7	1.3722	0.085	0	0	0	0	0	0	0	0	0	0	0	0	0	0	0
NCOA2	1.3722	0.085	0	0	1	0	0	0	0	0	0	0	0	0	0	0	0
PCDHA6	1.3722	0.085	0	0	0	0	0	0	0	0	0	0	0	0	0	0	0
SFRP1	1.3722	0.085	0	0	0	0	0	0	0	0	0	0	0	0	0	0	1
SMG9	1.3722	0.085	0	0	0	0	0	0	0	0	0	0	0	0	0	0	0
TMEM243	1.3722	0.085	0	0	0	0	0	0	0	0	0	0	0	0	0	0	0
TSPYL1	1.3722	0.085	0	0	0	0	0	0	0	0	0	0	0	0	0	0	0
WDR76	1.3722	0.085	0	0	0	0	0	0	0	0	0	0	0	0	0	0	0
ZNF230	1.3722	0.085	0	0	0	0	0	0	0	0	0	0	0	0	0	0	0
ZNF90	1.3722	0.085	0	0	0	0	0	0	0	0	0	0	0	0	0	0	0
BBS10	1.36581	0.086	0	0	0	1	0	0	0	0	0	0	0	0	1	0	0
CRTAC1	1.36581	0.086	0	0	0	0	1	0	0	0	0	0	0	0	0	0	0
DCC	1.36581	0.086	0	0	0	0	0	0	0	0	0	0	0	0	0	0	0
DHX34	1.36581	0.086	0	0	0	0	0	0	0	0	0	0	0	0	0	0	0
DISP2	1.36581	0.086	0	0	0	0	0	0	0	1	0	0	0	0	0	0	0
EFHB	1.36581	0.086	0	0	0	0	0	0	1	0	0	0	0	0	0	0	0
EIF4G3	1.36581	0.086	0	0	0	0	0	0	0	0	0	0	0	0	0	0	0
ING2	1.36581	0.086	0	0	0	0	0	0	0	0	0	0	0	0	0	0	0
KIAA0100	1.36581	0.086	0	0	0	0	0	0	0	0	0	0	0	0	0	0	0
KIN	1.36581	0.086	0	0	0	0	0	0	0	0	0	0	0	0	0	0	0
NCOA1	1.36581	0.086	0	0	1	0	0	0	0	0	0	0	0	0	0	0	0
OLR1	1.36581	0.086	0	0	0	0	0	0	0	0	0	0	0	0	0	1	0
OR5D18	1.36581	0.086	0	0	0	0	0	0	0	0	0	0	0	0	0	0	0
PCDHA7	1.36581	0.086	0	0	0	0	0	0	0	0	0	0	0	0	0	0	0
PLEKHA8	1.36581	0.086	0	0	0	0	0	0	0	0	0	0	0	0	0	0	0
PUS3	1.36581	0.086	0	0	0	0	0	0	0	0	0	0	0	0	0	0	0
RSG1	1.36581	0.086	0	0	0	1	0	0	0	0	0	0	0	0	0	0	0
TSHR	1.36581	0.086	0	0	0	0	0	0	0	0	0	0	0	0	0	0	0
XRCC5	1.36581	0.086	0	0	0	0	0	0	0	0	0	0	0	0	0	0	0
ZC3HC1	1.36581	0.086	0	0	0	0	0	0	0	0	0	0	0	0	0	0	0
ZNF746	1.36581	0.086	0	0	0	0	0	0	0	0	0	0	0	0	0	0	0
CALCOCO1	1.35946	0.087	0	0	0	0	0	0	0	0	0	0	0	0	0	0	0
CCDC186	1.35946	0.087	0	0	0	0	0	0	0	0	0	0	0	0	0	0	0
CECR1	1.35946	0.087	0	0	0	0	0	0	0	0	0	0	0	0	0	0	0
CSRNP3	1.35946	0.087	0	0	0	0	0	0	0	0	0	0	0	0	0	0	0
EXTL3	1.35946	0.087	0	0	0	0	0	0	0	0	0	0	0	0	0	0	0
FNDC1	1.35946	0.087	0	0	0	0	0	0	0	0	0	0	0	0	0	0	0
HOMER2	1.35946	0.087	0	0	0	0	0	0	0	0	0	0	0	0	0	0	0
KBTBD13	1.35946	0.087	0	0	0	0	0	0	0	0	0	0	0	0	0	0	0
KRT31	1.35946	0.087	0	0	0	0	0	0	0	0	0	0	0	0	0	0	0
KRT35	1.35946	0.087	0	0	0	0	0	0	0	0	0	0	0	0	0	0	0
MASP1	1.35946	0.087	0	0	0	0	0	0	0	0	0	0	0	0	0	0	0
MIER1	1.35946	0.087	0	0	0	0	0	0	0	0	0	0	0	0	0	0	0
PCDHA5	1.35946	0.087	0	0	0	0	0	0	0	0	0	0	0	0	0	0	0
RAB5A	1.35946	0.087	0	0	0	0	1	0	0	0	0	0	0	0	0	0	0
RGMB	1.35946	0.087	0	0	0	0	0	0	0	0	0	0	0	0	0	0	0
RNF112	1.35946	0.087	0	0	0	0	0	0	0	0	0	0	0	0	0	0	0
RNF115	1.35946	0.087	0	0	0	0	0	0	0	0	0	0	0	0	0	0	0
SYT1	1.35946	0.087	0	0	0	0	0	0	0	0	0	0	0	0	0	0	0
UVSSA	1.35946	0.087	0	0	0	0	0	0	0	0	0	0	0	0	0	0	0
WDR19	1.35946	0.087	0	0	0	1	0	0	0	1	0	0	0	0	1	0	0
ACVR1	1.35317	0.088	0	1	0	0	0	0	0	0	0	0	0	0	0	0	0
ARAP3	1.35317	0.088	0	0	0	0	1	0	0	0	0	0	0	0	0	0	0
C6orf222	1.35317	0.088	0	0	0	0	0	0	0	0	0	0	0	0	0	0	0
DNAJC7	1.35317	0.088	0	0	0	0	1	0	0	0	0	0	0	0	0	0	0
EIF1AD	1.35317	0.088	0	0	0	0	0	0	0	0	0	0	0	0	0	0	0
KIF19	1.35317	0.088	0	0	0	1	0	0	0	0	0	0	0	0	1	0	0
NECAP1	1.35317	0.088	0	0	0	0	0	0	0	0	0	0	0	0	0	0	0
PYROXD1	1.35317	0.088	0	0	0	0	0	0	0	0	0	0	0	0	0	0	0
SLC25A37	1.35317	0.088	0	0	0	0	0	0	0	0	0	0	0	0	0	0	0
SLC44A4	1.35317	0.088	0	0	0	0	0	0	0	0	0	0	0	0	0	0	0
THRSP	1.35317	0.088	0	0	0	0	0	0	0	0	0	0	0	0	0	0	0
TP53BP1	1.35317	0.088	0	0	0	0	0	0	0	0	0	0	0	0	0	0	0
ADAD2	1.34694	0.089	0	0	0	0	0	0	0	0	0	0	0	0	0	0	0
ADCY3	1.34694	0.089	0	0	0	1	0	0	0	1	0	0	0	0	1	0	0
BCL3	1.34694	0.089	0	0	0	0	0	0	0	0	0	0	0	0	0	0	0
CCDC28A	1.34694	0.089	0	0	0	0	0	0	0	0	0	0	0	0	0	0	0
CCDC85A	1.34694	0.089	0	0	0	0	0	0	0	0	0	0	0	0	0	0	0
CLU	1.34694	0.089	0	0	0	0	0	0	0	0	0	0	0	0	0	0	0
CORO6	1.34694	0.089	0	0	0	0	1	0	0	0	0	0	0	0	0	0	0
FOXL1	1.34694	0.089	0	1	0	0	0	0	0	0	0	0	0	0	0	0	0
FOXP4	1.34694	0.089	0	1	0	0	0	0	0	0	0	0	0	0	0	0	0
HIST3H3	1.34694	0.089	0	0	0	0	0	0	0	0	0	0	0	0	0	0	1
LOC643802	1.34694	0.089	0	0	0	0	0	0	0	0	0	0	0	0	0	0	0
LPCAT3	1.34694	0.089	0	0	0	0	0	0	0	0	0	0	0	0	0	0	0
MOB1B	1.34694	0.089	0	0	0	0	0	0	0	0	0	0	0	0	0	0	0
OR51T1	1.34694	0.089	0	0	0	0	0	0	0	0	0	0	0	0	0	0	0
PPP2R5D	1.34694	0.089	0	0	0	0	0	0	0	0	0	0	0	0	0	0	1
RNF152	1.34694	0.089	0	0	0	0	0	0	0	0	0	0	0	0	0	0	0
SMPD1	1.34694	0.089	0	0	0	0	0	0	0	0	0	0	0	0	0	0	0
STX19	1.34694	0.089	0	0	0	0	0	0	0	0	0	0	0	0	0	0	0
TEX14	1.34694	0.089	0	0	0	0	0	0	0	0	0	0	0	0	0	0	0
TLDC2	1.34694	0.089	0	0	0	0	0	0	0	0	0	0	0	0	0	0	0
TRG	1.34694	0.089	0	0	0	0	0	0	0	0	0	0	0	0	0	0	0
TYK2	1.34694	0.089	0	0	0	0	1	0	0	0	0	0	0	0	0	0	0
ATP10B	1.34076	0.09	0	0	0	0	0	0	0	0	0	0	0	0	0	0	0
HDAC5	1.34076	0.09	0	1	1	0	0	0	0	0	0	1	0	0	0	0	0
KRT1	1.34076	0.09	0	0	0	0	1	0	0	0	0	0	0	0	0	0	0
MEA1	1.34076	0.09	0	0	0	0	0	0	0	0	0	0	0	0	0	0	0
NUP188	1.34076	0.09	0	1	0	0	0	0	0	0	0	0	0	0	0	0	0
PCDHA2	1.34076	0.09	0	0	0	0	0	0	0	0	0	0	0	0	0	0	0
RER1	1.34076	0.09	0	0	0	1	0	0	0	0	0	0	0	0	0	0	0
RIC3	1.34076	0.09	0	0	0	0	0	0	0	0	0	0	0	0	0	0	0
SFN	1.34076	0.09	0	0	0	0	0	0	0	0	0	0	0	0	0	0	0
SULF2	1.34076	0.09	0	0	0	0	0	0	0	0	0	0	0	0	0	0	0
TMEM102	1.34076	0.09	0	0	0	0	0	0	0	0	0	0	0	0	0	0	0
VWA7	1.34076	0.09	0	0	0	0	0	0	0	0	0	0	0	0	0	0	0
ATF6	1.33462	0.091	0	0	0	0	0	0	0	0	0	0	0	0	0	0	0
C17orf80	1.33462	0.091	0	0	0	0	0	0	0	0	0	0	0	0	0	0	0
CFHR5	1.33462	0.091	0	0	0	0	0	0	0	0	0	0	0	0	0	0	0
CMPK2	1.33462	0.091	0	0	0	0	0	0	0	0	0	0	0	0	0	0	0
FHL2	1.33462	0.091	0	0	0	0	0	0	0	0	0	0	0	0	0	0	0
INMT	1.33462	0.091	0	0	0	0	0	0	0	0	0	0	0	0	0	0	0
ISM1	1.33462	0.091	0	0	0	0	0	0	0	0	0	0	0	0	0	0	0
KRTAP5-10	1.33462	0.091	0	0	0	0	0	0	0	0	0	0	0	0	0	0	0
MAB21L3	1.33462	0.091	0	0	0	0	0	0	0	0	0	0	0	0	0	0	0
PCDHA3	1.33462	0.091	0	0	0	0	0	0	0	0	0	0	0	0	0	0	0
PCDHA4	1.33462	0.091	0	0	0	0	0	0	0	0	0	0	0	0	0	0	0
SERPINB4	1.33462	0.091	0	0	0	0	0	0	0	0	0	0	0	0	0	0	0
SIRT6	1.33462	0.091	0	0	0	0	0	0	0	0	0	1	0	0	0	0	0
SLC16A12	1.33462	0.091	0	0	0	0	0	0	0	0	0	0	0	0	0	0	0
SOAT2	1.33462	0.091	0	0	0	0	0	0	0	0	0	0	0	0	0	0	0
UPK2	1.33462	0.091	0	0	0	0	0	0	0	0	0	0	0	0	0	0	0
ART4	1.32854	0.092	0	0	0	0	0	0	0	0	0	0	0	0	0	0	0
ATP6V1E1	1.32854	0.092	0	0	0	0	0	0	0	0	0	0	0	0	0	0	0
DAPK2	1.32854	0.092	0	0	0	0	0	0	0	0	0	0	0	0	0	0	0
DNAJA1	1.32854	0.092	0	0	0	0	1	0	0	0	0	0	0	0	0	0	0
FAM109A	1.32854	0.092	0	0	0	0	0	0	0	0	0	0	0	0	0	0	0
GFPT2	1.32854	0.092	0	0	0	0	0	0	0	0	0	0	0	0	0	0	0
GNAI1	1.32854	0.092	0	0	0	0	0	0	0	0	0	0	0	0	0	0	0
KRTAP5-8	1.32854	0.092	0	0	0	0	0	0	0	0	0	0	0	0	0	0	0
LCN10	1.32854	0.092	0	0	0	0	0	0	0	0	0	0	0	0	0	0	0
LOC101928093	1.32854	0.092	0	0	0	0	0	0	0	0	0	0	0	0	0	0	0
MMS22L	1.32854	0.092	0	0	0	0	0	0	0	0	0	0	0	0	0	0	0
OR6Q1	1.32854	0.092	0	0	0	0	0	0	0	0	0	0	0	0	0	0	0
PGM3	1.32854	0.092	0	0	0	0	0	0	0	0	0	0	0	0	0	0	0
PPP1R27	1.32854	0.092	0	0	0	0	0	0	0	0	0	0	0	0	0	0	0
SEMA3F	1.32854	0.092	0	0	0	0	0	0	0	0	0	0	0	0	0	0	0
SPINK2	1.32854	0.092	0	0	0	0	0	0	0	0	0	0	0	0	0	0	0
SPSB2	1.32854	0.092	0	0	0	0	0	0	0	0	0	0	0	0	0	0	0
TAF5L	1.32854	0.092	0	0	0	0	0	0	0	0	0	0	0	0	0	0	0
UGT1A1	1.32854	0.092	0	0	0	0	0	0	0	0	0	0	0	0	0	0	0
ZC2HC1A	1.32854	0.092	0	0	0	0	0	0	0	0	0	0	0	0	0	0	0
ZNF214	1.32854	0.092	0	0	0	0	0	0	0	0	0	0	0	0	0	0	0
ZNF534	1.32854	0.092	0	1	0	0	0	0	0	0	0	0	0	0	0	0	0
ADCY10	1.32251	0.093	0	0	0	0	1	0	0	1	0	0	0	0	0	0	0
ARHGAP11A	1.32251	0.093	0	0	0	0	0	0	0	0	0	0	0	0	0	0	0
KRTAP26-1	1.32251	0.093	0	0	0	0	0	0	0	0	0	0	0	0	0	0	0
LUC7L2	1.32251	0.093	0	0	0	0	0	0	0	0	0	0	0	0	0	0	0
OR2A25	1.32251	0.093	0	0	0	0	0	0	0	0	0	0	0	0	0	0	0
PSG4	1.32251	0.093	0	0	0	0	0	0	0	0	0	0	0	0	0	1	0
PXN	1.32251	0.093	0	0	0	0	0	0	0	0	0	0	0	0	0	0	0
SLC17A5	1.32251	0.093	0	0	0	0	0	0	0	0	0	0	0	0	0	0	0
STARD4	1.32251	0.093	0	0	0	0	0	0	0	0	0	0	0	0	0	0	0
THEMIS	1.32251	0.093	0	0	0	0	0	0	0	0	0	0	0	0	0	0	0
WDR89	1.32251	0.093	0	0	0	0	0	0	0	0	0	0	0	0	0	0	0
ZSCAN22	1.32251	0.093	0	0	0	0	0	0	0	0	0	0	0	0	0	0	0
ARL6	1.31652	0.094	0	0	0	1	0	0	0	0	0	0	0	0	1	0	0
BACE2	1.31652	0.094	0	0	0	0	0	0	0	0	0	0	0	0	0	0	0
C1orf177	1.31652	0.094	0	0	0	0	0	0	0	0	0	0	0	0	0	0	0
C3orf30	1.31652	0.094	0	0	0	0	0	0	0	0	0	0	0	0	0	0	0
CEP89	1.31652	0.094	0	0	0	1	0	0	0	0	0	0	0	0	1	0	0
CTNS	1.31652	0.094	0	0	0	0	1	0	0	0	0	0	0	0	0	0	0
DBH	1.31652	0.094	0	0	0	0	0	0	0	0	0	0	0	0	0	0	0
EFTUD2	1.31652	0.094	0	0	0	0	0	0	0	0	0	0	0	0	0	0	0
GABARAPL2	1.31652	0.094	0	0	0	0	0	0	0	0	0	0	0	0	0	0	0
GLT8D1	1.31652	0.094	0	0	0	0	0	0	0	0	0	0	0	0	0	0	0
HOXB3	1.31652	0.094	0	0	0	0	0	0	0	0	0	0	0	0	0	0	0
IRF7	1.31652	0.094	0	0	0	0	0	0	0	0	0	0	0	0	0	0	0
JKAMP	1.31652	0.094	0	0	0	0	0	0	0	0	0	0	0	0	0	0	0
LDHD	1.31652	0.094	0	0	0	0	0	0	0	0	0	0	0	0	0	0	0
LOC101928621	1.31652	0.094	0	0	0	0	0	0	0	0	0	0	0	0	0	0	0
NBL1	1.31652	0.094	0	0	0	0	0	0	0	0	0	0	0	0	0	0	0
NEU1	1.31652	0.094	0	0	0	0	0	0	0	0	0	0	0	0	0	0	0
NISCH	1.31652	0.094	0	0	0	0	0	0	0	0	1	0	0	0	0	0	0
OR2A14	1.31652	0.094	0	0	0	0	0	0	0	0	0	0	0	0	0	0	0
PRMT5	1.31652	0.094	0	0	1	0	0	0	0	0	0	0	0	0	0	0	0
PTPRM	1.31652	0.094	0	0	0	0	0	0	0	0	0	0	0	0	0	0	0
RASGEF1C	1.31652	0.094	0	0	0	0	0	0	0	0	0	0	0	0	0	0	0
RFPL2	1.31652	0.094	0	0	0	0	0	0	0	0	0	0	0	0	0	0	0
SLFN11	1.31652	0.094	0	0	0	0	0	0	0	0	0	0	0	0	0	0	0
TCEB2	1.31652	0.094	0	0	0	0	0	0	0	0	0	0	0	0	0	0	0
TWF2	1.31652	0.094	0	0	0	0	1	0	0	0	0	0	0	0	0	0	0
VIP	1.31652	0.094	0	0	0	0	0	0	0	0	0	0	0	0	0	0	0
ZFHX4	1.31652	0.094	0	0	0	0	0	0	0	0	0	0	0	0	0	0	0
ZNF232	1.31652	0.094	0	0	0	0	0	0	0	0	0	0	0	0	0	0	0
ZNF609	1.31652	0.094	0	0	0	0	0	0	0	0	0	0	0	0	0	0	0
ADCK4	1.31058	0.095	0	0	0	0	0	0	0	0	0	0	0	0	0	0	0
ANAPC1	1.31058	0.095	0	0	0	0	0	0	0	0	0	0	0	0	0	0	0
C12orf45	1.31058	0.095	0	0	0	0	0	0	0	0	0	0	0	0	0	0	0
CAPN3	1.31058	0.095	0	0	0	0	0	0	0	0	0	0	0	0	0	1	0
CCDC154	1.31058	0.095	0	0	0	0	0	0	0	0	0	0	0	0	0	0	0
CTNNB1	1.31058	0.095	0	0	1	1	0	0	0	0	0	0	0	0	1	0	1
ETNK1	1.31058	0.095	0	0	0	0	0	0	0	0	0	0	0	0	0	0	0
FAM189A1	1.31058	0.095	0	0	0	0	0	0	0	0	0	0	0	0	0	0	0
GOLM1	1.31058	0.095	0	0	0	0	0	0	0	0	0	0	0	0	0	0	0
GRIN2A	1.31058	0.095	0	0	0	0	0	0	0	0	0	0	0	0	0	0	0
HDAC3	1.31058	0.095	0	0	1	0	0	0	0	0	0	1	0	0	0	0	0
IFT80	1.31058	0.095	0	0	0	1	0	0	0	0	0	0	0	0	1	0	0
KDM5A	1.31058	0.095	0	1	1	0	0	0	0	0	1	0	0	0	0	0	0
MROH1	1.31058	0.095	0	0	0	0	0	0	0	0	0	0	0	0	0	0	0
MYBPC2	1.31058	0.095	0	0	0	0	0	0	0	0	0	0	0	0	0	0	0
NAPA	1.31058	0.095	0	0	0	0	0	0	0	0	0	0	0	0	0	0	0
OVCA2	1.31058	0.095	0	0	0	0	0	0	0	0	0	0	0	0	0	0	0
PCDHA1	1.31058	0.095	0	0	0	0	0	0	0	0	0	0	0	0	0	0	0
PDE8B	1.31058	0.095	0	0	0	0	0	0	0	0	0	0	0	0	0	0	0
PRSS42	1.31058	0.095	0	0	0	0	0	0	0	0	0	0	0	0	0	0	0
SPINT3	1.31058	0.095	0	0	0	0	0	0	0	0	0	0	0	0	0	0	0
STX3	1.31058	0.095	0	0	0	1	0	0	0	0	0	0	0	0	1	0	0
TATDN1	1.31058	0.095	0	0	0	0	0	0	0	0	0	0	0	0	0	0	0
TBX5	1.31058	0.095	0	1	0	0	0	0	0	0	0	0	0	0	0	0	0
TEKT5	1.31058	0.095	0	0	0	1	0	0	0	0	0	0	0	0	1	0	0
URI1	1.31058	0.095	0	0	0	0	0	0	0	0	0	0	0	0	0	0	0
ZFAND1	1.31058	0.095	0	0	0	0	0	0	0	0	0	0	0	0	0	0	0
ZNF180	1.31058	0.095	0	0	0	0	0	0	0	0	0	0	0	0	0	0	0
CCDC148	1.30469	0.096	0	0	0	0	0	0	0	0	0	0	0	0	0	0	0
CDADC1	1.30469	0.096	0	0	0	0	0	0	0	0	0	0	0	0	0	0	0
CNTFR	1.30469	0.096	0	0	0	0	0	0	0	0	0	0	0	0	0	0	0
FZD10	1.30469	0.096	0	0	0	0	0	0	0	0	0	0	0	0	0	0	0
GXYLT2	1.30469	0.096	0	0	0	0	0	0	0	0	0	0	0	0	0	0	0
HPCAL1	1.30469	0.096	0	0	0	0	0	0	0	0	0	0	0	0	0	0	0
MSH5	1.30469	0.096	0	0	0	0	0	0	0	0	0	0	0	0	0	0	0
NPC1	1.30469	0.096	0	0	0	0	0	0	0	0	0	0	0	0	0	0	0
PPFIA3	1.30469	0.096	0	0	0	0	0	0	0	0	0	0	0	0	0	0	0
PURB	1.30469	0.096	0	0	0	0	0	0	0	0	0	0	0	0	0	0	0
RCN2	1.30469	0.096	0	0	0	0	0	0	0	0	0	0	0	0	0	0	0
SCNN1D	1.30469	0.096	0	0	0	0	1	0	0	0	0	0	0	0	0	0	0
SSB	1.30469	0.096	0	0	0	0	0	0	0	0	0	0	0	0	0	0	0
TIMM9	1.30469	0.096	0	0	0	0	0	0	0	0	0	0	0	0	0	0	0
UBE3B	1.30469	0.096	0	0	0	0	0	0	0	0	0	0	0	0	0	0	0
ZBED5	1.30469	0.096	0	0	0	0	0	0	0	0	0	0	0	0	0	0	0
ZNF100	1.30469	0.096	0	0	0	0	0	0	0	0	0	0	0	0	0	0	0
CCR3	1.29884	0.097	0	0	0	0	0	0	0	0	0	0	0	0	0	0	0
CD177	1.29884	0.097	0	0	0	0	0	0	0	0	0	0	0	0	0	1	0
CFAP61	1.29884	0.097	0	0	0	0	0	0	0	0	0	0	0	0	0	0	0
DNMT3A	1.29884	0.097	0	0	1	0	0	0	0	0	0	0	0	0	0	0	0
IWS1	1.29884	0.097	0	0	0	0	0	0	0	0	0	0	0	0	0	0	0
LIPK	1.29884	0.097	0	0	0	0	0	0	0	0	0	0	0	0	0	0	0
MS4A14	1.29884	0.097	0	0	0	0	0	0	0	0	0	0	0	0	0	0	0
NRBF2	1.29884	0.097	0	0	0	0	0	0	0	0	0	0	0	0	0	0	0
ORM1	1.29884	0.097	0	0	0	0	0	0	0	0	0	0	0	0	0	0	0
PAMR1	1.29884	0.097	0	0	0	0	0	0	0	0	0	0	0	0	0	0	0
RALGAPB	1.29884	0.097	0	0	0	0	0	0	0	0	0	0	0	0	0	0	0
SERPINB7	1.29884	0.097	0	0	0	0	0	0	0	0	0	0	0	0	0	0	0
SHOX2	1.29884	0.097	0	0	0	0	0	0	0	0	0	0	0	0	0	0	0
TXNDC12	1.29884	0.097	0	0	0	0	0	0	0	0	0	0	0	0	0	0	0
ACSL6	1.29303	0.098	0	0	0	0	0	0	0	0	0	0	0	0	0	0	0
C22orf31	1.29303	0.098	0	0	0	0	0	0	0	0	0	0	0	0	0	0	0
EID2B	1.29303	0.098	0	0	0	0	0	0	0	0	0	0	0	0	0	0	0
EIF4G2	1.29303	0.098	0	0	0	0	0	0	0	0	0	0	0	0	0	0	0
FAM179A	1.29303	0.098	0	0	0	0	0	0	0	0	0	0	0	0	0	0	0
FLT1	1.29303	0.098	0	0	0	0	1	0	0	0	0	0	0	0	0	0	0
GAD1	1.29303	0.098	0	0	0	0	0	0	0	0	0	0	0	0	0	0	0
GNG11	1.29303	0.098	0	0	0	1	0	0	0	0	0	0	0	0	0	0	1
GRIK2	1.29303	0.098	0	0	0	0	0	0	0	0	0	0	0	0	0	0	0
HMGCLL1	1.29303	0.098	0	0	0	0	0	0	0	0	0	0	0	0	0	0	0
INSC	1.29303	0.098	0	0	0	0	0	0	0	0	0	0	0	0	0	0	0
LEMD3	1.29303	0.098	0	1	0	0	0	0	0	0	0	0	0	0	0	0	0
LOC100652758	1.29303	0.098	0	0	0	0	0	0	0	0	0	0	0	0	0	0	0
NARF	1.29303	0.098	0	0	0	0	0	0	0	0	0	0	0	0	0	0	0
NDUFB5	1.29303	0.098	0	0	0	0	0	0	0	0	0	0	0	0	0	0	0
NRD1	1.29303	0.098	0	0	0	0	0	0	0	0	0	0	0	0	0	0	0
NSUN2	1.29303	0.098	0	0	0	0	0	0	0	0	0	0	0	0	0	0	0
PDK1	1.29303	0.098	0	0	0	0	0	0	0	0	0	0	0	0	0	0	0
SCLT1	1.29303	0.098	0	0	0	1	0	0	0	0	0	0	0	0	1	0	0
SEZ6L	1.29303	0.098	0	0	0	0	0	0	0	0	0	0	0	0	0	0	0
TMEM37	1.29303	0.098	0	0	0	0	0	0	0	0	0	0	0	0	0	0	0
ACTR3B	1.28727	0.099	0	0	0	1	0	0	0	0	0	0	0	0	0	0	0
BCL2L12	1.28727	0.099	0	0	0	0	0	0	0	0	0	0	0	0	0	0	0
CHKA	1.28727	0.099	0	0	0	0	0	0	0	0	0	0	0	0	0	0	0
DMTF1	1.28727	0.099	0	0	0	0	0	0	0	0	0	0	0	0	0	0	0
ETFB	1.28727	0.099	0	0	0	0	0	0	0	0	0	0	0	0	0	0	0
FAM104A	1.28727	0.099	0	0	0	0	0	0	0	0	0	0	0	0	0	0	0
HCK	1.28727	0.099	0	0	0	0	1	0	0	0	0	0	0	0	0	0	0
HS3ST2	1.28727	0.099	0	0	0	0	0	0	0	0	0	0	0	0	0	0	0
KMT2A	1.28727	0.099	1	1	1	0	0	0	0	0	0	0	0	0	0	0	0
PSMD1	1.28727	0.099	0	0	0	0	0	0	0	1	0	0	0	0	0	0	1
RAB11FIP2	1.28727	0.099	0	0	0	0	0	0	0	0	0	0	0	0	0	0	0
SEC23B	1.28727	0.099	0	0	0	0	0	0	0	0	0	0	0	0	0	0	0
SREK1IP1	1.28727	0.099	0	0	0	0	0	0	0	0	0	0	0	0	0	0	0
SYT5	1.28727	0.099	0	0	0	0	0	0	0	0	0	0	0	0	0	0	0
TRIM31	1.28727	0.099	0	0	0	0	0	0	0	0	0	0	0	0	0	0	0
TXNDC16	1.28727	0.099	0	0	0	0	0	0	0	0	0	0	0	0	0	0	0
ZNF264	1.28727	0.099	0	0	0	0	0	0	0	0	0	0	0	0	0	0	0
C1orf87	1.28155	0.1	0	0	0	0	0	0	0	0	0	0	0	0	0	0	0
CEP126	1.28155	0.1	0	0	0	0	0	0	0	0	0	0	0	0	0	0	0
FEM1C	1.28155	0.1	0	0	0	0	0	0	0	0	0	0	0	0	0	0	0
HSD17B1	1.28155	0.1	0	0	0	0	0	0	0	0	0	0	0	0	0	0	0
MEX3A	1.28155	0.1	0	0	0	0	0	0	0	0	0	0	0	0	0	0	0
PDLIM4	1.28155	0.1	0	0	0	0	1	0	0	0	0	0	0	0	0	0	0
RFC3	1.28155	0.1	0	0	0	0	0	0	0	0	0	0	0	0	0	0	0
RSPH1	1.28155	0.1	0	0	0	1	0	0	0	0	0	0	0	0	1	0	0
TMEM192	1.28155	0.1	0	0	0	0	0	0	0	0	0	0	0	0	0	0	0
ZNF155	1.28155	0.1	0	0	0	0	0	0	0	0	0	0	0	0	0	0	0
ZNF280D	1.28155	0.1	0	0	0	0	0	0	0	0	0	0	0	0	0	0	0
ADCY9	1.27587	0.101	0	0	0	0	0	0	0	1	0	0	0	0	0	0	0
BANF1	1.27587	0.101	0	0	0	0	0	0	0	0	0	0	0	0	0	0	0
C17orf82	1.27587	0.101	0	0	0	0	0	0	0	0	0	0	0	0	0	0	0
CCNG2	1.27587	0.101	0	0	0	0	0	0	0	0	0	0	0	0	0	0	0
CLIC6	1.27587	0.101	0	0	0	0	0	0	0	0	0	0	0	0	0	0	0
ENPP7	1.27587	0.101	0	0	0	0	0	0	0	0	0	0	0	0	0	0	0
FAM221B	1.27587	0.101	0	0	0	0	0	0	0	0	0	0	0	0	0	0	0
KRT76	1.27587	0.101	0	0	0	0	0	0	0	0	0	0	0	0	0	0	0
NLRP6	1.27587	0.101	0	0	0	0	0	0	0	0	0	0	0	0	0	0	0
OR2B2	1.27587	0.101	0	0	0	0	0	0	0	0	0	0	0	0	0	0	0
RSBN1	1.27587	0.101	0	0	0	0	0	0	0	0	0	0	0	0	0	0	0
SERPINE1	1.27587	0.101	0	0	0	0	0	0	0	0	0	0	0	0	0	1	0
SUCO	1.27587	0.101	0	0	0	0	0	0	0	0	0	0	0	0	0	0	0
TAGLN	1.27587	0.101	0	0	0	0	0	0	0	0	0	0	0	0	0	0	0
UMODL1	1.27587	0.101	0	0	0	0	0	0	0	0	0	0	0	0	0	0	0
UQCC1	1.27587	0.101	0	0	0	0	0	0	0	0	0	0	0	0	0	0	0
ZNF174	1.27587	0.101	0	0	0	0	1	0	0	0	0	0	0	0	0	0	0
CENPU	1.27024	0.102	0	0	0	0	0	0	0	0	0	0	0	0	0	0	0
EPS15	1.27024	0.102	0	0	0	1	0	0	0	0	0	0	0	0	0	0	0
GM2A	1.27024	0.102	0	0	0	0	0	0	0	0	0	0	0	0	0	0	0
HEXA	1.27024	0.102	0	0	0	0	0	0	0	0	0	0	0	0	0	0	0
MEP1B	1.27024	0.102	0	0	0	0	0	0	0	0	0	0	0	0	0	0	0
MS4A18	1.27024	0.102	0	0	0	0	0	0	0	0	0	0	0	0	0	0	0
NUFIP2	1.27024	0.102	0	0	0	0	0	0	0	0	0	0	0	0	0	0	0
PLXNA4	1.27024	0.102	0	0	0	0	0	0	0	0	0	0	0	0	0	0	0
RDH11	1.27024	0.102	0	0	0	0	0	0	0	0	0	0	0	0	0	0	0
RDH12	1.27024	0.102	0	0	0	0	0	0	0	0	0	0	0	0	0	0	0
RFX6	1.27024	0.102	0	0	0	0	0	0	0	0	0	0	0	0	0	0	0
SERBP1	1.27024	0.102	0	0	0	0	0	0	0	0	0	0	0	0	0	0	0
SPNS3	1.27024	0.102	0	0	0	0	0	0	0	0	0	0	0	0	0	0	0
U2AF1	1.27024	0.102	0	0	0	0	0	0	0	0	0	0	0	0	0	0	0
ZBED9	1.27024	0.102	0	0	0	0	0	0	0	0	0	0	0	0	0	0	0
CUTA	1.26464	0.103	0	0	0	0	0	0	0	0	0	0	0	0	0	0	0
DCLK3	1.26464	0.103	0	0	0	0	0	0	0	0	0	0	0	0	0	0	0
FAM120B	1.26464	0.103	0	0	0	0	0	0	0	0	0	0	0	0	0	0	0
GRTP1	1.26464	0.103	0	0	0	0	0	0	0	0	0	0	0	0	0	0	0
NUDT13	1.26464	0.103	0	0	0	0	0	0	0	0	0	0	0	0	0	0	0
RNF39	1.26464	0.103	0	0	0	0	0	0	0	0	0	0	0	0	0	0	0
TLR9	1.26464	0.103	0	0	0	0	0	0	0	0	0	0	0	0	0	0	0
TRDN	1.26464	0.103	0	0	0	0	0	0	0	0	0	0	0	0	0	0	0
TTC25	1.26464	0.103	0	0	0	0	1	0	0	0	0	0	0	0	0	0	0
VPS41	1.26464	0.103	0	0	0	0	1	0	0	0	0	0	0	0	0	0	0
AHR	1.25908	0.104	0	0	0	0	0	0	0	0	0	0	0	0	0	0	0
ARHGAP1	1.25908	0.104	0	0	0	0	0	0	0	0	0	0	1	0	0	0	0
ARHGEF10	1.25908	0.104	0	0	0	1	0	0	0	0	0	0	0	0	0	0	0
C10orf107	1.25908	0.104	0	0	0	0	0	0	0	0	0	0	0	0	0	0	0
CNDP1	1.25908	0.104	0	0	0	0	0	0	0	0	0	0	0	0	0	0	0
CNIH1	1.25908	0.104	0	0	0	0	0	0	0	0	0	0	0	0	0	0	0
FAM120AOS	1.25908	0.104	0	0	0	0	0	0	0	0	0	0	0	0	0	0	0
HAO2	1.25908	0.104	0	0	0	0	0	0	0	0	0	0	0	0	0	0	0
HELQ	1.25908	0.104	0	0	0	0	0	0	0	0	0	0	0	0	0	0	0
HMGN2	1.25908	0.104	0	0	0	0	0	0	0	0	0	0	0	0	0	0	0
HSF5	1.25908	0.104	0	0	0	0	0	0	0	0	0	0	0	0	0	0	0
MAP3K19	1.25908	0.104	0	0	0	0	0	0	0	0	0	0	0	0	0	0	0
MTHFSD	1.25908	0.104	0	0	0	0	0	0	0	0	0	0	0	0	0	0	0
ODAM	1.25908	0.104	0	0	0	0	0	0	0	0	0	0	0	0	0	0	0
PPP2R3A	1.25908	0.104	0	0	0	0	0	0	0	0	0	0	0	0	0	0	0
PTGES3L	1.25908	0.104	0	0	0	0	0	0	0	0	0	0	0	0	0	0	0
SHQ1	1.25908	0.104	0	0	0	0	0	0	0	0	0	0	0	0	0	0	0
SIRPB2	1.25908	0.104	0	0	0	0	0	0	0	0	0	0	0	0	0	0	0
SLC12A9	1.25908	0.104	0	0	0	0	0	0	0	0	0	0	0	0	0	0	0
SLC35C2	1.25908	0.104	0	0	0	0	0	0	0	0	0	0	0	0	0	0	0
TOMM40	1.25908	0.104	0	0	0	0	0	0	0	0	0	0	0	0	0	0	0
TRIM8	1.25908	0.104	0	0	0	0	0	0	0	0	0	0	0	0	0	0	0
UQCRHL	1.25908	0.104	0	0	0	0	0	0	0	0	0	0	0	0	0	0	0
ZNF800	1.25908	0.104	0	0	0	0	0	0	0	0	0	0	0	0	0	0	0
ANKLE2	1.25357	0.105	0	0	0	0	0	0	0	0	0	0	0	0	0	0	0
CBX5	1.25357	0.105	0	0	0	0	0	0	0	0	0	0	0	0	0	0	0
ESYT3	1.25357	0.105	0	0	0	0	0	0	0	0	0	0	0	0	0	0	0
GRIFIN	1.25357	0.105	0	0	0	0	0	0	0	0	0	0	0	0	0	0	0
HHAT	1.25357	0.105	0	0	0	0	0	0	0	1	0	0	0	0	0	0	0
NCAPH2	1.25357	0.105	0	0	0	0	0	0	0	0	0	0	0	0	0	0	0
NRTN	1.25357	0.105	0	0	0	0	0	0	0	0	0	0	0	0	0	0	0
OR5M9	1.25357	0.105	0	0	0	0	0	0	0	0	0	0	0	0	0	0	0
PAOX	1.25357	0.105	0	0	0	0	0	0	0	0	0	0	0	0	0	0	0
PSG7	1.25357	0.105	0	0	0	0	0	0	0	0	0	0	0	0	0	1	0
RASSF1	1.25357	0.105	0	0	0	0	1	0	0	0	0	0	0	0	0	0	0
RELL2	1.25357	0.105	0	0	0	0	0	0	0	0	0	0	0	0	0	0	0
SAPCD1	1.25357	0.105	0	0	0	0	0	0	0	0	0	0	0	0	0	0	0
SNRNP70	1.25357	0.105	0	0	0	0	0	0	0	0	0	0	0	0	0	0	0
TRAT1	1.25357	0.105	0	0	0	0	0	0	0	0	0	0	0	0	0	0	0
AFTPH	1.24808	0.106	0	0	0	0	0	0	0	0	0	0	0	0	0	0	0
C6orf136	1.24808	0.106	0	0	0	0	0	0	0	0	0	0	0	0	0	0	0
C8orf48	1.24808	0.106	0	0	0	0	0	0	0	0	0	0	0	0	0	0	0
FEZ2	1.24808	0.106	0	0	0	0	0	0	0	0	0	0	0	0	0	0	0
FOXO6	1.24808	0.106	0	0	0	0	0	0	0	0	0	0	0	0	0	0	0
HEY1	1.24808	0.106	0	1	0	0	0	0	0	0	0	1	0	0	0	0	0
IFNL4	1.24808	0.106	0	0	0	0	0	0	0	0	0	0	0	0	0	0	0
IGDCC4	1.24808	0.106	0	0	0	0	0	0	0	0	0	0	0	0	0	0	0
NAIF1	1.24808	0.106	0	0	0	0	0	0	0	0	0	0	0	0	0	0	0
NEXN	1.24808	0.106	0	0	0	0	1	0	0	0	0	0	0	0	0	0	0
NSD1	1.24808	0.106	0	1	1	0	0	0	0	0	0	0	0	0	0	0	0
PEX19	1.24808	0.106	0	1	0	0	0	0	0	0	0	0	0	0	0	0	0
PRMT9	1.24808	0.106	0	0	0	0	0	0	0	0	0	0	0	0	0	0	0
RAPGEF2	1.24808	0.106	0	0	0	0	0	0	0	0	0	0	0	0	0	0	0
RNASE11	1.24808	0.106	0	0	0	0	0	0	0	0	0	0	0	0	0	0	0
RPL22L1	1.24808	0.106	0	0	0	0	0	0	0	0	0	0	0	0	0	0	0
SPCS1	1.24808	0.106	0	0	0	0	0	0	0	0	0	0	0	0	0	0	0
TAF1C	1.24808	0.106	0	0	0	0	0	0	0	0	0	0	0	0	0	0	0
APTX	1.24264	0.107	0	0	0	0	0	0	0	0	0	0	0	0	0	0	0
BCL2L13	1.24264	0.107	0	0	0	0	0	0	0	0	0	0	0	0	0	0	0
CDK19	1.24264	0.107	0	0	0	0	0	0	0	0	0	0	0	0	0	0	0
CLIC1	1.24264	0.107	0	0	0	0	0	0	0	0	0	0	0	0	0	0	0
CSNK1G2	1.24264	0.107	0	0	0	0	0	0	0	0	0	0	0	0	0	0	1
CXCL12	1.24264	0.107	0	0	0	0	0	0	0	0	0	0	0	0	0	0	0
DBF4B	1.24264	0.107	0	0	0	0	0	0	0	0	0	0	0	0	0	0	0
ELMOD3	1.24264	0.107	0	0	0	1	0	0	0	0	0	0	0	0	0	0	0
ELOF1	1.24264	0.107	0	0	0	0	0	0	0	0	0	0	0	0	0	0	0
FRAS1	1.24264	0.107	0	0	0	0	0	0	0	0	0	0	0	0	0	0	0
GORASP2	1.24264	0.107	0	0	0	0	0	0	0	0	0	0	0	0	0	0	0
HMHA1	1.24264	0.107	0	0	0	0	0	0	0	0	0	0	0	0	0	0	0
ICOS	1.24264	0.107	0	0	0	0	0	0	0	0	0	0	0	0	0	0	0
LYZL4	1.24264	0.107	0	0	0	0	0	0	0	0	0	0	0	0	0	0	0
NPFFR1	1.24264	0.107	0	0	0	0	0	0	0	0	0	0	0	0	0	0	0
PELI2	1.24264	0.107	0	0	0	0	0	0	0	0	0	0	0	0	0	0	0
PMEPA1	1.24264	0.107	0	0	0	0	0	0	0	0	0	0	0	0	0	1	0
RAP2B	1.24264	0.107	0	0	0	0	0	0	0	0	0	0	0	0	0	0	0
RPS9	1.24264	0.107	0	0	0	0	0	0	0	0	0	0	0	0	0	0	0
SH3GLB2	1.24264	0.107	0	0	0	0	0	0	0	0	0	0	0	0	0	0	0
TMEM163	1.24264	0.107	0	0	0	0	0	0	0	0	0	0	0	0	0	0	0
URB2	1.24264	0.107	0	0	0	0	0	0	0	0	0	0	0	0	0	0	0
WDR5B	1.24264	0.107	0	0	0	0	0	0	0	0	0	0	0	0	0	0	0
ZNF750	1.24264	0.107	0	0	0	0	0	0	0	0	0	0	0	0	0	0	0
AARSD1	1.23723	0.108	0	0	0	0	0	0	0	0	0	0	0	0	0	0	0
ABCB5	1.23723	0.108	0	0	0	0	0	0	0	0	0	0	0	0	0	0	0
ABHD5	1.23723	0.108	0	0	0	0	0	0	0	0	0	0	0	0	0	0	0
CD209	1.23723	0.108	0	0	0	0	0	0	0	0	0	0	0	0	0	0	0
HOOK1	1.23723	0.108	0	0	0	0	0	0	0	0	0	0	0	0	0	0	0
HSPA1A	1.23723	0.108	0	0	0	0	0	0	0	0	0	0	0	0	0	0	0
IRF2BP1	1.23723	0.108	0	0	0	0	0	0	0	0	0	0	0	0	0	0	0
LGI4	1.23723	0.108	0	0	0	0	0	0	0	0	0	0	0	0	0	0	0
LOC100134391	1.23723	0.108	0	0	0	0	0	0	0	0	0	0	0	0	0	0	0
MMAA	1.23723	0.108	0	0	0	0	0	0	0	0	0	0	0	0	0	0	0
MMP21	1.23723	0.108	0	0	0	0	0	0	0	0	0	0	0	0	0	0	0
OR51F2	1.23723	0.108	0	0	0	0	0	0	0	0	0	0	0	0	0	0	0
RHOB	1.23723	0.108	0	0	0	0	0	0	0	0	0	0	0	0	0	0	0
SPHAR	1.23723	0.108	0	0	0	0	0	0	0	0	0	0	0	0	0	0	0
SYCP2L	1.23723	0.108	0	0	0	0	0	0	0	0	0	0	0	0	0	0	0
TUBGCP6	1.23723	0.108	0	0	0	1	0	0	0	0	0	0	0	0	1	0	0
ZDHHC11	1.23723	0.108	0	0	0	0	0	0	0	0	0	0	0	0	0	0	0
ZNF384	1.23723	0.108	0	0	0	0	0	0	0	0	0	0	0	0	0	0	0
CTAGE5	1.23186	0.109	0	0	0	0	0	0	0	0	0	0	0	0	0	0	0
DCAF8	1.23186	0.109	0	0	0	0	0	0	0	0	0	0	0	0	0	0	0
GPR158	1.23186	0.109	0	0	0	0	0	0	0	0	0	0	0	0	0	0	0
KLHL32	1.23186	0.109	0	0	0	0	0	0	0	0	0	0	0	0	0	0	0
LIPN	1.23186	0.109	0	0	0	0	0	0	0	0	0	0	0	0	0	0	0
MMACHC	1.23186	0.109	0	0	0	0	0	0	0	0	0	0	0	0	0	0	0
PROS1	1.23186	0.109	0	0	0	0	0	0	0	0	0	0	0	0	0	1	0
RAG2	1.23186	0.109	0	0	0	0	0	0	0	0	0	0	0	0	0	0	0
SEC22A	1.23186	0.109	0	0	0	0	0	0	0	0	0	0	0	0	0	0	0
SLC39A8	1.23186	0.109	0	0	0	0	0	0	0	0	0	0	0	0	0	0	0
SPAG5	1.23186	0.109	0	0	0	0	0	0	0	0	0	0	0	0	0	0	0
TTC34	1.23186	0.109	0	0	0	0	0	0	0	0	0	0	0	0	0	0	0
UBOX5	1.23186	0.109	0	0	0	0	0	0	0	0	0	0	0	0	0	0	0
VN1R2	1.23186	0.109	0	0	0	0	0	0	0	0	0	0	0	0	0	0	0
BNIP2	1.22653	0.11	0	0	0	1	0	0	0	0	0	0	0	0	0	0	0
BRSK2	1.22653	0.11	0	0	0	0	0	0	0	0	0	0	0	0	0	0	0
C10orf2	1.22653	0.11	0	0	0	0	0	0	0	0	0	0	0	0	0	0	0
CCL18	1.22653	0.11	0	0	0	0	0	0	0	0	0	0	0	0	0	0	0
CCSER2	1.22653	0.11	0	0	0	0	1	0	0	0	0	0	0	0	0	0	0
CEP120	1.22653	0.11	0	0	0	0	0	0	0	0	0	0	0	0	0	0	0
FAM222A	1.22653	0.11	0	0	0	0	0	0	0	0	0	0	0	0	0	0	0
IL13	1.22653	0.11	0	0	0	0	0	0	0	0	0	0	0	0	0	0	0
LRRC66	1.22653	0.11	0	0	0	0	0	0	0	0	0	0	0	0	0	0	0
MRPS16	1.22653	0.11	0	0	0	0	0	0	0	0	0	0	0	0	0	0	0
PPFIA1	1.22653	0.11	0	0	0	0	0	0	0	0	0	0	0	0	0	0	0
PTGDR	1.22653	0.11	0	0	0	0	0	0	0	0	0	0	0	0	0	0	0
QDPR	1.22653	0.11	0	0	0	0	0	0	0	0	0	0	0	0	0	0	0
RTL1	1.22653	0.11	0	0	0	0	0	0	0	0	0	0	0	0	0	0	0
SLC16A14	1.22653	0.11	0	0	0	0	0	0	0	0	0	0	0	0	0	0	0
TDRD5	1.22653	0.11	0	0	0	1	0	0	0	0	0	0	0	0	0	0	0
TRMT12	1.22653	0.11	0	0	0	0	0	0	0	0	0	0	0	0	0	0	0
ULK4	1.22653	0.11	0	0	0	1	0	0	1	0	0	0	0	0	1	0	0
ARSG	1.22123	0.111	0	0	0	0	0	0	0	0	0	0	0	0	0	0	0
ATP6V0E1	1.22123	0.111	0	0	0	0	0	0	0	0	0	0	0	0	0	0	0
BIRC2	1.22123	0.111	0	0	0	0	0	0	0	0	0	0	0	0	0	0	0
BTC	1.22123	0.111	0	1	0	0	0	0	0	0	0	0	0	0	0	0	0
GPR161	1.22123	0.111	0	0	0	1	0	0	0	1	0	0	0	0	1	0	0
IFNL3	1.22123	0.111	0	0	0	0	0	0	0	0	0	0	0	0	0	0	0
MCM9	1.22123	0.111	0	0	0	0	0	0	0	0	0	0	0	0	0	0	0
MPND	1.22123	0.111	0	0	0	0	0	0	0	0	0	0	0	0	0	0	0
OVOL1	1.22123	0.111	0	0	0	0	0	0	0	0	0	0	0	0	0	0	0
RBM15B	1.22123	0.111	0	0	0	0	0	0	0	0	0	0	0	0	0	0	0
SLC25A31	1.22123	0.111	0	0	0	0	0	0	0	0	0	0	0	0	0	0	0
SNX24	1.22123	0.111	0	0	0	0	0	0	0	0	0	0	0	0	0	0	0
YME1L1	1.22123	0.111	0	0	0	0	0	0	0	0	0	0	0	0	0	0	0
ZNF175	1.22123	0.111	0	0	0	0	1	0	0	0	0	0	0	0	0	0	0
BARX2	1.21596	0.112	0	0	0	0	0	0	0	0	0	0	0	0	0	0	0
CAMKK1	1.21596	0.112	0	0	0	0	0	0	0	0	0	0	0	0	0	0	0
CCDC102B	1.21596	0.112	0	0	0	0	0	0	0	0	0	0	0	0	0	0	0
CRIM1	1.21596	0.112	0	0	0	0	0	0	0	0	0	0	0	0	0	0	0
DRG1	1.21596	0.112	0	0	0	0	0	0	0	0	0	0	0	0	0	0	0
GPATCH2L	1.21596	0.112	0	0	0	0	0	0	0	0	0	0	0	0	0	0	0
KRTAP21-3	1.21596	0.112	0	0	0	0	0	0	0	0	0	0	0	0	0	0	0
LOC100128905	1.21596	0.112	0	0	0	0	0	0	0	0	0	0	0	0	0	0	0
LOC100996598	1.21596	0.112	0	0	0	0	0	0	0	0	0	0	0	0	0	0	0
MASP2	1.21596	0.112	0	0	0	0	0	0	0	0	0	0	0	0	0	0	0
MDM4	1.21596	0.112	0	0	0	0	0	0	0	0	0	0	0	0	0	0	0
MRPS18C	1.21596	0.112	0	0	0	0	0	0	0	0	0	0	0	0	0	0	0
PDP1	1.21596	0.112	0	0	0	0	0	0	0	0	0	0	0	0	0	0	0
PURA	1.21596	0.112	0	0	0	0	0	0	0	0	0	0	0	0	0	0	0
SCARA5	1.21596	0.112	0	0	0	0	0	0	0	0	0	0	0	0	0	0	0
ADGRE1	1.21073	0.113	0	0	0	0	0	0	0	0	0	0	0	0	0	0	0
ALG8	1.21073	0.113	0	0	0	0	0	0	0	0	0	0	0	0	0	0	0
AP5B1	1.21073	0.113	0	0	0	0	0	0	0	0	0	0	0	0	0	0	0
ARMC4	1.21073	0.113	0	0	0	1	0	0	1	0	0	0	0	0	0	0	0
CLN8	1.21073	0.113	0	0	0	0	0	0	0	0	0	0	0	0	0	0	0
CSNK1A1	1.21073	0.113	0	0	0	0	0	0	0	1	0	0	0	0	0	0	1
DLGAP1	1.21073	0.113	0	0	0	0	0	0	0	0	0	0	0	0	0	0	0
DNAJC8	1.21073	0.113	0	0	0	0	0	0	0	0	0	0	0	0	0	0	0
FBXO48	1.21073	0.113	0	0	0	0	0	0	0	0	0	0	0	0	0	0	0
GCC1	1.21073	0.113	0	0	0	0	0	0	0	0	0	0	0	0	0	0	0
MRPL43	1.21073	0.113	0	0	0	0	0	0	0	0	0	0	0	0	0	0	0
OR8U1	1.21073	0.113	0	0	0	0	0	0	0	0	0	0	0	0	0	0	0
PMP2	1.21073	0.113	0	0	0	0	0	0	0	0	0	0	0	0	0	0	0
PRRC2B	1.21073	0.113	0	0	0	0	0	0	0	0	0	0	0	0	0	0	0
PSG6	1.21073	0.113	0	0	0	0	0	0	0	0	0	0	0	0	0	1	0
RAB20	1.21073	0.113	0	0	0	0	0	0	0	0	0	0	0	0	0	0	0
SMIM4	1.21073	0.113	0	0	0	0	0	0	0	0	0	0	0	0	0	0	0
TCF7L1	1.21073	0.113	0	0	0	0	0	0	0	0	0	0	0	0	0	0	1
TTLL1	1.21073	0.113	0	0	0	1	0	0	0	0	0	0	0	0	0	0	0
ADAMTS20	1.20553	0.114	0	0	0	0	0	0	0	0	0	0	0	0	0	0	0
ALDH8A1	1.20553	0.114	0	0	0	0	0	0	0	0	0	0	0	0	0	0	0
C17orf47	1.20553	0.114	0	0	0	0	0	0	0	0	0	0	0	0	0	0	0
C20orf203	1.20553	0.114	0	0	0	0	0	0	0	0	0	0	0	0	0	0	0
CANX	1.20553	0.114	0	0	0	0	0	0	0	0	0	0	0	0	0	0	0
CASP12	1.20553	0.114	0	0	0	0	0	0	0	0	0	0	0	0	0	0	0
CLPP	1.20553	0.114	0	0	0	1	0	0	0	0	0	0	0	0	0	0	0
DYNAP	1.20553	0.114	0	0	0	0	0	0	0	0	0	0	0	0	0	0	0
ELAVL1	1.20553	0.114	0	0	0	0	0	0	0	0	0	0	0	0	0	0	0
GALNT13	1.20553	0.114	0	0	0	0	0	0	0	0	0	0	0	0	0	0	0
HEXDC	1.20553	0.114	0	0	0	0	0	0	0	0	0	0	0	0	0	0	0
LOC101929163	1.20553	0.114	0	0	0	0	0	0	0	0	0	0	0	0	0	0	0
PNISR	1.20553	0.114	0	0	0	0	0	0	0	0	0	0	0	0	0	0	0
RIMS4	1.20553	0.114	0	0	0	0	0	0	0	0	0	0	0	0	0	0	0
RPTN	1.20553	0.114	0	0	0	0	0	0	0	0	0	0	0	0	0	0	0
SSU72	1.20553	0.114	0	0	0	0	0	0	0	0	0	0	0	0	0	0	0
TBC1D1	1.20553	0.114	0	0	0	1	0	0	0	0	1	0	0	0	0	0	0
ARF5	1.20036	0.115	0	0	0	0	0	0	0	0	0	0	0	0	0	0	0
ARL13B	1.20036	0.115	0	0	0	1	0	0	0	0	0	0	0	0	1	0	0
[truncated: 15,344 more rows]
