# Supplementary material for: Common Variation in Cytoskeletal Genes Is Associated with Conotruncal Heart Defects
Source: Genes (Basel). 2021 Apr 27;12(5):655. doi: 10.3390/genes12050655 (PMC8146932; doi:10.3390/genes12050655)
Supplement: Supplementary file 1 [file genes-12-00655-s001.zip › Musfee et al. Supplemental Table 3.xlsx]

## Sheet: Notes
SNP-level P-values from the CTD only meta-analysis reported in: Agopian AJ, et al. Genome-Wide Association Studies and Meta-Analyses for Congenital Heart Defects. Circ Cardiovasc Genet 10, e001449 (2017).

## Sheet: Cytoskeletal gene SNP-level
SNP	GENE	CHR	START	STOP	Allele	Consequence	CADD_PHRED	CADD_RAW	OR	OR_95L	OR_95U	p_value
rs12072230	KAZN	1	15418073	15418073	C	intron_variant	2.141	-0.033929	1.2771	1.14829	1.42037	6.61e-06
rs10803350	KAZN	1	15412713	15412713	C	intron_variant	0.404	-0.284986	1.30119	1.15493	1.46598	1.53e-05
rs2804492	NRP1	10	33602046	33602046	A	intron_variant	4.808	0.133039	1.23935	1.12263	1.36821	2.14e-05
rs576566	SGCG	13	23755861	23755861	G	intron_variant	1.326	-0.108251	0.807174	0.730982	0.891307	2.32e-05
rs641583	SGCG	13	23754908	23754908	C	upstream_gene_variant	2.282	-0.023512	0.808793	0.732765	0.892709	2.55e-05
rs4661574	KAZN	1	15404145	15404145	G	intron_variant	6.306	0.232288	1.28022	1.14058	1.43695	2.79e-05
rs577379	SGCG	13	23755788	23755788	G	intron_variant	6.38	0.237542	0.809397	0.732894	0.893885	3.02e-05
rs13263329	DLC1	8	13270385	13270385	G	intron_variant	0.048	-0.581634	0.718951	0.614189	0.841582	4.06e-05
rs10927672	KAZN	1	15412921	15412921	G	intron_variant	6.949	0.2799	1.26975	1.13287	1.42316	4.11e-05
rs61772223	KAZN	1	15407611	15407611	G	intron_variant	10.02	0.570586	1.26604	1.13033	1.41803	4.59e-05
rs2137643	KAZN	1	15404690	15404690	C	intron_variant	3.027	0.025713	1.26836	1.13121	1.42214	4.72e-05
rs13264491	DLC1	8	13270765	13270765	G	intron_variant	1.135	-0.131295	0.716621	0.610145	0.841678	4.95e-05
rs4770402	SGCG	13	23754744	23754744	G	upstream_gene_variant	1.467	-0.093031	0.814003	0.736828	0.899263	5.19e-05
rs13263608	DLC1	8	13270462	13270462	C	intron_variant	1.38	-0.102232	0.730744	0.627433	0.851066	5.55e-05
rs10803342	KAZN	1	15376254	15376254	G	intron_variant	0.004	-0.910824	1.26642	1.12837	1.42136	6.11e-05
rs10765951	PARVA	11	12484122	12484122	T	intron_variant	2.386	-0.016115	1.30092	1.14345	1.48007	6.5e-05
rs10803349	KAZN	1	15412269	15412269	A	intron_variant	1.837	-0.058324	1.26139	1.12558	1.41358	6.52e-05
rs6668887	KAZN	1	15410692	15410692	C	intron_variant	0.43	-0.275833	1.25994	1.12427	1.41199	7.11e-05
rs6680739	KAZN	1	15411574	15411574	A	intron_variant	4.865	0.136587	1.25964	1.12393	1.41174	7.3e-05
rs1000314	KAZN	1	15405907	15405907	G	intron_variant	7.119	0.292752	1.26002	1.12378	1.41278	7.61e-05
rs75876016	KAZN	1	15412714	15412714	A	intron_variant	2.739	0.007599	1.26736	1.12583	1.42668	8.87e-05
rs6669698	KAZN	1	15411661	15411661	G	intron_variant	2.91	0.018422	1.2592	1.122	1.41316	9.09e-05
rs12155537	DLC1	8	13267573	13267573	T	intron_variant	3.177	0.034879	0.726163	0.618471	0.852608	9.44e-05
rs10927661	KAZN	1	15376389	15376389	G	intron_variant	0.639	-0.216978	1.25755	1.12084	1.41093	9.6e-05
rs2175775	KAZN	1	15406661	15406661	G	intron_variant	0.979	-0.15299	1.25217	1.1183	1.40206	9.78e-05
rs6656957	KAZN	1	15411564	15411564	A	intron_variant	0.562	-0.236138	1.25779	1.12071	1.41163	9.88e-05
rs6669703	KAZN	1	15411670	15411670	C	intron_variant	0.382	-0.292999	1.25779	1.12071	1.41163	9.88e-05
rs12155538	DLC1	8	13267668	13267668	C	intron_variant	3.225	0.03778	0.726832	0.619025	0.853413	9.91e-05
rs61954421	CLIP1	12	122864654	122864654	C	intron_variant	0.43	-0.275676	1.36247	1.16583	1.59227	0.000101
rs4501834	KAZN	1	15409156	15409156	C	intron_variant	1.628	-0.077165	1.2531	1.11785	1.40471	0.000109
rs2137642	KAZN	1	15406912	15406912	G	intron_variant	4.5	0.114063	1.30379	1.13888	1.49258	0.000122
rs56938743	KAZN	1	15375769	15375769	C	intron_variant	0.255	-0.351715	1.25515	1.11767	1.40953	0.000124
rs1000313	KAZN	1	15405489	15405489	G	intron_variant	3.721	0.067455	1.24752	1.1143	1.39667	0.000125
rs742660	KAZN	1	15403350	15403350	C	intron_variant	2.181	-0.030873	1.24768	1.1135	1.39802	0.000139
rs28432378	KAZN	1	15376936	15376936	T	intron_variant	7.448	0.318317	1.24073	1.10863	1.38857	0.000174
rs28620491	KAZN	1	15376779	15376779	A	intron_variant	1.625	-0.077441	1.2432	1.10942	1.39311	0.00018
rs2221926	KAZN	1	15413355	15413355	A	intron_variant	8.545	0.414804	1.29526	1.13099	1.48339	0.000186
rs245827	ARHGAP26	5	142414681	142414681	C	intron_variant	2.288	-0.023025	1.33027	1.14521	1.54525	0.00019
rs12651802	TENM2	5	167187083	167187083	C	intron_variant	11.38	0.73692	1.23113	1.10361	1.37339	0.000195
rs11750131	TENM2	5	167185908	167185908	T	intron_variant	7.676	0.336957	1.22785	1.10106	1.36924	0.000225
rs7512364	KAZN	1	15404816	15404816	A	intron_variant	0.053	-0.567496	1.30192	1.13171	1.49773	0.000225
rs10927670	KAZN	1	15412415	15412415	T	intron_variant	0.229	-0.366874	1.28628	1.12468	1.47111	0.000239
rs12156232	DLC1	8	13267680	13267680	T	intron_variant	0.736	-0.19563	0.737367	0.626758	0.867498	0.00024
rs7512350	KAZN	1	15404794	15404794	A	intron_variant	0.321	-0.318229	1.30007	1.13005	1.49567	0.000245
rs2018599	TENM2	5	167187662	167187662	C	intron_variant	1.168	-0.127059	1.2275	1.10011	1.36965	0.000248
rs2064860	CASS4	20	55010962	55010962	A	intron_variant	1.057	-0.141766	1.23443	1.10298	1.38153	0.000248
rs11203484	DLC1	8	13267891	13267891	A	intron_variant	4.039	0.086337	0.739639	0.629375	0.869221	0.000252
rs75807368	SGCZ	8	14576362	14576362	G	intron_variant	2.238	-0.026658	1.23093	1.10108	1.37608	0.000261
rs12037863	KAZN	1	15409427	15409427	T	intron_variant	0.06	-0.551587	1.29375	1.12649	1.48584	0.000268
rs10927673	KAZN	1	15413826	15413826	G	intron_variant	0.541	-0.241852	1.28719	1.12318	1.47516	0.000285
rs10516038	TENM2	5	167189612	167189612	C	intron_variant	8.955	0.455209	1.22443	1.097	1.36667	0.000307
rs246656	ARHGAP26	5	142426791	142426791	C	intron_variant	0.856	-0.173041	1.35924	1.1502	1.60628	0.000318
rs983345	NPFFR2	4	73013798	73013798	C	downstream_gene_variant	10.02	0.569892	1.51861	1.20951	1.90669	0.000323
rs56810162	NRP1	10	33600881	33600881	G	intron_variant	7.574	0.328478	1.29769	1.12574	1.4959	0.000329
rs28464548	NPFFR2	4	73014880	73014880	G	downstream_gene_variant	7.132	0.293784	1.51571	1.2073	1.90291	0.000342
rs2036819	SGCZ	8	14586593	14586593	C	intron_variant	1.783	-0.063066	1.21889	1.09374	1.35836	0.000345
rs12922448	SPIRE2	16	89908644	89908644	A	intron_variant	0.198	-0.387589	1.21583	1.0923	1.35332	0.000353
rs4775149	MYO1E	15	59607540	59607540	A	intron_variant	0.839	-0.176004	1.22986	1.09798	1.37759	0.000353
rs72857487	NPFFR2	4	73008254	73008254	G	intron_variant	0.559	-0.236902	1.52048	1.20789	1.91396	0.000362
rs11723532	PDLIM5	4	95549855	95549855	C	intron_variant	8.044	0.368715	0.83121	0.750929	0.920074	0.000363
rs1204337	CLIC5	6	45948869	45948869	A	intron_variant	1.635	-0.076481	1.21257	1.09055	1.34825	0.000371
rs6879227	TENM2	5	167177952	167177952	A	intron_variant	7.632	0.333282	1.21849	1.09291	1.3585	0.000372
rs2804491	NRP1	10	33600887	33600887	C	intron_variant	4.243	0.098519	1.29445	1.1229	1.4922	0.000376
rs10831827	PARVA	11	12483197	12483197	G	intron_variant	0.689	-0.205589	1.25565	1.10758	1.42351	0.000379
rs2203264	KAZN	1	15413690	15413690	A	intron_variant	9.499	0.512568	1.28722	1.1199	1.47953	0.000382
rs10927663	KAZN	1	15391156	15391156	A	intron_variant	0.453	-0.267943	1.22132	1.09378	1.36373	0.000383
rs2776935	NRP1	10	33600298	33600298	A	intron_variant	4.825	0.134074	1.29344	1.12218	1.49084	0.000387
rs3787390	CASS4	20	55015348	55015348	G	intron_variant	6.799	0.268465	1.22095	1.09332	1.36348	0.000397
rs1543013	PDLIM5	4	95562682	95562682	A	intron_variant	12.98	0.954627	0.835001	0.755608	0.922736	0.000407
rs7690296	PDLIM5	4	95561459	95561459	G	missense_variant	0.001	-1.46707	0.836098	0.756893	0.92359	0.000426
rs13274423	SGCZ	8	14587756	14587756	G	intron_variant	0.716	-0.199744	1.21384	1.08961	1.35222	0.000438
rs72857485	NPFFR2	4	73008095	73008095	G	intron_variant	1.806	-0.061025	1.51149	1.20056	1.90296	0.000442
rs13265081	DLC1	8	13265304	13265304	A	intron_variant	1.369	-0.103454	0.726737	0.607971	0.868704	0.000458
rs2175774	KAZN	1	15406696	15406696	A	intron_variant	0.483	-0.258641	1.28	1.11486	1.46959	0.000463
rs150054813	NPFFR2	4	73005093	73005093	G	intron_variant	2.159	-0.032585	1.52278	1.2034	1.92692	0.000465
rs116283383	MAEA	4	1288585	1288585	A	intron_variant	0.683	-0.206782	1.49712	1.19368	1.87768	0.000482
rs2137641	KAZN	1	15406935	15406935	G	intron_variant	0.155	-0.42182	1.21184	1.08792	1.34987	0.000484
rs35959898	PDLIM5	4	95551967	95551967	A	intron_variant	0.831	-0.177383	0.83579	0.755688	0.924383	0.000487
rs761288	KAZN	1	15377687	15377687	C	intron_variant	0.17	-0.408926	1.20873	1.08658	1.3446	0.00049
rs4661317	KAZN	1	15400054	15400054	G	intron_variant	3.339	0.044648	1.21309	1.0882	1.3523	0.000496
rs4661572	KAZN	1	15402156	15402156	G	intron_variant	4.618	0.121268	1.20289	1.08405	1.33476	0.000504
rs245824	ARHGAP26	5	142417941	142417941	T	intron_variant	0.289	-0.333447	1.3095	1.12497	1.5243	0.000506
rs246657	ARHGAP26	5	142426605	142426605	G	intron_variant	0.084	-0.505425	1.34222	1.13708	1.58437	0.000508
rs34507709	PDLIM5	4	95581895	95581895	T	intron_variant	0.956	-0.156597	0.814555	0.725502	0.91454	0.000519
rs1036596	ARHGAP26	5	142414548	142414548	T	intron_variant	7.143	0.294592	1.29967	1.12093	1.50691	0.000519
rs3798259	CLIC5	6	45888908	45888908	T	intron_variant	4.971	0.143252	0.81981	0.732833	0.91711	0.00052
rs4714899	CLIC5	6	45947467	45947467	A	intron_variant	0.685	-0.206443	1.20693	1.08529	1.3422	0.000524
rs4661575	KAZN	1	15414413	15414413	T	intron_variant	0.978	-0.153239	1.20146	1.08292	1.33299	0.000538
rs3822877	CLIC5	6	45887835	45887835	C	intron_variant	5.162	0.155407	0.826367	0.741597	0.920827	0.000556
rs13331995	SPIRE2	16	89912063	89912063	A	intron_variant	7.135	0.293983	1.20682	1.08467	1.34273	0.000558
rs3758485	ACTA2	10	90747847	90747847	T	upstream_gene_variant	0.05	-0.574743	1.19232	1.079	1.31755	0.000559
rs6014730	CASS4	20	55013216	55013216	G	intron_variant	1.491	-0.090598	1.21761	1.08883	1.36163	0.00056
rs11258711	FRMD4A	10	13934962	13934962	G	intron_variant	6.179	0.223309	0.807754	0.715456	0.91196	0.000567
rs4886717	TBC1D21	15	74165128	74165128	T	upstream_gene_variant	3.793	0.071724	1.20213	1.08265	1.33479	0.000571
rs3777552	CLIC5	6	45888246	45888246	G	intron_variant	2.636	0.00088	0.821796	0.734948	0.918907	0.000577
rs3777553	CLIC5	6	45888305	45888305	A	intron_variant	4.078	0.088649	0.821796	0.734948	0.918907	0.000577
rs57365315	SGCZ	8	14594599	14594599	A	intron_variant	2.282	-0.023515	1.2141	1.08706	1.35598	0.000584
rs246636	ARHGAP26	5	142411430	142411430	A	intron_variant	0.949	-0.157651	1.29582	1.11787	1.5021	0.000589
rs6665995	KAZN	1	15410423	15410423	G	intron_variant	5.073	0.149693	1.20848	1.08479	1.34626	0.000591
rs246662	ARHGAP26	5	142422999	142422999	C	intron_variant	1.989	-0.045775	1.33162	1.13099	1.56784	0.000591
rs1043853	PDLIM5	4	95588274	95588274	A	3_prime_UTR_variant	5.32	0.165598	0.8164	0.727131	0.916628	0.0006
rs978522	ACTA2	10	90748338	90748338	C	upstream_gene_variant	5.831	0.199281	1.19129	1.07798	1.3165	0.000602
rs6429709	KAZN	1	15410999	15410999	G	intron_variant	0.617	-0.222258	1.20816	1.0845	1.34592	0.000602
rs2776930	NRP1	10	33587881	33587881	A	intron_variant	0.647	-0.215113	1.27605	1.11006	1.46687	0.00061
rs6829381	PDLIM5	4	95559083	95559083	A	intron_variant	6.246	0.228008	0.839581	0.759682	0.927882	0.000614
rs10113182	SGCZ	8	14543238	14543238	A	intron_variant	7.563	0.32763	1.21351	1.0862	1.35574	0.000625
rs920613	SGCZ	8	14543372	14543372	T	intron_variant	2.075	-0.038992	1.21351	1.0862	1.35574	0.000625
rs6896844	ARHGAP26	5	142414700	142414700	C	intron_variant	5.003	0.145308	1.29492	1.11673	1.50154	0.000626
rs11734014	PDLIM5	4	95551492	95551492	T	intron_variant	2.534	-0.005902	0.839288	0.759131	0.927909	0.000628
rs246653	ARHGAP26	5	142428976	142428976	C	intron_variant	0.372	-0.296812	1.34131	1.13331	1.58749	0.00064
rs9349335	CLIC5	6	45891732	45891732	T	intron_variant	3.447	0.051113	0.823992	0.737281	0.920901	0.000647
rs11732668	PDLIM5	4	95555932	95555932	T	intron_variant	6.117	0.218956	0.840306	0.760371	0.928644	0.00065
rs13322687	ERC2	3	55934301	55934301	G	intron_variant	1.446	-0.095251	1.209	1.0841	1.34828	0.00065
rs3777559	CLIC5	6	45892154	45892154	A	intron_variant	0.127	-0.448937	0.824203	0.737516	0.921079	0.000654
rs173499	ARHGAP26	5	142412335	142412335	A	intron_variant	16.79	1.70021	1.29534	1.1162	1.50323	0.000659
rs5013417	PDLIM5	4	95503902	95503902	C	intron_variant	10.2	0.590949	0.816513	0.72664	0.917501	0.00066
rs11993614	SGCZ	8	14545752	14545752	T	intron_variant	0.331	-0.314045	1.21717	1.08705	1.36287	0.000661
rs9349336	CLIC5	6	45892619	45892619	A	intron_variant	1.388	-0.101393	0.824418	0.737717	0.921309	0.000664
rs2410207	SGCZ	8	14546201	14546201	T	intron_variant	0.975	-0.153694	1.22323	1.08925	1.37369	0.000667
rs4714897	CLIC5	6	45943612	45943612	T	intron_variant	4.392	0.107528	1.20315	1.08146	1.33853	0.000679
rs3777596	CLIC5	6	45939361	45939361	T	intron_variant	9.222	0.482816	1.20433	1.08181	1.34073	0.000686
rs4934434	ACTA2	10	90747169	90747169	A	upstream_gene_variant	1.901	-0.052961	1.18865	1.07578	1.31336	0.000691
rs1073068	SGCZ	8	14595547	14595547	A	intron_variant	2.804	0.011737	1.20889	1.08347	1.34884	0.000692
rs1073067	SGCZ	8	14595285	14595285	G	intron_variant	10.51	0.628471	1.20935	1.08358	1.34972	0.000696
rs2898397	SGCZ	8	14546155	14546155	T	intron_variant	1.488	-0.090911	1.22069	1.08785	1.36974	0.000697
rs4699567	PDLIM5	4	95557929	95557929	A	intron_variant	1.766	-0.064491	0.841164	0.761158	0.929579	0.000698
rs4714898	CLIC5	6	45943929	45943929	A	intron_variant	0.145	-0.431067	1.20237	1.08078	1.33764	0.000708
rs920614	SGCZ	8	14543523	14543523	T	intron_variant	2.599	-0.001607	1.21097	1.08401	1.3528	0.000709
rs35730989	SGCZ	8	14570843	14570843	C	intron_variant	5.288	0.163523	1.20785	1.08282	1.34732	0.00071
rs1209539	CLIC5	6	45939625	45939625	T	intron_variant	4.652	0.123369	1.20359	1.08117	1.33988	0.000713
rs7705923	ARHGAP26	5	142404461	142404461	G	intron_variant	3.416	0.049261	1.32295	1.12498	1.55574	0.000719
rs12204991	CLIC5	6	45889793	45889793	T	intron_variant	1.354	-0.105066	0.825494	0.738355	0.922916	0.000758
rs246666	ARHGAP26	5	142420963	142420963	A	intron_variant	0.171	-0.407759	1.32351	1.12432	1.558	0.000761
rs12641023	PDLIM5	4	95562013	95562013	A	intron_variant	6.572	0.251468	0.842723	0.762841	0.93097	0.000762
rs12654456	ARHGAP26	5	142402238	142402238	G	intron_variant	0.647	-0.215088	1.30763	1.11864	1.52855	0.000763
rs77697465	DOCK2	5	169443199	169443199	G	intron_variant	17.85	1.851	1.40051	1.15117	1.70385	0.000763
rs3777554	CLIC5	6	45888980	45888980	C	intron_variant	5.431	0.17278	0.824764	0.737233	0.922688	0.000768
rs927173	CASS4	20	55014727	55014727	C	intron_variant	0.005	-0.887153	1.21573	1.08501	1.36221	0.000768
rs190313	ARHGAP26	5	142420072	142420072	A	intron_variant	2.876	0.016304	1.3225	1.12382	1.5563	0.000768
rs3776352	ARHGAP26	5	142421967	142421967	T	intron_variant	5.261	0.161786	1.32308	1.12404	1.55736	0.000768
rs6069746	CASS4	20	55015531	55015531	C	intron_variant	0.321	-0.318409	1.2126	1.0838	1.3567	0.000771
rs246633	ARHGAP26	5	142417055	142417055	A	intron_variant	0.239	-0.360839	1.28986	1.11169	1.4966	0.000795
rs751633	SEPT9	17	75385775	75385775	A	intron_variant	0.35	-0.305876	0.836927	0.754259	0.928655	0.000798
rs34403066	PDLIM5	4	95569698	95569698	A	intron_variant	0.164	-0.41371	0.843258	0.763296	0.931597	0.000801
rs13266207	SGCZ	8	14587529	14587529	G	intron_variant	3.926	0.079598	1.20816	1.08175	1.34933	0.000802
rs2803572	LDB3	10	88455242	88455242	A	intron_variant	5.39	0.170147	1.20868	1.0819	1.35031	0.000806
rs59001937	CLIC5	6	45941483	45941483	A	intron_variant	0.997	-0.150364	1.20104	1.07903	1.33684	0.000808
rs880436	BIN1	2	127817546	127817546	T	intron_variant	1.328	-0.107921	1.19688	1.07733	1.3297	0.00082
rs729725	ACTN1	14	69376334	69376334	C	intron_variant	2.296	-0.022454	1.19474	1.07649	1.32598	0.000824
rs246663	ARHGAP26	5	142422890	142422890	C	intron_variant	13.33	1.00814	1.32153	1.1224	1.55601	0.000826
rs17261307	CTNNA2	2	80190999	80190999	G	intron_variant	6.753	0.264985	0.805231	0.709185	0.914284	0.000834
rs12755235	KAZN	1	14874735	14874735	T	intergenic_variant	9.402	0.50206	1.24395	1.09433	1.41403	0.000847
rs9364746	SYNJ2	6	158437212	158437212	C	intron_variant	3.663	0.063979	1.20059	1.07838	1.33665	0.000849
rs7010682	SGCZ	8	14599819	14599819	T	intron_variant	5.334	0.166469	1.20198	1.07888	1.33912	0.000851
rs9745545	SPIRE2	16	89912457	89912457	C	intron_variant	0.41	-0.282538	1.20059	1.07809	1.337	0.000875
rs59838506	KANK4	1	62738555	62738555	C	intron_variant	0.35	-0.30572	1.29126	1.11062	1.50128	0.000891
rs246667	ARHGAP26	5	142420019	142420019	A	intron_variant	2.797	0.011296	1.31713	1.11947	1.54969	0.000904
rs11738000	TENM2	5	167186884	167186884	T	intron_variant	3.685	0.065314	1.2019	1.07821	1.33978	0.000908
rs2421003	TACC2	10	123880028	123880028	C	intron_variant	0.764	-0.190017	0.76432	0.652057	0.895911	0.000918
rs34436652	SGCZ	8	14585191	14585191	C	intron_variant	4.466	0.112013	1.20306	1.07849	1.34202	0.000922
rs11725849	PDLIM5	4	95551648	95551648	C	intron_variant	2.146	-0.033524	0.843054	0.76208	0.932632	0.000926
rs11725850	PDLIM5	4	95551649	95551649	C	intron_variant	2.272	-0.024183	0.843054	0.76208	0.932632	0.000926
rs10092386	SGCZ	8	14590694	14590694	T	intron_variant	1.239	-0.118287	1.20022	1.0774	1.33705	0.000927
rs3849286	MARK1	1	220822581	220822581	A	intron_variant	2.341	-0.019246	1.21029	1.08104	1.35498	0.00093
rs11202918	ACTA2	10	90742008	90742008	G	intron_variant	4.315	0.102877	1.18458	1.0716	1.30947	0.000931
rs474535	WASF3	13	27162767	27162767	C	intron_variant	1.53	-0.086642	1.1824	1.07078	1.30565	0.000932
rs7018001	SGCZ	8	14569223	14569223	G	intron_variant	1.424	-0.097494	1.20264	1.07814	1.34152	0.00094
rs11076640	SPIRE2	16	89912462	89912462	A	intron_variant	0.4	-0.286293	1.19859	1.07654	1.33449	0.000952
rs1212565	CLIC5	6	45938629	45938629	A	intron_variant	0.57	-0.234102	1.19875	1.07659	1.33478	0.000952
rs11200418	TACC2	10	123883392	123883392	C	intron_variant	0.125	-0.451227	0.759703	0.64529	0.894401	0.000972
rs60195134	PDLIM5	4	95569434	95569434	T	intron_variant	5.393	0.17035	0.845067	0.764634	0.933962	0.000976
rs742661	KAZN	1	15403284	15403284	A	intron_variant	2.237	-0.026777	1.27713	1.10425	1.47708	0.000985
rs4583906	TENM2	5	167164836	167164836	G	intron_variant	2.79	0.010863	1.20647	1.07894	1.34909	0.000997
rs10927668	KAZN	1	15403036	15403036	T	intron_variant	1.476	-0.092128	1.1954	1.07491	1.3294	0.000998
rs246664	ARHGAP26	5	142421931	142421931	T	intron_variant	11.03	0.692781	1.3165	1.1177	1.55065	0.000999
rs13439643	SGCZ	8	14577510	14577510	A	intron_variant	1.48	-0.091703	1.20495	1.07831	1.34646	0.001004
rs3903454	ACTA2	10	90743434	90743434	T	intron_variant	1.66	-0.074153	1.183	1.07025	1.30763	0.001013
rs71601224	PDLIM5	4	95568891	95568891	T	intron_variant	0.044	-0.591368	0.845843	0.765483	0.934639	0.001017
rs28572503	ANK2	4	114023735	114023735	G	intron_variant	3.783	0.071124	0.698195	0.56347	0.865133	0.001027
rs34438564	PDLIM5	4	95568025	95568025	G	intron_variant	10.08	0.576874	0.846024	0.765651	0.934833	0.001032
rs11724023	PDLIM5	4	95558854	95558854	C	intron_variant	2.92	0.019063	0.848374	0.768832	0.936145	0.001067
rs10754691	FMN2	1	240254828	240254828	A	upstream_gene_variant	0.742	-0.194462	1.2199	1.08281	1.37434	0.001088
rs35083121	SGCZ	8	14585106	14585106	A	intron_variant	0.616	-0.222313	1.20179	1.07632	1.34189	0.001091
rs12235067	SGCZ	8	14565984	14565984	A	intron_variant	0.505	-0.251844	1.20102	1.07601	1.34055	0.001095
rs35685176	SGCZ	8	14543218	14543218	G	intron_variant	8.151	0.378264	1.20179	1.07624	1.34198	0.001099
rs246637	ARHGAP26	5	142410183	142410183	C	intron_variant	2.578	-0.002981	1.30359	1.1118	1.52846	0.001099
rs35366185	TENM2	5	167166029	167166029	T	intron_variant	0.238	-0.361265	1.2033	1.07671	1.34476	0.001107
rs13279744	SGCZ	8	14546444	14546444	G	intron_variant	0.899	-0.165733	1.20286	1.07642	1.34416	0.001122
rs73529234	SGCZ	8	14576457	14576457	G	intron_variant	2.825	0.013053	1.2028	1.07638	1.34406	0.001123
rs2036821	SGCZ	8	14586867	14586867	C	intron_variant	2.844	0.014288	1.20051	1.07553	1.34002	0.001127
rs56094696	CORO2B	15	68978346	68978346	C	intron_variant	3.125	0.031722	0.824871	0.734658	0.926163	0.001128
rs12915890	CORO2B	15	68978437	68978437	G	intron_variant	0.701	-0.203006	0.825073	0.73484	0.926386	0.001144
rs7521945	FMN2	1	240254874	240254874	C	upstream_gene_variant	6.258	0.228841	1.21867	1.08177	1.37288	0.001148
rs951613	PDLIM5	4	95572699	95572699	T	intron_variant	3.694	0.065861	0.847391	0.766912	0.936316	0.00115
rs35459555	SGCZ	8	14585901	14585901	A	intron_variant	4.166	0.093925	1.19849	1.07459	1.33668	0.001151
rs10807328	CLIC5	6	45892951	45892951	A	intron_variant	7.731	0.341589	0.83224	0.745013	0.929679	0.001157
rs3822881	CLIC5	6	45888022	45888022	T	intron_variant	1.27	-0.114654	0.829957	0.741717	0.928695	0.00116
rs7703401	TENM2	5	167166170	167166170	C	intron_variant	1.525	-0.087127	1.20273	1.076	1.34439	0.001163
rs55812433	KANK4	1	62738204	62738204	T	intron_variant	6.707	0.261518	1.38419	1.13746	1.68443	0.001176
rs61623093	KANK4	1	62738961	62738961	A	intron_variant	10.39	0.61363	1.38419	1.13746	1.68443	0.001176
rs140001310	KANK4	1	62738660	62738660	A	intron_variant	0.58	-0.231447	1.38413	1.13741	1.68435	0.001178
rs2902987	PDLIM5	4	95566316	95566316	T	intron_variant	0.336	-0.311606	0.841147	0.757654	0.933842	0.001187
rs11076639	SPIRE2	16	89912399	89912399	C	intron_variant	1.801	-0.061456	1.19653	1.07355	1.33361	0.001191
rs9365719	SYNJ2	6	158434179	158434179	T	intron_variant	0.719	-0.199056	1.19109	1.07148	1.32405	0.001207
rs3729618	CLIC5	6	45888073	45888073	G	intron_variant	2.486	-0.009179	0.830598	0.742326	0.929366	0.00121
rs1331324	NRP1	10	33589465	33589465	A	intron_variant	2.374	-0.016909	0.848531	0.768151	0.937322	0.001223
rs246655	ARHGAP26	5	142427604	142427604	G	intron_variant	0.49	-0.25657	1.31669	1.11417	1.55602	0.001249
rs62262670	BSN	3	49646206	49646206	T	intron_variant	8.64	0.423974	1.37163	1.13218	1.66172	0.001252
rs17278757	CORO2B	15	68960258	68960258	T	intron_variant	3.712	0.066899	0.822367	0.730284	0.92606	0.001253
rs7010845	SGCZ	8	14599894	14599894	T	intron_variant	1.088	-0.137452	1.19523	1.07254	1.33195	0.001256
rs9381410	CLIC5	6	45890355	45890355	C	intron_variant	0.419	-0.279331	0.832914	0.745368	0.930742	0.001258
rs9472642	CLIC5	6	45950362	45950362	T	intron_variant	0.003	-0.946366	1.19073	1.07093	1.32394	0.001259
rs955753	SYNPO2	4	119899739	119899739	G	intron_variant	0.316	-0.320745	0.774438	0.66299	0.904619	0.001268
rs28620756	ERC2	3	55928780	55928780	A	intron_variant	0.807	-0.181852	1.20976	1.07747	1.35829	0.001275
rs62400483	CLIC5	6	45941480	45941480	A	intron_variant	1.587	-0.081103	1.19386	1.07183	1.32979	0.001284
rs1470198	SGCZ	8	14506706	14506706	A	intron_variant	5.825	0.198833	1.18254	1.0678	1.3096	0.001289
rs67129266	SEPT9	17	75381103	75381103	G	intron_variant	7.019	0.285172	0.843721	0.760729	0.935766	0.001303
rs12665031	CLIC5	6	45886740	45886740	T	intron_variant	3.219	0.037396	0.830529	0.741672	0.930031	0.001304
rs58427559	CLIC5	6	45891516	45891516	C	intron_variant	3.201	0.036345	0.833775	0.746345	0.931448	0.001304
rs11991086	SGCZ	8	14575758	14575758	C	intron_variant	1.655	-0.074614	1.19653	1.07258	1.3348	0.001307
rs9367229	CLIC5	6	45892487	45892487	A	intron_variant	10.28	0.600516	0.832916	0.745029	0.931171	0.001318
rs10887084	TACC2	10	123883403	123883403	C	intron_variant	0.848	-0.174428	0.765584	0.650466	0.901074	0.00132
rs41383244	TNS1	2	218680591	218680591	G	intron_variant	0.939	-0.15928	0.836305	0.749904	0.93266	0.00132
rs12649976	PDLIM5	4	95544285	95544285	C	intron_variant	2.399	-0.015201	0.842458	0.758767	0.935379	0.001327
rs1361215	CLIC5	6	45887319	45887319	T	intron_variant	3.042	0.026609	0.831878	0.743435	0.930842	0.001335
rs3777548	CLIC5	6	45887270	45887270	A	intron_variant	0.633	-0.218295	0.831878	0.743435	0.930842	0.001335
rs3822876	CLIC5	6	45887643	45887643	A	intron_variant	0.981	-0.152702	0.831878	0.743435	0.930842	0.001335
rs9369590	CLIC5	6	45887576	45887576	C	intron_variant	0.685	-0.206392	0.831878	0.743435	0.930842	0.001335
rs3822878	CLIC5	6	45887903	45887903	A	intron_variant	3.101	0.030231	0.831914	0.743468	0.930883	0.001339
rs3822879	CLIC5	6	45887922	45887922	T	intron_variant	3.974	0.082475	0.831914	0.743468	0.930883	0.001339
rs3822880	CLIC5	6	45887939	45887939	T	intron_variant	0.18	-0.400826	0.831914	0.743468	0.930883	0.001339
rs12507763	PDLIM5	4	95579592	95579592	T	intron_variant	3.547	0.057109	0.845555	0.763176	0.936826	0.001344
rs12216774	SGCZ	8	14594158	14594158	A	intron_variant	4.614	0.121056	1.19336	1.07113	1.32954	0.001351
rs922001	ERC2	3	55928359	55928359	T	intron_variant	1.142	-0.13036	1.20842	1.07632	1.35672	0.001355
rs9381411	CLIC5	6	45892552	45892552	A	intron_variant	8.877	0.447281	0.834539	0.747063	0.932256	0.001373
rs9395134	CLIC5	6	45892646	45892646	A	intron_variant	1.341	-0.106557	0.834539	0.747063	0.932256	0.001373
rs2165257	CORO2B	15	68960519	68960519	G	intron_variant	1.612	-0.078666	0.828757	0.738704	0.929789	0.001379
rs10034824	PDLIM5	4	95524838	95524838	A	intron_variant	3.142	0.032737	0.845282	0.762549	0.93699	0.001388
rs1105410	SEPT9	17	75383942	75383942	T	intron_variant	3.824	0.073553	0.844386	0.761242	0.936612	0.001389
rs35955543	TNS1	2	218680778	218680778	T	intron_variant	3.928	0.07971	0.825983	0.734654	0.928665	0.001391
rs56268459	CORO2B	15	68967046	68967046	T	intron_variant	3.819	0.073244	0.826945	0.736034	0.929085	0.001391
rs3777556	CLIC5	6	45890641	45890641	A	intron_variant	1.478	-0.091893	0.834627	0.74707	0.932445	0.001395
rs3777557	CLIC5	6	45890769	45890769	C	intron_variant	8.277	0.389741	0.834627	0.74707	0.932445	0.001395
rs17123307	KANK4	1	62737766	62737766	A	intron_variant	3.428	0.050007	1.37614	1.13145	1.67376	0.001399
rs57027421	SPIRE2	16	89917258	89917258	G	intron_variant	0.708	-0.201578	1.1893	1.06933	1.32273	0.001402
rs749555	CORO2B	15	68960014	68960014	T	intron_variant	0.281	-0.337443	0.829162	0.739119	0.930174	0.001409
rs10827231	NRP1	10	33586399	33586399	C	intron_variant	1.833	-0.058728	0.850263	0.76969	0.939269	0.001412
rs3777558	CLIC5	6	45891299	45891299	C	intron_variant	2.23	-0.027245	0.834828	0.747253	0.932667	0.001415
rs72856960	CLIC5	6	45950503	45950503	G	intron_variant	7.731	0.341601	1.18983	1.06942	1.3238	0.001415
rs13022333	TNS1	2	218685664	218685664	C	intron_variant	1.477	-0.091945	0.836098	0.749049	0.933263	0.001423
rs1416166	CLIC5	6	45887028	45887028	G	intron_variant	1.556	-0.084065	0.839394	0.753784	0.934727	0.00143
rs11597915	NRP1	10	33593822	33593822	G	intron_variant	2.286	-0.023188	0.850631	0.770128	0.93955	0.001433
rs9811620	ERC2	3	55929044	55929044	C	intron_variant	5.301	0.164345	1.20718	1.07524	1.35532	0.001437
rs59330774	ARHGAP26	5	142406274	142406274	C	intron_variant	9.35	0.496391	1.31827	1.11233	1.56235	0.001438
rs7550536	MFN2	1	12067044	12067044	G	intron_variant	0.806	-0.182029	0.843736	0.760039	0.93665	0.00144
rs6481844	NRP1	10	33584131	33584131	C	intron_variant	3.326	0.043882	0.851758	0.771591	0.940254	0.001472
rs11902267	TNS1	2	218714218	218714218	C	intron_variant	5.076	0.149919	1.18535	1.06741	1.31633	0.00148
rs6988097	SGCZ	8	14544637	14544637	A	intron_variant	1.84	-0.05808	1.1971	1.07143	1.33751	0.001483
rs16858298	TNS1	2	218694551	218694551	G	intron_variant	5.666	0.188193	0.825521	0.733404	0.92921	0.001499
rs2125243	ERC2	3	55931639	55931639	G	intron_variant	13.82	1.08797	1.20557	1.07421	1.35299	0.001499
rs1729159	DLC1	8	13211769	13211769	G	intron_variant	6.92	0.277649	0.771974	0.658018	0.905667	0.001501
rs6939554	CLIC5	6	45893031	45893031	A	intron_variant	6.084	0.21661	0.835911	0.748347	0.93372	0.001507
rs11595164	NRP1	10	33598319	33598319	C	intron_variant	0.999	-0.150015	0.851072	0.770373	0.940225	0.001517
rs6905316	SYNJ2	6	158434203	158434203	T	intron_variant	3.06	0.027711	1.18813	1.06803	1.32174	0.001529
rs9772730	SGCZ	8	14588638	14588638	T	intron_variant	0.916	-0.162966	1.19103	1.069	1.32698	0.001532
rs9835091	ERC2	3	55803291	55803291	C	intron_variant	2.586	-0.002428	1.20811	1.07478	1.35798	0.001538
rs2001613	SEPT9	17	75383679	75383679	T	intron_variant	0.579	-0.231664	0.847047	0.764173	0.938907	0.001585
rs2235789	KAZN	1	15442058	15442058	C	downstream_gene_variant	3.242	0.038817	1.17087	1.06172	1.29123	0.001586
rs11130484	ERC2	3	55933293	55933293	G	intron_variant	3.188	0.035552	1.20522	1.07341	1.35321	0.001591
rs33977854	SGCZ	8	14510031	14510031	A	intron_variant	1.586	-0.081199	1.19704	1.07061	1.3384	0.001595
rs246654	ARHGAP26	5	142427628	142427628	G	intron_variant	1.716	-0.069	1.3099	1.10782	1.54884	0.001597
rs11800649	PGM1	1	64061412	64061412	C	intron_variant	0.15	-0.426243	1.21771	1.07753	1.37613	0.001603
rs3850636	PGM1	1	64060869	64060869	C	intron_variant	3.182	0.035198	1.21771	1.07753	1.37613	0.001603
rs9295278	SYNJ2	6	158434981	158434981	C	intron_variant	1.387	-0.101435	1.1859	1.06676	1.31833	0.001604
rs9295279	SYNJ2	6	158434991	158434991	A	intron_variant	0.105	-0.475229	1.1859	1.06676	1.31833	0.001604
rs1416167	CLIC5	6	45887421	45887421	T	intron_variant	6.351	0.235475	0.834152	0.74524	0.933672	0.001621
rs1729128	DLC1	8	13209153	13209153	G	intron_variant	4.112	0.090698	0.77367	0.659547	0.907541	0.001632
rs1729129	DLC1	8	13209184	13209184	A	intron_variant	0.309	-0.323703	0.77367	0.659547	0.907541	0.001632
rs7101004	TACC2	10	123884167	123884167	C	intron_variant	4.088	0.089262	0.70933	0.572848	0.878329	0.001641
rs12216762	SGCZ	8	14593894	14593894	T	intron_variant	2.158	-0.032619	1.19051	1.06803	1.32703	0.001649
rs11203666	SGCZ	8	14592385	14592385	T	intron_variant	0.696	-0.204083	1.19058	1.06804	1.32719	0.001653
rs12564054	KAZN	1	15417246	15417246	T	intron_variant	1.119	-0.13328	1.32986	1.11352	1.58823	0.001657
rs7004874	SGCZ	8	14593222	14593222	A	intron_variant	0.84	-0.175807	1.1919	1.06845	1.32961	0.001658
rs9852746	ERC2	3	55803332	55803332	G	intron_variant	1.859	-0.056473	1.20639	1.07325	1.35603	0.001669
rs3798258	CLIC5	6	45888807	45888807	C	intron_variant	5.212	0.158608	0.836406	0.748244	0.934955	0.001677
rs55727612	SEPT9	17	75381723	75381723	T	intron_variant	1.072	-0.139702	0.847313	0.76415	0.939526	0.001677
rs9365726	SYNJ2	6	158436801	158436801	G	intron_variant	0.791	-0.184815	1.18478	1.06589	1.31693	0.001681
rs743127	ACTN1	14	69376479	69376479	C	intron_variant	3.976	0.082575	0.85381	0.773636	0.942294	0.001689
rs6940409	CLIC5	6	45893339	45893339	A	intron_variant	1.603	-0.07948	0.838273	0.750728	0.936027	0.001727
rs4674218	TNS1	2	218691633	218691633	C	intron_variant	6.133	0.220035	0.81074	0.711042	0.924416	0.001732
rs17629022	GFAP	17	42992049	42992049	C	intron_variant	4.883	0.137721	0.822787	0.728222	0.929633	0.001748
rs4674219	TNS1	2	218694842	218694842	A	intron_variant	3.597	0.060096	0.827706	0.735262	0.931772	0.001759
rs34542853	SGCZ	8	14593272	14593272	G	intron_variant	0.432	-0.275134	1.18425	1.06522	1.31658	0.001761
rs6740698	SPTBN1	2	54723741	54723741	T	intron_variant	1.528	-0.086816	0.810685	0.710803	0.924602	0.001764
rs73296380	FRMPD2	10	49469560	49469560	C	intron_variant	3.824	0.073567	1.36362	1.12272	1.6562	0.001773
rs4659713	ACTN2	1	236915207	236915207	A	intron_variant	2.144	-0.03367	0.809015	0.708271	0.924088	0.001795
rs10997051	CTNNA3	10	68067439	68067439	G	intron_variant	5.382	0.169592	0.838807	0.751203	0.936627	0.001796
rs7837805	SGCZ	8	14553900	14553900	T	intron_variant	6.987	0.282749	1.19034	1.06704	1.32788	0.001797
rs2111166	BCL2L14	12	12241957	12241957	T	intron_variant	6.945	0.279533	0.853765	0.773089	0.942861	0.001805
rs10893349	PKNOX2	11	125075915	125075915	T	intron_variant	0.904	-0.164827	0.829075	0.737027	0.93262	0.001806
rs4899268	ACTN1	14	69372480	69372480	G	intron_variant	1.269	-0.114792	0.850899	0.768776	0.941795	0.001828
rs246632	ARHGAP26	5	142416231	142416231	G	intron_variant	9.252	0.485975	1.31114	1.10576	1.55467	0.001837
rs3798267	CLIC5	6	45950827	45950827	T	intron_variant	3.304	0.042559	1.18455	1.06486	1.31769	0.001839
rs58549333	CTNNA2	2	80692844	80692844	G	intron_variant	0.486	-0.257764	1.18623	1.06537	1.3208	0.001847
rs11695740	TNS1	2	218678883	218678883	A	intron_variant	2.774	0.009825	0.831951	0.740984	0.934086	0.001853
rs9395135	CLIC5	6	45893614	45893614	A	intron_variant	1.906	-0.052544	0.839587	0.752055	0.937308	0.001863
rs3777547	CLIC5	6	45886427	45886427	A	intron_variant	4.414	0.108824	0.836336	0.7473	0.93598	0.001866
rs6532496	PDLIM5	4	95580404	95580404	T	intron_variant	0.613	-0.223133	0.849908	0.76716	0.94158	0.001867
rs6532497	PDLIM5	4	95580441	95580441	C	intron_variant	3.773	0.070525	0.849908	0.76716	0.94158	0.001867
rs11990657	SGCZ	8	14550212	14550212	A	intron_variant	2.978	0.022671	1.18843	1.06594	1.325	0.001876
rs11097433	PDLIM5	4	95579800	95579800	A	intron_variant	0.438	-0.272952	0.85044	0.767901	0.941852	0.001878
rs73069983	MAEA	4	1289427	1289427	C	intron_variant	0.176	-0.403681	1.40314	1.13325	1.7373	0.001893
rs34998243	SGCZ	8	14578244	14578244	A	intron_variant	0.762	-0.19045	1.1894	1.06612	1.32694	0.001899
rs10823047	CTNNA3	10	69238773	69238773	G	intron_variant	1.641	-0.07589	1.33661	1.11295	1.6052	0.001908
rs4831309	SGCZ	8	14583862	14583862	A	intron_variant	0.698	-0.203686	1.1938	1.06751	1.33502	0.001909
rs66691901	CORO2B	15	68965964	68965964	A	intron_variant	3.429	0.050021	0.829886	0.737737	0.933547	0.00191
rs4752651	TACC2	10	123881502	123881502	G	intron_variant	2.299	-0.022273	0.77673	0.662206	0.91106	0.001914
rs12331240	PDLIM5	4	95581543	95581543	T	intron_variant	2.604	-0.001232	0.850456	0.767769	0.942049	0.001918
rs62261251	BSN	3	49637049	49637049	G	intron_variant	2.493	-0.008733	1.3533	1.11787	1.6383	0.001926
rs13263700	SGCZ	8	14587716	14587716	A	intron_variant	0.107	-0.473353	1.20782	1.07198	1.36087	0.001932
rs9810436	ERC2	3	55927565	55927565	A	intron_variant	0.761	-0.19057	1.20028	1.06947	1.34709	0.001938
rs9985392	FRMD4B	3	69422317	69422317	A	intron_variant	6.677	0.259259	1.2197	1.07572	1.38295	0.001951
rs67888371	CORO2B	15	68964870	68964870	A	intron_variant	0.036	-0.617954	0.832323	0.741022	0.934872	0.001969
rs12650641	PDLIM5	4	95576397	95576397	G	intron_variant	6.232	0.227021	0.852766	0.770927	0.943293	0.001982
rs6532495	PDLIM5	4	95580281	95580281	C	intron_variant	4.905	0.139089	0.850723	0.767853	0.942537	0.001998
rs62139975	CTNNA2	2	80188674	80188674	T	intron_variant	0.983	-0.152485	0.820087	0.72314	0.93003	0.002009
rs9857120	ERC2	3	55803715	55803715	C	intron_variant	5.667	0.188295	1.20301	1.06993	1.35266	0.00201
rs1553830	SGCZ	8	14577713	14577713	A	intron_variant	0.616	-0.222278	1.18834	1.0651	1.32585	0.002017
rs4902672	ACTN1	14	69392881	69392881	C	intron_variant	0.063	-0.544386	1.16837	1.05849	1.28965	0.002024
rs11732687	PDLIM5	4	95555833	95555833	A	intron_variant	2.938	0.020165	0.856408	0.776129	0.94499	0.002032
rs58315468	ERC2	3	55802802	55802802	C	intron_variant	1.854	-0.056873	1.1903	1.06565	1.32954	0.002034
rs7522074	KAZN	1	15415084	15415084	A	intron_variant	3.404	0.048527	1.20117	1.06917	1.34946	0.002036
rs28688440	GFAP	17	42985869	42985869	G	intron_variant	0.037	-0.616715	0.805775	0.702481	0.924258	0.002042
rs9643987	SGCZ	8	14567071	14567071	A	intron_variant	0.325	-0.316725	1.18883	1.0651	1.32693	0.002045
rs2054717	MYO1E	15	59607248	59607248	T	intron_variant	2.318	-0.020911	1.22709	1.07746	1.3975	0.002048
rs3756387	ARHGAP26	5	142403036	142403036	G	intron_variant	6.055	0.214612	1.26161	1.08822	1.46263	0.002073
rs4386185	SEPT9	17	75400891	75400891	A	intron_variant	0.925	-0.161439	0.84783	0.763258	0.941772	0.002086
rs62139974	CTNNA2	2	80188242	80188242	A	intron_variant	0.934	-0.159993	0.820694	0.723683	0.93071	0.002087
rs3777561	CLIC5	6	45894429	45894429	C	intron_variant	15.08	1.33481	0.843229	0.756455	0.939958	0.002095
rs10790728	PKNOX2	11	125078011	125078011	C	intron_variant	8.197	0.382408	0.831656	0.7395	0.935296	0.002104
rs2165592	SGCZ	8	14601385	14601385	G	intron_variant	1.818	-0.059992	1.18728	1.06424	1.32456	0.002112
rs246635	ARHGAP26	5	142417221	142417221	C	intron_variant	1.273	-0.11424	1.30736	1.10194	1.55108	0.002128
rs3777546	CLIC5	6	45886393	45886393	A	intron_variant	0.261	-0.348107	0.838189	0.748937	0.938077	0.002129
rs1890785	KAZN	1	14863619	14863619	G	intergenic_variant	2.397	-0.015356	1.21493	1.07299	1.37565	0.00214
rs12901895	CORO2B	15	68972218	68972218	G	intron_variant	0.249	-0.35491	0.832628	0.740732	0.935924	0.00215
rs7560838	PLEKHH2	2	43907630	43907630	A	intron_variant	3.363	0.046121	1.3134	1.10353	1.56318	0.002156
rs103458	SEPT9	17	75416031	75416031	G	intron_variant	1.62	-0.0779	0.850335	0.766653	0.94315	0.002168
rs6983514	SGCZ	8	14568219	14568219	G	intron_variant	0.622	-0.220835	1.18765	1.06405	1.32559	0.002168
rs2036822	SGCZ	8	14591736	14591736	A	intron_variant	12.17	0.840962	1.18327	1.06263	1.3176	0.00217
rs1729133	DLC1	8	13209681	13209681	A	intron_variant	4.357	0.105394	0.778956	0.664011	0.913799	0.002174
rs2036820	SGCZ	8	14586859	14586859	A	intron_variant	4.424	0.109463	1.19224	1.06547	1.3341	0.002182
rs4405881	PHLDB2	3	111541164	111541164	A	intron_variant	0.012	-0.755253	1.20583	1.06982	1.35915	0.002184
rs79756117	EML6	2	55156858	55156858	T	intron_variant	2.724	0.006583	0.739744	0.609832	0.897332	0.002226
rs7075796	CTNNA3	10	69234896	69234896	A	intron_variant	3.289	0.041651	1.35161	1.11434	1.6394	0.002228
rs56215045	TNIK	3	171077386	171077386	A	intron_variant	1.301	-0.111027	1.36297	1.11764	1.66217	0.002234
rs9988789	CTNNA3	10	69237776	69237776	C	intron_variant	0.207	-0.380747	1.33624	1.1096	1.60915	0.002246
rs7625888	ERC2	3	55911137	55911137	T	intron_variant	3.034	0.026135	1.19773	1.06684	1.34467	0.002253
rs2337000	TENM2	5	167188364	167188364	G	intron_variant	4.051	0.08705	1.18961	1.06418	1.32982	0.002264
rs4831636	SGCZ	8	14539493	14539493	T	intron_variant	0.894	-0.166584	1.19472	1.06577	1.33927	0.002273
rs12657288	TENM2	5	167196062	167196062	G	intron_variant	1.033	-0.145153	1.18877	1.06385	1.32836	0.002277
rs13110828	PDLIM5	4	95574211	95574211	T	intron_variant	5.339	0.166845	0.853999	0.771694	0.945083	0.002279
rs79948790	EML6	2	55159484	55159484	A	intron_variant	9.249	0.485608	0.740321	0.610274	0.89808	0.002292
rs7078019	TACC2	10	123882753	123882753	C	intron_variant	1.341	-0.106554	0.779867	0.664684	0.915011	0.002303
rs2259038	RAPH1	2	204313822	204313822	A	downstream_gene_variant	5.998	0.210694	1.42044	1.13354	1.77996	0.002306
rs2105168	CLIC5	6	45895095	45895095	C	intron_variant	1.631	-0.076869	0.841133	0.752558	0.940134	0.002317
rs6727872	CTNNA2	2	80693300	80693300	C	intron_variant	16.32	1.61255	1.18069	1.06099	1.31388	0.002331
rs7834258	DLC1	8	13209667	13209667	G	intron_variant	4.357	0.105404	0.778015	0.661955	0.914423	0.002333
rs72481904	BIN1	2	127821499	127821499	C	intron_variant	6.453	0.242804	1.1786	1.06025	1.31017	0.002348
rs3777573	CLIC5	6	45902399	45902399	T	intron_variant	0.182	-0.399448	0.83207	0.739162	0.936656	0.002349
rs6544513	EML4	2	42427428	42427428	A	intron_variant	0.212	-0.377396	1.16504	1.05587	1.2855	0.002352
rs2071268	BIN1	2	127821085	127821085	T	intron_variant	5.692	0.189924	1.17846	1.06011	1.31002	0.002367
rs3784137	ACTN1	14	69388765	69388765	C	intron_variant	1.306	-0.11046	1.16728	1.05649	1.2897	0.002375
rs75308426	BIN1	2	127821839	127821839	C	intron_variant	7.411	0.31534	1.17828	1.05996	1.30982	0.002388
rs34638324	SGCZ	8	14510015	14510015	T	intron_variant	4.905	0.139116	1.20119	1.06714	1.35207	0.002404
rs3768860	BIN1	2	127825030	127825030	G	intron_variant	5.198	0.157748	1.17966	1.0603	1.31246	0.002408
rs7623965	TNIK	3	171079050	171079050	C	intron_variant	4.197	0.095801	1.33059	1.10651	1.60005	0.002409
rs815430	ERC2	3	55740533	55740533	G	intron_variant	1.465	-0.093247	0.819681	0.720905	0.93199	0.002414
rs12346625	TEK	9	27174955	27174955	A	intron_variant	7.004	0.284099	1.17258	1.05796	1.29962	0.002426
rs9295277	SYNJ2	6	158432978	158432978	C	intron_variant	3.181	0.035097	1.17972	1.06018	1.31274	0.002438
rs1553829	SGCZ	8	14580428	14580428	G	intron_variant	0.303	-0.32695	1.1854	1.06198	1.32316	0.002438
rs61486548	EML6	2	55173146	55173146	T	intron_variant	1.742	-0.066673	0.728049	0.592976	0.89389	0.002444
rs35461573	SGCZ	8	14509714	14509714	T	intron_variant	2.038	-0.041891	1.20102	1.06683	1.35207	0.002452
rs11124871	EML4	2	42500249	42500249	A	intron_variant	4.23	0.097735	0.859096	0.778676	0.947821	0.002466
rs17014851	BIN1	2	127820186	127820186	A	intron_variant	1.117	-0.13359	1.17924	1.05989	1.31204	0.002468
rs72846676	BIN1	2	127820083	127820083	C	intron_variant	3.954	0.081284	1.17924	1.05989	1.31204	0.002468
rs1729126	DLC1	8	13208552	13208552	C	intron_variant	2.411	-0.014331	0.777143	0.660091	0.914951	0.002478
rs933064	EPB41L2	6	131183678	131183678	T	intron_variant	0.58	-0.231377	1.38108	1.1202	1.70272	0.002515
rs16968529	LASP1	17	37073676	37073676	A	intron_variant	0.051	-0.574085	1.28338	1.09151	1.50896	0.002538
rs113548876	CORO2B	15	68983397	68983397	A	intron_variant	0.11	-0.468551	0.837307	0.746107	0.939656	0.002556
rs2411111	SEPT9	17	75402540	75402540	T	intron_variant	3.542	0.056776	0.856247	0.774138	0.947065	0.002559
rs2898647	SEPT9	17	75402784	75402784	G	intron_variant	0.15	-0.425678	0.856247	0.774138	0.947065	0.002559
rs1913493	PHLDB2	3	111585998	111585998	G	intron_variant	0.668	-0.210148	1.17421	1.05789	1.30332	0.00256
rs11902263	TNS1	2	218714201	218714201	G	intron_variant	1.471	-0.092605	1.1756	1.05821	1.30601	0.002587
rs148335510	SGCZ	8	14577371	14577371	T	intron_variant	0.481	-0.259222	1.18403	1.06078	1.32159	0.002603
rs730123	MFN2	1	12070292	12070292	A	intron_variant	0.663	-0.211429	0.852381	0.768239	0.945738	0.002604
rs6069751	CASS4	20	55024447	55024447	G	intron_variant	1.593	-0.080465	1.18749	1.06184	1.32801	0.002609
rs3740286	ACTA2	10	90751340	90751340	G	non_coding_transcript_exon_variant	17	1.73441	1.17271	1.0572	1.30083	0.00261
rs17120133	SGCZ	8	14568584	14568584	C	intron_variant	0.011	-0.771117	1.18463	1.06093	1.32275	0.002612
rs9322308	AKAP12	6	151577182	151577182	C	intron_variant	0.402	-0.285502	0.856956	0.77503	0.947541	0.002613
rs36005535	SGCZ	8	14509662	14509662	A	intron_variant	0.64	-0.216557	1.19752	1.06493	1.34661	0.002615
rs11751679	AKAP12	6	151580561	151580561	G	intron_variant	0.184	-0.397675	1.16288	1.054	1.283	0.002635
rs17078404	SGCG	13	23754647	23754647	T	upstream_gene_variant	0.052	-0.570865	0.823773	0.725998	0.934716	0.002646
rs2095771	CLIC5	6	45904632	45904632	A	intron_variant	6.852	0.272446	0.830976	0.73651	0.937559	0.002647
rs60063444	PDLIM5	4	95509645	95509645	T	intron_variant	1.628	-0.077113	0.84755	0.760801	0.944191	0.002689
rs2055857	SGCZ	8	14599592	14599592	G	intron_variant	1.611	-0.078727	1.17957	1.05901	1.31385	0.002689
rs11130485	ERC2	3	55933993	55933993	G	intron_variant	0.097	-0.485701	1.19417	1.0635	1.34091	0.0027
rs34564985	CORO2B	15	68961564	68961564	G	intron_variant	0.91	-0.163974	0.838625	0.747553	0.940792	0.002704
rs11998116	SGCZ	8	14558663	14558663	G	intron_variant	6.937	0.278957	1.18402	1.06031	1.32216	0.002708
rs7815975	SGCZ	8	14451515	14451515	A	intron_variant	2.453	-0.011466	1.1668	1.05493	1.29053	0.002711
rs1821254	TENM2	5	167440407	167440407	G	intron_variant	2.694	0.004648	1.17725	1.05819	1.30971	0.002713
rs1009145	ACTN1	14	69405453	69405453	A	intron_variant	4.217	0.096949	1.16234	1.05346	1.28247	0.00273
rs6899181	DOCK2	5	169463421	169463421	G	intron_variant	1.519	-0.087769	1.34941	1.10916	1.6417	0.002749
rs34341630	CORO2B	15	68975302	68975302	T	intron_variant	1.829	-0.058994	0.837432	0.745639	0.940524	0.002753
rs34829893	CORO2B	15	68982238	68982238	A	intron_variant	0.427	-0.276568	0.839978	0.749387	0.941521	0.002755
rs55734137	CORO2B	15	68982147	68982147	A	intron_variant	2.105	-0.036655	0.839978	0.749387	0.941521	0.002755
rs12772984	SVIL	10	29798180	29798180	A	intron_variant	4.881	0.137613	0.804692	0.697993	0.927701	0.002763
rs11986159	SGCZ	8	14550061	14550061	T	intron_variant	0.811	-0.181114	1.18118	1.05915	1.31728	0.002774
rs11655686	SEPT9	17	75419535	75419535	A	intron_variant	4.021	0.085258	0.853489	0.769376	0.946797	0.002775
rs77123305	FMN1	15	33295032	33295032	G	intron_variant	3.653	0.063385	1.32733	1.10262	1.59784	0.002779
rs35670506	CORO2B	15	68975139	68975139	T	intron_variant	2.176	-0.031281	0.837596	0.745762	0.940739	0.00279
rs12414903	CTNNA3	10	69245101	69245101	G	intron_variant	4.283	0.100935	1.34102	1.10642	1.62536	0.002793
rs16952387	CORO2B	15	68984125	68984125	A	intron_variant	0.331	-0.31375	0.840141	0.749475	0.941775	0.002803
rs57239026	AUTS2	7	70185262	70185262	G	intron_variant	6.265	0.229371	1.28507	1.09014	1.51486	0.002816
rs10141794	ACTN1	14	69406825	69406825	A	intron_variant	8.828	0.442448	1.16431	1.05373	1.28651	0.00282
rs6480261	CTNNA3	10	69234874	69234874	C	intron_variant	0.533	-0.243898	1.19895	1.06441	1.35049	0.00282
rs11988376	SGCZ	8	14540101	14540101	A	intron_variant	0.075	-0.520596	1.19225	1.06236	1.33803	0.002821
rs138757207	RHOA	3	49431429	49431429	G	intron_variant	8.107	0.37431	1.3802	1.11713	1.70523	0.002831
rs7775329	TIAM2	6	155503969	155503969	A	intron_variant	3.85	0.0751	1.16555	1.05406	1.28884	0.002834
rs12216995	KAZN	1	15391328	15391328	A	intron_variant	1.809	-0.060784	1.22677	1.07272	1.40296	0.002844
rs2300878	ACTN1	14	69403714	69403714	G	intron_variant	10.26	0.598307	1.16147	1.05273	1.28144	0.002849
rs2054387	CTNNA3	10	67995933	67995933	T	intron_variant	0.918	-0.162566	1.16086	1.05254	1.28034	0.002851
rs76002147	MAEA	4	1288583	1288583	C	intron_variant	3.043	0.026704	1.40488	1.12371	1.75641	0.002859
rs911627	CDC42BPB	14	103411835	103411835	T	intron_variant	0.918	-0.162652	0.847808	0.760656	0.944945	0.002863
rs6981585	SGCZ	8	14588102	14588102	A	intron_variant	0.03	-0.640646	1.17772	1.05771	1.31136	0.002864
rs61840508	FRMPD2	10	49467619	49467619	A	intron_variant	0.66	-0.21212	1.34866	1.10798	1.64161	0.00287
rs6899021	DOCK2	5	169463347	169463347	G	intron_variant	0.161	-0.415856	1.34594	1.10709	1.63632	0.002886
rs7525139	CLIC4	1	25080522	25080522	T	intron_variant	1.57	-0.08272	0.84664	0.758809	0.944637	0.0029
rs9853067	ERC2	3	55803523	55803523	G	intron_variant	3.245	0.038981	1.19405	1.06252	1.34185	0.002907
rs55662174	KAZN	1	15414912	15414912	C	intron_variant	1.169	-0.126921	1.28076	1.08825	1.50733	0.002915
rs7092864	FRMPD2	10	49448329	49448329	G	intron_variant	2.937	0.020134	1.34381	1.10627	1.63237	0.002916
rs4831637	SGCZ	8	14541879	14541879	C	intron_variant	0.142	-0.434039	1.17985	1.05814	1.31556	0.002919
rs12744956	KAZN	1	15444768	15444768	A	intron_variant,non_coding_transcript_variant	1.194	-0.123759	1.16926	1.05487	1.29605	0.002922
rs10997656	CTNNA3	10	69240768	69240768	A	intron_variant	1.068	-0.140162	1.32399	1.10061	1.59271	0.002922
rs6985612	SGCZ	8	14547489	14547489	G	intron_variant	2.17	-0.03175	1.17994	1.05814	1.31576	0.002924
rs34320419	CORO2B	15	68981445	68981445	G	intron_variant	6.176	0.223069	0.839362	0.747948	0.941948	0.002925
rs11754633	TIAM2	6	155371728	155371728	A	intron_variant,non_coding_transcript_variant	2.257	-0.02528	0.789126	0.675144	0.922352	0.002935
rs76635634	SGCZ	8	14451514	14451514	G	intron_variant	1.154	-0.128828	1.1653	1.0536	1.28884	0.002935
rs11077907	SEPT9	17	75400706	75400706	A	intron_variant	6.845	0.271987	0.857201	0.774436	0.94881	0.002947
rs10997654	CTNNA3	10	69238208	69238208	A	intron_variant	1.51	-0.08865	1.32371	1.10034	1.59242	0.002949
rs12476660	TNS1	2	218682162	218682162	G	intron_variant	1.003	-0.149474	0.850856	0.764941	0.94642	0.00295
rs28574858	ACTN1	14	69404626	69404626	G	intron_variant	7.833	0.350241	1.16066	1.05209	1.28043	0.002956
rs9815001	ERC2	3	55802982	55802982	A	intron_variant	1.475	-0.092152	1.19683	1.06307	1.34743	0.002974
rs2268986	ACTN1	14	69404636	69404636	C	intron_variant	6.287	0.230928	1.16061	1.05195	1.28048	0.002989
rs2268985	ACTN1	14	69404808	69404808	C	intron_variant	4.796	0.13232	1.16061	1.05195	1.28049	0.002991
rs8033246	CORO2B	15	68976882	68976882	A	intron_variant	3.08	0.028948	0.838547	0.746518	0.941921	0.003
rs9386071	UTRN	6	144859508	144859508	T	intron_variant	1.836	-0.058464	1.37494	1.11427	1.6966	0.003
rs7069944	CTNNA3	10	69246346	69246346	C	intron_variant	0.624	-0.220535	1.31765	1.09817	1.58099	0.003014
rs13265072	SGCZ	8	14423424	14423424	C	intron_variant	1.416	-0.09838	0.844739	0.75559	0.944407	0.003036
rs4831606	SGCZ	8	14421587	14421587	G	intron_variant	3.724	0.067617	0.844515	0.755202	0.944391	0.003055
rs2411110	SEPT9	17	75400143	75400143	G	intron_variant	7.914	0.357263	0.857546	0.77466	0.9493	0.003055
rs7097450	TACC2	10	123878029	123878029	G	intron_variant	8.423	0.403288	0.787405	0.672185	0.922374	0.003077
rs1510445	SGCZ	8	14523314	14523314	A	intron_variant	2.126	-0.035074	1.18474	1.05898	1.32542	0.003077
rs3777599	CLIC5	6	45942950	45942950	T	intron_variant	0.774	-0.188037	1.17603	1.05634	1.30928	0.003079
rs9581708	WASF3	13	27156057	27156057	G	intron_variant	4.733	0.128372	0.791826	0.67837	0.924256	0.003105
rs2057148	CLIC5	6	45937610	45937610	C	intron_variant	2.01	-0.044036	0.849485	0.762448	0.946458	0.003109
rs10759332	EPB41L4B	9	111934261	111934261	G	3_prime_UTR_variant	11.44	0.744644	1.24352	1.07624	1.43679	0.003119
rs34380379	CTNNA3	10	67998984	67998984	T	intron_variant	2.671	0.003166	1.16214	1.05189	1.28395	0.00314
rs1364368	TENM2	5	167215490	167215490	A	intron_variant	1.51	-0.08862	1.17627	1.05614	1.31008	0.003152
rs11989868	SGCZ	8	14550156	14550156	C	intron_variant	3.482	0.053207	1.17729	1.05643	1.31198	0.003155
rs6494760	CORO2B	15	68976831	68976831	G	intron_variant	2.722	0.006446	0.839518	0.747484	0.942884	0.003161
rs13130496	PDLIM5	4	95582127	95582127	T	intron_variant	0.608	-0.224359	0.859783	0.777744	0.950476	0.003161
rs13135257	PDLIM5	4	95527759	95527759	G	intron_variant	1.196	-0.123494	0.856665	0.773049	0.949325	0.003164
rs1361214	CLIC5	6	45887313	45887313	A	intron_variant	3.96	0.081628	0.850099	0.7632	0.946892	0.003169
rs4366387	CTNNA3	10	68005726	68005726	G	intron_variant	1.112	-0.134314	1.16301	1.05204	1.28568	0.003172
rs57796655	AKAP12	6	151581937	151581937	C	intron_variant	1.878	-0.05486	1.16974	1.05401	1.29818	0.003192
rs4831307	SGCZ	8	14579332	14579332	G	intron_variant	0.031	-0.636641	1.1728	1.05493	1.30382	0.003192
rs11684691	NGEF	2	233782305	233782305	A	intron_variant	0.188	-0.394471	1.22322	1.06994	1.39845	0.003192
rs384810	SEPT9	17	75388812	75388812	T	intron_variant	3.161	0.033908	1.19619	1.06185	1.34753	0.003216
rs10189168	CTNNA2	2	80706519	80706519	T	intron_variant	0.628	-0.2196	1.17778	1.05627	1.31326	0.003236
rs9804182	CTNNA3	10	68049629	68049629	G	intron_variant	3.395	0.047997	0.859339	0.776876	0.950554	0.003238
rs1037982	CTNNA3	10	67995456	67995456	T	intron_variant	0.762	-0.19051	1.15771	1.05016	1.27628	0.003252
rs71632329	ADCY10	1	167816240	167816240	A	intron_variant	1.554	-0.084228	0.780614	0.661932	0.920575	0.003256
rs11653743	SEPT9	17	75401923	75401923	A	intron_variant	5.466	0.17507	0.858505	0.775539	0.950346	0.00327
rs7077010	CTNNA3	10	68066577	68066577	C	intron_variant	3.95	0.081057	0.849144	0.761483	0.946897	0.003277
rs560422	P2RX7	12	121575924	121575924	A	intron_variant,NMD_transcript_variant	4.222	0.09727	1.29157	1.08909	1.53169	0.003282
rs6904888	CLIC5	6	45889375	45889375	G	intron_variant	5.134	0.153596	0.847148	0.758487	0.946173	0.003283
rs1037985	CTNNA3	10	67996247	67996247	A	intron_variant	0.378	-0.294462	1.15832	1.05024	1.27753	0.003284
rs13390258	SPTBN1	2	54708928	54708928	C	intron_variant	13.78	1.08132	0.824077	0.724346	0.937539	0.003293
rs76438263	EML6	2	55160965	55160965	A	intron_variant	1.056	-0.141937	0.746189	0.61387	0.907029	0.003295
rs112310437	CORO2B	15	68984902	68984902	T	intron_variant	0.439	-0.272569	0.840368	0.748313	0.943747	0.003313
rs1538332	CLIC5	6	45948125	45948125	A	intron_variant	0.408	-0.283527	0.85581	0.771355	0.949513	0.003322
rs4770403	SGCG	13	23755127	23755127	A	5_prime_UTR_variant	7.265	0.303946	0.827625	0.729439	0.939029	0.003332
rs2104051	FRMD6	14	52096443	52096443	C	intron_variant	0.056	-0.561394	0.858409	0.775236	0.950507	0.003334
rs7145573	ACTN1	14	69382476	69382476	T	intron_variant	4.119	0.091089	1.16902	1.05328	1.29747	0.003337
rs14082	PDLIM5	4	95586224	95586224	G	3_prime_UTR_variant	9.841	0.550779	0.857974	0.774559	0.950372	0.003342
rs67200850	SGCZ	8	14558098	14558098	G	intron_variant	0.833	-0.177005	1.17972	1.05645	1.31737	0.003343
rs12614560	EML4	2	42427002	42427002	G	intron_variant	0.876	-0.169493	1.15598	1.0493	1.27352	0.003357
rs78147894	MAEA	4	1287136	1287136	G	intron_variant	0.718	-0.199337	1.38055	1.11297	1.71246	0.003361
rs7959194	P2RX7	12	121575987	121575987	A	intron_variant,NMD_transcript_variant	5.881	0.202617	1.29313	1.08897	1.53556	0.003377
rs13436455	TENM2	5	167170697	167170697	C	intron_variant	20.1	2.08023	1.17975	1.05633	1.31758	0.003378
rs4757421	PARVA	11	12416552	12416552	T	intron_variant	0.969	-0.15462	0.750863	0.619951	0.909419	0.003386
rs12024334	KAZN	1	15402919	15402919	A	intron_variant	1.26	-0.115843	1.24944	1.07658	1.45007	0.003388
rs2197106	SGCZ	8	14542819	14542819	G	intron_variant	0.821	-0.179242	1.17684	1.05543	1.31222	0.00339
rs28505714	KAZN	1	15376748	15376748	A	intron_variant	2.481	-0.009535	1.18835	1.05882	1.33372	0.003393
rs7742218	AKAP12	6	151577255	151577255	G	intron_variant	3.423	0.049691	0.861807	0.780161	0.951998	0.003415
rs11682291	CTNNA2	2	80704730	80704730	C	intron_variant	0.221	-0.371585	1.17667	1.05519	1.31214	0.003442
rs7003856	SGCZ	8	14510767	14510767	A	intron_variant	1.295	-0.11168	0.819611	0.717334	0.93647	0.003454
rs11852724	CORO2B	15	68984581	68984581	A	intron_variant	0.509	-0.250886	0.84245	0.751026	0.945003	0.003454
rs9852888	ERC2	3	55803435	55803435	T	intron_variant	0.873	-0.170066	1.18951	1.05893	1.33618	0.003455
rs2973664	TENM2	5	167210121	167210121	T	intron_variant	5.166	0.155653	1.17592	1.05487	1.31087	0.00347
rs11987535	SGCZ	8	14539666	14539666	A	intron_variant	0.254	-0.352168	1.18478	1.05748	1.3274	0.00347
rs10997676	CTNNA3	10	69261360	69261360	A	intron_variant	1.068	-0.140157	1.31708	1.09503	1.58414	0.00347
rs6745677	BIN1	2	127808909	127808909	A	intron_variant	4.399	0.107937	1.16393	1.05129	1.28863	0.003476
rs3824730	ACTA2	10	90752128	90752128	T	intron_variant,non_coding_transcript_variant	7.386	0.313362	1.16746	1.05233	1.29518	0.003479
rs9646396	SEPT9	17	75416755	75416755	A	intron_variant	3.449	0.051223	0.856059	0.771301	0.950131	0.003493
rs12049645	CCSER2	10	86258208	86258208	C	intron_variant	0.111	-0.468077	1.1625	1.05078	1.28609	0.003501
rs6843025	MAEA	4	1334418	1334418	A	downstream_gene_variant	0.28	-0.338245	0.860117	0.777385	0.951653	0.003507
rs10865452	CTNNA2	2	80698705	80698705	A	intron_variant	1.726	-0.068124	1.16966	1.05286	1.29942	0.003515
rs9355478	SYNJ2	6	158435820	158435820	C	intron_variant	0.866	-0.171243	1.17466	1.05433	1.30872	0.003517
rs2071270	BIN1	2	127808226	127808226	C	intron_variant	0.484	-0.258363	1.16679	1.052	1.2941	0.003518
rs11077909	SEPT9	17	75403480	75403480	C	intron_variant	1.286	-0.112793	0.86383	0.782968	0.953044	0.003522
rs73069999	MAEA	4	1291463	1291463	G	intron_variant	1.527	-0.086934	1.37363	1.10989	1.70006	0.003529
rs6481845	NRP1	10	33592677	33592677	C	intron_variant	1.691	-0.07131	1.17276	1.05373	1.30524	0.003531
rs920615	SGCZ	8	14543572	14543572	T	intron_variant	3.106	0.030573	1.17574	1.05459	1.31081	0.003534
rs61165988	TENM2	5	167168580	167168580	T	intron_variant	1.732	-0.067587	1.18224	1.05639	1.32308	0.003566
rs35216534	CORO2B	15	68964382	68964382	T	intron_variant	3.67	0.06441	0.837478	0.74332	0.943564	0.003573
rs12209924	CLIC5	6	45946040	45946040	C	intron_variant	1.129	-0.132009	0.856956	0.772447	0.950711	0.003578
rs985650	TENM2	5	167443585	167443585	A	intron_variant	1.989	-0.045759	1.17198	1.05334	1.30398	0.003578
rs11603425	PKNOX2	11	125080695	125080695	C	intron_variant	11.49	0.751127	0.840462	0.747726	0.9447	0.003584
rs3768859	BIN1	2	127825117	127825117	G	intron_variant	5.342	0.167031	1.17024	1.05279	1.3008	0.003588
rs4624810	TENM2	5	167171748	167171748	G	intron_variant	12.26	0.85332	1.17793	1.05505	1.31512	0.003588
rs8023915	CORO2B	15	69012256	69012256	A	intron_variant	0.068	-0.535177	0.840499	0.747766	0.944732	0.003589
rs77133202	FMN1	15	33302395	33302395	T	intron_variant	11.74	0.784202	1.32105	1.09533	1.59328	0.003598
rs79191642	CORO2B	15	69012891	69012891	T	intron_variant	3.175	0.034731	0.840464	0.747676	0.944768	0.003604
rs10893350	PKNOX2	11	125081554	125081554	C	intron_variant	3.779	0.070856	0.841465	0.749151	0.945154	0.00361
rs6715806	CTNNA2	2	80690431	80690431	C	intron_variant	2.021	-0.043185	1.17231	1.05323	1.30485	0.003637
rs55921407	CORO2B	15	69011918	69011918	T	intron_variant	4.942	0.141397	0.840628	0.747824	0.944949	0.003641
rs7223768	SEPT9	17	75410521	75410521	A	intron_variant	0.398	-0.287084	0.85924	0.775737	0.951732	0.003644
rs17273171	TRPC4	13	38440653	38440653	A	intron_variant	0.133	-0.442664	0.810589	0.703598	0.93385	0.003654
rs10484841	CLIC5	6	45945946	45945946	C	intron_variant	0.482	-0.258772	0.857268	0.772736	0.951047	0.003654
rs12894252	PLEKHH1	14	68025116	68025116	G	intron_variant	0.699	-0.203423	1.22659	1.0688	1.40767	0.003661
rs11988305	SGCZ	8	14537410	14537410	A	intron_variant	2.725	0.00665	1.18241	1.05609	1.32383	0.003664
rs73226326	PHLDB2	3	111536232	111536232	A	intron_variant	3.129	0.031935	1.20371	1.06224	1.36404	0.003668
rs10166024	CTNNA2	2	80187137	80187137	C	intron_variant	1.118	-0.133527	0.827471	0.728244	0.940218	0.003674
rs6713736	CTNNA2	2	80683336	80683336	A	intron_variant	2.712	0.0058	1.17398	1.0536	1.30812	0.003674
rs4870007	AKAP12	6	151581257	151581257	G	intron_variant	1.805	-0.061072	1.1581	1.04893	1.27862	0.003677
rs12331253	PDLIM5	4	95582108	95582108	G	intron_variant	0.018	-0.706476	0.859379	0.775855	0.951895	0.003683
rs6905558	SYNJ2	6	158434335	158434335	G	intron_variant	0.392	-0.289087	1.17096	1.05267	1.30253	0.003687
rs17014818	BIN1	2	127810697	127810697	T	intron_variant	3.823	0.073512	1.16588	1.05113	1.29316	0.003704
rs624677	PKNOX2	11	125076157	125076157	A	intron_variant	1.264	-0.115279	1.1578	1.04874	1.27821	0.003711
rs2235787	KAZN	1	15443476	15443476	G	non_coding_transcript_exon_variant	2.001	-0.044753	1.15882	1.04895	1.28019	0.00374
rs12359308	SVIL	10	29788541	29788541	A	intron_variant	1.536	-0.086074	0.815465	0.710441	0.936014	0.003743
rs56017922	P2RX7	12	121583828	121583828	A	intron_variant,NMD_transcript_variant	6.148	0.221143	1.29264	1.08671	1.5376	0.003754
rs34835594	SGCZ	8	14570438	14570438	A	intron_variant	3.925	0.079545	1.17043	1.05228	1.30186	0.003761
rs9365724	SYNJ2	6	158435623	158435623	G	intron_variant	3.067	0.028161	1.16877	1.05177	1.29879	0.003769
rs4870004	AKAP12	6	151575261	151575261	G	intron_variant	4.729	0.12814	1.15804	1.0486	1.27891	0.00378
rs55803020	CTNNA2	2	80692891	80692891	T	intron_variant	15.55	1.44033	1.17104	1.05236	1.3031	0.003789
rs66752930	SGCZ	8	14557960	14557960	C	intron_variant	3.397	0.048107	1.17726	1.05414	1.31476	0.003799
rs34144104	TNS1	2	218683368	218683368	T	synonymous_variant	3.146	0.032991	0.849876	0.761239	0.948834	0.003808
rs280614	FRMPD2	10	49454324	49454324	T	intron_variant	0.136	-0.44004	1.22101	1.06657	1.39781	0.003815
rs73156368	CASS4	20	54988072	54988072	T	intron_variant	4.596	0.11996	1.27796	1.0823	1.50898	0.003829
rs7562838	CTNNA2	2	80698371	80698371	A	intron_variant	3.313	0.043073	1.1678	1.05129	1.29722	0.003831
rs57415102	MAEA	4	1296378	1296378	C	intron_variant	4.003	0.084203	1.37863	1.10905	1.71375	0.003836
rs16851219	KAZN	1	15398240	15398240	T	downstream_gene_variant	9.538	0.516888	1.25095	1.07478	1.45601	0.003851
rs17196595	RAC1	7	6418378	6418378	T	intron_variant	0.777	-0.187558	1.18999	1.0576	1.33896	0.003857
rs2065364	NRP1	10	33594002	33594002	C	intron_variant	3.484	0.053333	1.17063	1.05202	1.3026	0.003858
rs66523805	CORO2B	15	68970572	68970572	A	intron_variant	6.151	0.221296	0.84274	0.75042	0.946419	0.003861
rs2803561	LDB3	10	88433672	88433672	C	intron_variant	8.609	0.420885	0.857035	0.771898	0.951563	0.003863
rs1079354	SEPT9	17	75415713	75415713	T	intron_variant	2.29	-0.022932	0.858947	0.774723	0.952327	0.003893
rs3943	PDLIM5	4	95588075	95588075	A	3_prime_UTR_variant	15.24	1.36943	0.860245	0.776652	0.952835	0.00391
rs73188158	SGCZ	8	14512423	14512423	A	intron_variant	1.801	-0.061457	0.819725	0.71616	0.938267	0.003931
rs72644481	KAZN	1	14651518	14651518	T	intergenic_variant	1.082	-0.138327	0.766736	0.64009	0.91844	0.003943
rs7857	CDC42BPB	14	103398891	103398891	T	downstream_gene_variant	0.495	-0.255028	0.849542	0.760408	0.949125	0.003948
rs56921499	PDLIM5	4	95585038	95585038	A	intron_variant	1.017	-0.147363	0.860196	0.77649	0.952925	0.003949
rs4548184	SGCZ	8	14560495	14560495	T	intron_variant	0.092	-0.493274	1.18255	1.05515	1.32533	0.003952
rs7010702	SGCZ	8	14566199	14566199	T	intron_variant	0.013	-0.745366	1.17338	1.0525	1.30815	0.003958
rs7069964	CTNNA3	10	69246472	69246472	T	intron_variant	1.359	-0.104568	1.31235	1.09072	1.57901	0.003987
rs73069998	MAEA	4	1291402	1291402	A	intron_variant	2.665	0.002798	1.36837	1.10538	1.69394	0.003989
rs7664474	MAEA	4	1329116	1329116	A	intron_variant	1.204	-0.122529	0.862291	0.779545	0.953821	0.004007
rs12028975	KAZN	1	15402724	15402724	A	intron_variant	0.939	-0.159278	1.24464	1.07232	1.44465	0.00401
rs11730085	RELL1	4	37636341	37636341	T	intron_variant	11.98	0.815151	1.16432	1.04973	1.29142	0.004012
rs7742224	AKAP12	6	151577270	151577270	G	intron_variant	0.256	-0.350799	0.86447	0.78283	0.954624	0.004021
rs60737295	FMN1	15	33307249	33307249	T	intron_variant	14.1	1.13776	1.29102	1.08481	1.53642	0.004029
rs623432	PKNOX2	11	125076380	125076380	A	intron_variant	6.232	0.227051	1.15628	1.04736	1.27652	0.004031
rs10496032	SPTBN1	2	54723271	54723271	A	intron_variant	2.031	-0.042396	0.829378	0.730115	0.942137	0.004034
rs4674216	TNS1	2	218681340	218681340	A	intron_variant	16.08	1.55938	0.858833	0.774229	0.952682	0.004038
rs2457610	DDR2	1	162757345	162757345	T	upstream_gene_variant	0.48	-0.2596	1.36543	1.1043	1.6883	0.004038
rs379465	SEPT9	17	75388311	75388311	T	intron_variant	1.124	-0.132695	1.19001	1.05697	1.33979	0.004039
rs440375	SEPT9	17	75388200	75388200	G	intron_variant	0.157	-0.41985	1.19001	1.05697	1.33979	0.004039
rs12643849	PDLIM5	4	95583138	95583138	G	intron_variant	3.716	0.067151	0.860363	0.77653	0.953247	0.004048
rs12643867	PDLIM5	4	95583222	95583222	G	intron_variant	1.635	-0.076479	0.860363	0.77653	0.953247	0.004048
rs10997047	CTNNA3	10	68063299	68063299	G	intron_variant	0.137	-0.439155	0.852586	0.764729	0.950536	0.004062
rs2719128	EML4	2	42410169	42410169	A	intron_variant	0.329	-0.314671	1.15304	1.04631	1.27065	0.004072
rs9971191	NRP1	10	33565070	33565070	G	intron_variant	10.45	0.621469	1.22721	1.06725	1.41115	0.004074
rs4381266	CTNNA3	10	68059484	68059484	A	intron_variant	0.883	-0.168369	0.861545	0.778236	0.953772	0.004089
rs995562	CTNNA2	2	80689992	80689992	C	intron_variant	5.108	0.151946	1.16881	1.05074	1.30015	0.004104
rs10802559	ACTN2	1	236916140	236916140	A	intron_variant	0.358	-0.302421	0.820442	0.716704	0.939194	0.004123
rs2053492	SGCZ	8	14601428	14601428	T	intron_variant	0.109	-0.470562	1.17418	1.05221	1.31029	0.004124
rs34942772	AUTS2	7	70186445	70186445	T	intron_variant	1.799	-0.06165	1.26943	1.07854	1.49411	0.004125
rs688554	PKNOX2	11	125079055	125079055	T	intron_variant	3.039	0.026452	1.1564	1.04711	1.2771	0.004132
rs17552180	FLT1	13	29033811	29033811	A	intron_variant	3.846	0.074832	0.736993	0.598265	0.907889	0.004141
rs77902220	FLT1	13	29031238	29031238	C	intron_variant	0.169	-0.409687	0.736993	0.598265	0.907889	0.004141
rs7569533	CTNNA2	2	80705469	80705469	T	intron_variant	1.401	-0.099922	1.17287	1.05175	1.30794	0.004152
rs879718	MDN1	6	90364244	90364244	A	intron_variant	7.068	0.288935	0.859402	0.774839	0.953193	0.004155
rs391467	SEPT9	17	75388451	75388451	A	intron_variant	5.988	0.210012	1.18934	1.05639	1.33902	0.004155
rs71531381	RAC1	7	6416360	6416360	C	intron_variant	0.286	-0.334867	1.19274	1.05732	1.34551	0.004165
rs3814803	CCNA1	13	37004964	37004964	A	upstream_gene_variant	4.9	0.138782	0.84336	0.750617	0.947561	0.004167
rs60456054	PARVB	22	44459518	44459518	C	intron_variant	4.515	0.115017	0.814991	0.708526	0.937453	0.004192
rs624747	PKNOX2	11	125076106	125076106	A	intron_variant	3.698	0.066093	1.15582	1.04675	1.27624	0.004202
rs9943059	KAZN	1	15396100	15396100	A	downstream_gene_variant	4.48	0.112869	1.24821	1.07245	1.45278	0.004205
rs11682252	CTNNA2	2	80704774	80704774	A	intron_variant	4.741	0.128899	1.17179	1.05122	1.30619	0.004228
rs181475	ACTN1	14	69354651	69354651	A	intron_variant	13.24	0.993266	1.24651	1.07179	1.44972	0.004252
rs1282931	PHLDB2	3	111590822	111590822	T	intron_variant	3.526	0.055847	1.16198	1.04835	1.28793	0.004259
rs754865	SVIL	10	29783692	29783692	A	intron_variant	4.08	0.08878	0.817636	0.712203	0.938677	0.00427
rs73069985	MAEA	4	1289462	1289462	T	intron_variant	2.999	0.023993	1.36951	1.10386	1.69909	0.004274
rs12775501	ACTA2	10	90750909	90750909	T	upstream_gene_variant	8.217	0.38419	1.16349	1.04873	1.29082	0.004275
rs17120041	SGCZ	8	14540807	14540807	A	intron_variant	1.766	-0.064534	1.18035	1.05348	1.32251	0.004276
rs2973667	TENM2	5	167202035	167202035	T	intron_variant	1.781	-0.063185	1.17186	1.05107	1.30652	0.004283
rs55661113	SEPT9	17	75408386	75408386	C	intron_variant	0.048	-0.581519	0.860784	0.776667	0.954012	0.004285
rs10997672	CTNNA3	10	69259144	69259144	A	intron_variant	0.047	-0.585143	1.30832	1.08803	1.57321	0.004291
rs9512270	WASF3	13	27153794	27153794	C	intron_variant	2.91	0.018445	0.833875	0.736156	0.944566	0.004292
rs9512277	WASF3	13	27165067	27165067	G	intron_variant	5.176	0.156322	0.834229	0.736637	0.94475	0.004312
rs7770051	TIAM2	6	155503116	155503116	A	intron_variant	5.013	0.145915	1.15595	1.04644	1.27692	0.00433
rs6530789	SGCZ	8	14451846	14451846	A	intron_variant	4.433	0.109971	1.15962	1.04743	1.28383	0.004348
rs7176722	KNSTRN	15	40676913	40676913	A	intron_variant	2.181	-0.030872	1.15682	1.04664	1.2786	0.004349
rs843799	ERC2	3	55773035	55773035	G	intron_variant	0.236	-0.362808	0.834954	0.737628	0.945123	0.00435
rs9322310	AKAP12	6	151577930	151577930	A	intron_variant	0.498	-0.254085	0.864569	0.782301	0.955489	0.004351
rs417734	SEPT9	17	75388004	75388004	A	intron_variant	6.956	0.280407	1.18827	1.05545	1.3378	0.004353
rs12911382	CORO2B	15	69013916	69013916	A	intron_variant	0.292	-0.332197	0.843006	0.74965	0.947987	0.004357
rs4711839	CLIC5	6	45944052	45944052	A	intron_variant	4.242	0.098468	0.85991	0.775157	0.953929	0.004372
rs68024154	CORO2B	15	69014323	69014323	G	intron_variant	0.444	-0.270915	0.843991	0.751095	0.948378	0.004373
rs1105409	SEPT9	17	75383940	75383940	C	intron_variant	0.899	-0.165794	0.859222	0.774099	0.953704	0.004378
rs9512278	WASF3	13	27166750	27166750	A	intron_variant	0.345	-0.307897	0.834528	0.736925	0.945058	0.004379
rs7914490	ACTA2	10	90747447	90747447	G	upstream_gene_variant	2.19	-0.03024	0.866354	0.78494	0.956213	0.004395
rs59944614	MAEA	4	1299517	1299517	G	intron_variant	0.156	-0.420166	1.36152	1.10104	1.68364	0.004407
rs7527994	DHCR24	1	55320794	55320794	G	intron_variant	2.379	-0.016608	0.855982	0.769108	0.952668	0.004412
rs432334	SEPT9	17	75387768	75387768	G	intron_variant	4.796	0.132276	1.18818	1.05519	1.33794	0.004428
rs2301062	PGM1	1	64065944	64065944	C	intron_variant	0.755	-0.191897	1.19736	1.05769	1.35546	0.004435
rs112259028	CORO2B	15	69013473	69013473	A	intron_variant	0.31	-0.323241	0.843307	0.749922	0.948322	0.004438
rs113257011	CORO2B	15	69013784	69013784	T	intron_variant	0.71	-0.201048	0.843307	0.749922	0.948322	0.004438
rs28545354	SGCZ	8	14515977	14515977	G	intron_variant	2.511	-0.007484	0.757735	0.62596	0.917252	0.004439
rs9383985	SYNE1	6	152629617	152629617	T	splice_region_variant,intron_variant	0.834	-0.176966	0.85545	0.768216	0.95259	0.004453
rs12029925	CLIC4	1	25086040	25086040	G	intron_variant	10.42	0.617278	0.852857	0.764263	0.95172	0.004464
rs12663647	UTRN	6	144852775	144852775	T	intron_variant	16.27	1.60038	1.37076	1.10299	1.70354	0.004468
rs9865074	PHLDB2	3	111533437	111533437	C	intron_variant	1.2	-0.123052	1.20006	1.0583	1.36082	0.004475
rs611975	MYH14	19	50740590	50740590	G	intron_variant	3.444	0.050941	1.23351	1.06737	1.42551	0.004477
rs68100905	KAZN	1	15385462	15385462	A	intron_variant	0.165	-0.412395	1.27478	1.07834	1.50701	0.004477
rs995971	CORO2B	15	68966734	68966734	G	intron_variant	1.441	-0.095747	0.847028	0.755423	0.949741	0.004482
rs13176429	ZNF131	5	43152216	43152216	A	intron_variant	1.03	-0.14555	1.16363	1.04816	1.29182	0.004493
rs1832255	SGCG	13	23767750	23767750	G	intron_variant	3.496	0.054028	0.857409	0.771105	0.953373	0.004494
rs587062	PKNOX2	11	125079045	125079045	G	intron_variant	3.22	0.03746	1.15473	1.04565	1.27519	0.004502
rs2289629	SSH2	17	27959903	27959903	A	missense_variant	22.4	2.41688	0.855931	0.768831	0.952899	0.004509
rs9872438	PHLDB2	3	111543285	111543285	C	intron_variant	3.35	0.045327	1.19982	1.0581	1.36051	0.004515
rs72750316	CORO2B	15	69012871	69012871	C	intron_variant	3.32	0.043523	0.84381	0.7505	0.948721	0.004519
rs2411112	SEPT9	17	75402742	75402742	C	intron_variant	5.601	0.183948	0.863408	0.780162	0.955536	0.004535
rs6989198	SGCZ	8	14547284	14547284	G	intron_variant	10.37	0.611124	1.17195	1.05034	1.30763	0.004543
rs3822882	CLIC5	6	45888033	45888033	A	intron_variant	0.321	-0.318493	0.855574	0.768207	0.952877	0.004548
rs4852566	CTNNA2	2	80703240	80703240	T	intron_variant	6.661	0.258073	1.16754	1.04907	1.29938	0.004559
rs4747661	SVIL	10	29789094	29789094	G	intron_variant	4.61	0.120784	0.82026	0.715327	0.940586	0.004567
rs9512271	WASF3	13	27156307	27156307	T	intron_variant	1.06	-0.141284	0.834993	0.737156	0.945814	0.004579
rs389811	SEPT9	17	75387490	75387490	C	intron_variant	1.832	-0.058738	1.18696	1.05438	1.33621	0.004579
rs9365716	SYNJ2	6	158433919	158433919	A	intron_variant	0.043	-0.594769	1.16965	1.04955	1.30348	0.004595
rs7827861	SGCZ	8	14451457	14451457	C	intron_variant	1.601	-0.079754	1.15659	1.04591	1.27899	0.004603
rs375630	SEPT9	17	75388536	75388536	T	intron_variant	9.64	0.528198	1.18706	1.05433	1.3365	0.004604
rs10925213	ACTN2	1	236915678	236915678	G	intron_variant	1.238	-0.118353	0.823011	0.719197	0.94181	0.004647
rs595010	PKNOX2	11	125078120	125078120	C	intron_variant	9.177	0.478077	1.15348	1.04492	1.27331	0.004648
rs679601	PKNOX2	11	125077915	125077915	A	intron_variant	5.4	0.170784	1.15348	1.04492	1.27331	0.004648
rs681017	PKNOX2	11	125078265	125078265	G	intron_variant	0.391	-0.289665	1.15348	1.04492	1.27331	0.004648
rs13271787	SGCZ	8	14542322	14542322	T	intron_variant	3.412	0.04901	1.1703	1.04957	1.30491	0.004653
rs687237	PKNOX2	11	125079333	125079333	G	intron_variant	3.184	0.035294	1.15429	1.04513	1.27485	0.004655
rs73188134	SGCZ	8	14500516	14500516	G	intron_variant	4.95	0.141934	0.828044	0.72662	0.943625	0.004662
rs2236947	RASSF1	3	50371432	50371432	A	intron_variant	3.67	0.064438	0.865464	0.783047	0.956556	0.004669
rs588855	PKNOX2	11	125079443	125079443	A	intron_variant	5.049	0.148175	1.15474	1.04521	1.27574	0.004673
rs6863396	DOCK2	5	169463466	169463466	A	intron_variant	5.667	0.188289	1.32004	1.08904	1.60004	0.004681
rs4076068	UTRN	6	144853588	144853588	C	intron_variant	0.058	-0.556848	1.35636	1.09812	1.67532	0.004688
rs12465042	BIN1	2	127804817	127804817	T	downstream_gene_variant	0.086	-0.502302	1.15747	1.04592	1.2809	0.00469
rs1438734	ARHGAP26	5	142596624	142596624	A	intron_variant	0.025	-0.667311	1.17435	1.05058	1.3127	0.004694
rs10887085	TACC2	10	123883478	123883478	A	intron_variant	0.113	-0.465621	0.837077	0.739986	0.946907	0.004708
rs6891311	TENM2	5	167173160	167173160	A	intron_variant	1.811	-0.060617	1.17624	1.05104	1.31636	0.004712
rs10434895	AKAP12	6	151577739	151577739	T	intron_variant	0.134	-0.441658	1.1533	1.04467	1.27322	0.004728
rs6585790	TACC2	10	123881602	123881602	A	intron_variant	0.278	-0.339328	0.836858	0.739593	0.946915	0.004737
rs1073066	SGCZ	8	14595520	14595520	A	intron_variant	0.424	-0.277629	1.20549	1.0589	1.37237	0.004738
rs1912469	SGCZ	8	14451597	14451597	C	intron_variant	3.577	0.058883	1.15672	1.04559	1.27967	0.004741
rs7832622	SGCZ	8	14522615	14522615	G	intron_variant	0.873	-0.17017	1.17665	1.05102	1.31729	0.004758
rs7897609	CTNNA3	10	68065751	68065751	A	intron_variant	0.046	-0.587605	0.855188	0.767196	0.953272	0.004759
rs313962	ANK2	4	113999538	113999538	G	intron_variant	6.24	0.227573	0.860787	0.775708	0.955196	0.004767
rs28508512	SGCZ	8	14451080	14451080	A	intron_variant	0.133	-0.442509	1.15321	1.04452	1.27321	0.004781
rs34613719	CORO2B	15	69015779	69015779	T	intron_variant	1.295	-0.111711	0.843969	0.750147	0.949524	0.004795
rs11659109	SEPT9	17	75375859	75375859	G	intron_variant	2.52	-0.006898	0.86469	0.781609	0.956601	0.004803
rs9851613	PHLDB2	3	111539564	111539564	G	intron_variant	4.097	0.089768	1.19812	1.05669	1.35846	0.004809
rs55894058	CTNNA2	2	80705230	80705230	A	intron_variant	0.057	-0.557697	1.16867	1.04869	1.30238	0.004814
rs68185392	CTNNA2	2	80705155	80705155	C	intron_variant	4.004	0.084266	1.16867	1.04869	1.30238	0.004814
rs35976922	SGCZ	8	14572968	14572968	A	intron_variant	5.418	0.171945	1.19926	1.05692	1.36077	0.004834
rs9403564	UTRN	6	144858217	144858217	A	intron_variant	0.046	-0.586895	1.36492	1.09933	1.69468	0.00485
rs4674217	TNS1	2	218681575	218681575	C	intron_variant	3.602	0.06039	0.864847	0.78175	0.956778	0.004857
rs35958043	CLIC5	6	45941893	45941893	C	intron_variant	0.047	-0.583006	0.860297	0.774773	0.95526	0.004864
rs11988683	SGCZ	8	14517593	14517593	T	intron_variant	5.666	0.188175	1.17485	1.05019	1.3143	0.00488
rs6861976	TENM2	5	167227803	167227803	G	intron_variant	4.428	0.109698	1.17255	1.04956	1.30996	0.004884
rs11130482	ERC2	3	55785506	55785506	C	intron_variant	0.176	-0.403638	0.837863	0.740768	0.947686	0.004891
rs4528777	CTNNA2	2	80702160	80702160	A	intron_variant	1.808	-0.060892	1.16141	1.04649	1.28895	0.004895
rs17672640	AUTS2	7	69704869	69704869	T	intron_variant	2.717	0.006147	1.2337	1.06579	1.42806	0.004913
rs8033001	CORO2B	15	68997839	68997839	A	intron_variant	5.766	0.194865	0.848595	0.756853	0.951458	0.004931
rs28487585	TRIM9	14	51510043	51510043	G	intron_variant	0.675	-0.208762	0.850359	0.759503	0.952083	0.004941
rs28677862	TRIM9	14	51510027	51510027	G	intron_variant	4.948	0.141781	0.850359	0.759503	0.952083	0.004941
rs142496561	FLT1	13	29044976	29044976	C	intron_variant	0.213	-0.377251	0.738042	0.59716	0.912161	0.004957
rs79926887	FLT1	13	29045344	29045344	G	intron_variant	1.18	-0.125453	0.738042	0.59716	0.912161	0.004957
rs1079558	SPIRE2	16	89908003	89908003	A	intron_variant	5.861	0.201281	1.16397	1.04703	1.29398	0.004958
rs9985339	FRMD4B	3	69422353	69422353	C	intron_variant	2.896	0.017552	1.19699	1.05592	1.3569	0.004962
rs17119866	SGCZ	8	14451137	14451137	T	intron_variant	0.896	-0.166292	1.15212	1.04377	1.27172	0.004967
rs9507746	WASF3	13	27186212	27186212	A	intron_variant	1.926	-0.050852	0.837002	0.73931	0.947602	0.004969
rs12216821	SGCZ	8	14518540	14518540	G	intron_variant	1.716	-0.069004	1.17305	1.04946	1.3112	0.004969
rs1421989	TENM2	5	167258672	167258672	T	intron_variant,non_coding_transcript_variant	14.02	1.12246	1.18614	1.05296	1.33616	0.004979
rs7605878	EML4	2	42502397	42502397	T	intron_variant	1.5	-0.08961	1.15141	1.04352	1.27046	0.00499
rs12898796	CORO2B	15	69015202	69015202	C	intron_variant	2.472	-0.010127	0.845131	0.751491	0.95044	0.004993
rs6585789	TACC2	10	123881460	123881460	T	intron_variant	3.998	0.083896	0.837838	0.740499	0.947972	0.005
rs34476541	NRP1	10	33564888	33564888	G	intron_variant	3.808	0.072607	1.22391	1.06288	1.40934	0.00501
rs12511111	PDLIM5	4	95573804	95573804	C	intron_variant	3.091	0.029625	0.864109	0.780329	0.956885	0.005014
rs74562241	CTNNA3	10	68035122	68035122	G	intron_variant	2.625	0.00013	1.18627	1.0529	1.33654	0.005014
rs77075092	CTNNA3	10	68035121	68035121	A	intron_variant	0.271	-0.342544	1.18627	1.0529	1.33654	0.005014
rs12622279	CTNNA2	2	80693318	80693318	G	intron_variant	18.75	1.9525	1.16703	1.04771	1.29993	0.005015
rs1946643	CTNNA2	2	80668250	80668250	T	intron_variant	0.326	-0.316264	1.23102	1.06471	1.4233	0.005018
rs58781856	CTNNA3	10	68635175	68635175	G	intron_variant	0.219	-0.373397	0.859515	0.77326	0.955391	0.005033
rs3811100	UTRN	6	144843862	144843862	T	intron_variant	2.964	0.021792	1.35308	1.09541	1.67137	0.005039
rs9507745	WASF3	13	27185106	27185106	A	intron_variant	3.813	0.072926	0.83728	0.739554	0.947919	0.005051
rs7448951	TENM2	5	167256551	167256551	A	intron_variant,non_coding_transcript_variant	1.894	-0.053543	1.22719	1.06359	1.41595	0.005052
rs1495360	ERC2	3	55760165	55760165	A	intron_variant	12.18	0.842609	0.840772	0.744789	0.949123	0.005057
rs10788990	DHCR24	1	55321023	55321023	C	intron_variant	0.074	-0.523351	0.857489	0.770123	0.954766	0.005057
rs12022003	KAZN	1	15402995	15402995	G	intron_variant	1.064	-0.140815	1.24133	1.06725	1.44381	0.005058
rs28678235	SMARCA2	9	2066854	2066854	C	intron_variant	3.173	0.034606	1.18797	1.05315	1.34006	0.005084
rs6712447	CTNNA2	2	80693212	80693212	A	intron_variant	7.421	0.316157	1.16663	1.0474	1.29944	0.005095
rs6445754	ERC2	3	55807255	55807255	T	intron_variant	1.268	-0.114915	1.17602	1.04992	1.31727	0.005096
rs1331011	WASF3	13	27231087	27231087	C	intron_variant	3.224	0.037727	1.15273	1.04363	1.27323	0.005097
rs1929188	WASF3	13	27242657	27242657	G	intron_variant	0.003	-0.98206	0.847066	0.754201	0.951365	0.0051
rs11819269	FRMPD2	10	49445506	49445506	T	intron_variant	0.508	-0.250998	1.35498	1.09548	1.67596	0.005112
rs73168623	SGCG	13	23759323	23759323	G	intron_variant	0.381	-0.29347	0.829512	0.727791	0.945449	0.005118
rs73181229	PARVB	22	44467763	44467763	A	intron_variant	2.745	0.007989	0.801953	0.687159	0.935923	0.005122
rs622509	PKNOX2	11	125076650	125076650	C	intron_variant	4.58	0.118949	1.15168	1.04328	1.27135	0.005122
rs10762163	CTNNA3	10	69064448	69064448	T	intron_variant	5.347	0.167367	1.16707	1.04744	1.30037	0.005126
rs4399931	MAEA	4	1286713	1286713	C	intron_variant	4.361	0.105669	1.35537	1.09539	1.67706	0.005149
rs17526121	P2RX7	12	121603808	121603808	T	intron_variant,NMD_transcript_variant	6.635	0.256119	1.30164	1.0821	1.56573	0.005168
rs10503506	SGCZ	8	14512678	14512678	G	intron_variant	4.317	0.102996	0.824354	0.719995	0.943838	0.005173
rs2643618	ERC2	3	55760813	55760813	A	intron_variant	1.198	-0.12321	0.841173	0.745153	0.949567	0.005175
rs4974585	MAEA	4	1284695	1284695	C	intron_variant	9.094	0.469408	1.35423	1.09493	1.67494	0.005183
rs61010755	SEPT9	17	75402913	75402913	C	intron_variant	0.974	-0.153806	0.868989	0.787526	0.958879	0.005187
rs10788246	TACC2	10	123883153	123883153	T	intron_variant	3.468	0.052376	0.838892	0.741685	0.948839	0.005192
rs1031057	SGCZ	8	14572783	14572783	C	intron_variant	0.393	-0.288958	1.1641	1.04644	1.29499	0.005204
rs6895940	TENM2	5	167173467	167173467	A	intron_variant	1.415	-0.098426	1.17396	1.04907	1.31372	0.005209
rs9985338	FRMD4B	3	69422342	69422342	C	intron_variant	1.965	-0.047701	1.19591	1.05488	1.35581	0.005213
rs9507744	WASF3	13	27182239	27182239	A	intron_variant	1.862	-0.056211	0.837235	0.739092	0.94841	0.005242
rs11158777	ACTN1	14	69396103	69396103	G	intron_variant	0.36	-0.301783	0.865056	0.781341	0.95774	0.005261
rs1467522	FRMD6	14	52104569	52104569	G	intron_variant	6.249	0.22823	0.847921	0.75515	0.952089	0.005277
rs13263516	SGCZ	8	14210249	14210249	T	intron_variant	1.826	-0.059319	0.737765	0.595839	0.913496	0.005285
rs11658815	SEPT9	17	75375881	75375881	A	intron_variant	0.084	-0.506629	0.866023	0.782787	0.958111	0.005285
rs11200416	TACC2	10	123882534	123882534	G	intron_variant	0.017	-0.715717	0.83884	0.7414	0.949087	0.005294
rs6544527	EML4	2	42494273	42494273	T	intron_variant	1.331	-0.107602	1.15004	1.04242	1.26877	0.005304
rs992047	TENM2	5	167440063	167440063	C	intron_variant	2.505	-0.007864	1.16272	1.04582	1.29269	0.005308
rs10107731	SGCZ	8	14499861	14499861	C	intron_variant	4.377	0.106607	0.829882	0.727924	0.946121	0.005316
rs10101170	SGCZ	8	14452178	14452178	A	intron_variant	0.83	-0.177677	1.15722	1.04432	1.28232	0.005319
rs892961	SEPT9	17	75400100	75400100	A	intron_variant	2.963	0.021723	0.86899	0.78728	0.95918	0.005331
rs12453822	SEPT9	17	75416792	75416792	A	intron_variant	0.558	-0.237084	0.864343	0.780091	0.957695	0.005349
rs10775347	SPIRE2	16	89914508	89914508	T	intron_variant	3.237	0.038492	1.15605	1.04391	1.28023	0.005358
rs6585788	TACC2	10	123881436	123881436	G	intron_variant	1.74	-0.066859	0.838948	0.741418	0.949307	0.005366
rs9943244	KAZN	1	15395881	15395881	C	downstream_gene_variant	6.963	0.280905	1.23998	1.06578	1.44265	0.005371
rs4869076	TENM2	5	167259301	167259301	C	intron_variant,non_coding_transcript_variant	15.23	1.36798	1.18334	1.05106	1.33226	0.005394
rs117280339	NOS1	12	117675098	117675098	A	intron_variant	5.035	0.14733	1.272	1.07376	1.50683	0.005395
rs4751874	TACC2	10	123881178	123881178	A	intron_variant	6.426	0.24088	0.839072	0.741528	0.949448	0.005405
rs4752649	TACC2	10	123881101	123881101	T	intron_variant	2.359	-0.018015	0.839072	0.741528	0.949448	0.005405
rs34700098	CORO2B	15	69015917	69015917	T	intron_variant	9.302	0.491249	0.846425	0.752633	0.951905	0.005407
rs28415925	SGCZ	8	14450946	14450946	C	intron_variant	4.271	0.100201	1.15041	1.04228	1.26977	0.005412
rs7205642	SPIRE2	16	89907526	89907526	A	intron_variant	2.364	-0.017637	1.15645	1.04389	1.28115	0.005415
rs12906690	CORO2B	15	68994389	68994389	A	intron_variant	0.231	-0.365597	0.85024	0.758394	0.953209	0.005423
rs55814439	P2RX7	12	121596786	121596786	T	intron_variant,NMD_transcript_variant	1.281	-0.113286	1.26705	1.07241	1.49703	0.005426
rs7101241	CTNNA3	10	68064644	68064644	G	intron_variant	0.409	-0.28314	0.85682	0.768406	0.955406	0.005434
rs183859962	CTNNA3	10	68996931	68996931	C	intron_variant	0.489	-0.256616	1.31246	1.08353	1.58976	0.005445
rs16924522	CTNNA3	10	69248853	69248853	A	intron_variant	6.466	0.243736	1.29696	1.07967	1.55798	0.005462
rs28493981	SGCZ	8	14502055	14502055	T	intron_variant	2.115	-0.035895	0.830027	0.727823	0.946582	0.005469
rs73069982	MAEA	4	1288228	1288228	G	intron_variant	6.859	0.273037	1.35248	1.09305	1.6735	0.005471
rs68073858	SGCZ	8	14532181	14532181	A	intron_variant	2.622	-3.5e-05	1.17312	1.04816	1.31297	0.005474
rs6585787	TACC2	10	123881303	123881303	A	intron_variant	2.01	-0.044031	0.839466	0.74198	0.94976	0.005477
rs7073365	TACC2	10	123881844	123881844	T	intron_variant	1.827	-0.059198	0.838138	0.739959	0.949344	0.005487
rs10434896	AKAP12	6	151577830	151577830	A	intron_variant	0.729	-0.197184	1.15045	1.0421	1.27006	0.005497
rs7588178	CTNNA2	2	80710455	80710455	T	intron_variant	4.3	0.101965	1.16713	1.04653	1.30163	0.005497
rs312856	SEPT9	17	75401598	75401598	G	intron_variant	0.612	-0.223447	0.869399	0.78763	0.959657	0.005499
rs9839023	ERC2	3	55788346	55788346	A	intron_variant	4.713	0.127142	0.840294	0.743182	0.950097	0.005501
rs36038837	CORO2B	15	68981979	68981979	A	intron_variant	4.639	0.122595	0.851382	0.759983	0.953773	0.005503
rs4661571	KAZN	1	15397811	15397811	A	downstream_gene_variant	0.131	-0.444441	1.24341	1.06615	1.45015	0.005514
rs1834118	TENM2	5	167179389	167179389	A	intron_variant	1.749	-0.066071	1.16835	1.04679	1.30402	0.005522
rs1303938	ERC2	3	55970151	55970151	T	intron_variant	2.025	-0.042911	1.15717	1.04382	1.28284	0.00553
rs6862936	TENM2	5	167169471	167169471	A	intron_variant	1.295	-0.111686	1.17173	1.04765	1.31052	0.005535
rs1110638	SEPT9	17	75400690	75400690	C	intron_variant	2.353	-0.018421	0.869837	0.788235	0.959887	0.005542
rs10887083	TACC2	10	123882975	123882975	A	intron_variant	6.424	0.240691	0.839953	0.742563	0.950116	0.005555
rs11200417	TACC2	10	123882809	123882809	T	intron_variant	0.338	-0.310811	0.839953	0.742563	0.950116	0.005555
rs10503504	SGCZ	8	14508908	14508908	G	intron_variant	7.472	0.320226	1.17954	1.04957	1.3256	0.005581
rs35417610	TEK	9	27192132	27192132	T	intron_variant	0.836	-0.176596	0.766441	0.63503	0.925046	0.005588
rs62492180	DLC1	8	13268718	13268718	G	intron_variant	5.948	0.207232	0.860731	0.77411	0.957044	0.005598
rs7256150	SLC1A6	19	15059884	15059884	A	downstream_gene_variant	2.315	-0.021096	1.16692	1.04621	1.30157	0.005607
rs10803341	KAZN	1	15376091	15376091	C	intron_variant	4.732	0.128327	1.19133	1.05252	1.34844	0.005624
rs10822766	CTNNA3	10	67992834	67992834	G	intron_variant	4.037	0.086194	0.866319	0.782634	0.958953	0.005644
rs9386072	UTRN	6	144859509	144859509	T	intron_variant	7.128	0.293455	1.3579	1.09347	1.68628	0.005644
rs7216382	SEPT9	17	75374578	75374578	C	intron_variant	6.185	0.223721	0.867078	0.783712	0.959311	0.0057
rs56083306	SGCZ	8	14495267	14495267	C	intron_variant	2.954	0.021158	0.833887	0.73312	0.948505	0.005714
rs73188131	SGCZ	8	14499213	14499213	A	intron_variant	9.491	0.511656	0.831828	0.730009	0.947847	0.005724
rs28655920	ARAP3	5	141034183	141034183	G	intron_variant	1.484	-0.091297	1.22728	1.06131	1.41921	0.005747
rs55842003	PHLDB2	3	111537375	111537375	G	intron_variant	0.125	-0.45098	1.19429	1.05293	1.35461	0.00575
rs11258651	FRMD4A	10	13867888	13867888	A	intron_variant	1.256	-0.116214	1.15767	1.04342	1.28443	0.005766
rs11258658	FRMD4A	10	13869323	13869323	A	intron_variant	5.167	0.155741	1.15707	1.04323	1.28333	0.005778
rs7910660	ACTA2	10	90743197	90743197	A	intron_variant	1.069	-0.140096	0.870055	0.788183	0.960432	0.005783
rs7910825	ACTA2	10	90743341	90743341	A	intron_variant	4.467	0.112042	0.870055	0.788183	0.960432	0.005783
rs12664494	UTRN	6	144854729	144854729	A	intron_variant	6.979	0.282154	1.35708	1.09255	1.68566	0.005792
rs12679874	PTK2B	8	27230819	27230819	G	intron_variant	0.404	-0.284821	1.15769	1.04336	1.28456	0.005795
rs683298	PKNOX2	11	125078750	125078750	C	intron_variant	1.75	-0.065905	1.14964	1.04124	1.26933	0.0058
rs2141653	MAEA	4	1284964	1284964	A	intron_variant	0.162	-0.41524	1.3482	1.09041	1.66694	0.005805
rs2178441	MAEA	4	1284821	1284821	G	intron_variant	8.006	0.365303	1.3482	1.09041	1.66694	0.005805
rs2420983	TACC2	10	123872473	123872473	C	intron_variant	9.925	0.56039	0.82317	0.716887	0.945208	0.005814
rs113332232	MAEA	4	1296543	1296543	C	intron_variant	4.234	0.098001	1.35503	1.09196	1.68148	0.005815
rs2476443	CORO2A	9	100916281	100916281	C	intron_variant	3.456	0.051657	1.20457	1.05535	1.37489	0.005824
rs71652338	CLIC4	1	25112171	25112171	T	intron_variant	0.042	-0.598883	0.854303	0.763818	0.955507	0.005852
rs10097358	SGCZ	8	14509026	14509026	A	intron_variant	0.462	-0.265111	0.831852	0.729783	0.948196	0.005858
rs7301589	KNTC1	12	123103016	123103016	T	intron_variant	0.021	-0.688754	1.167	1.04562	1.30246	0.005862
rs11989735	SGCZ	8	14519393	14519393	C	intron_variant	4.213	0.096706	1.17064	1.04656	1.30944	0.005865
rs113254479	MAEA	4	1288001	1288001	G	intron_variant	0.899	-0.165778	1.34763	1.08998	1.66617	0.005868
rs1344300	MAEA	4	1287790	1287790	T	intron_variant	0.426	-0.277057	1.34763	1.08998	1.66617	0.005868
rs1344301	MAEA	4	1288031	1288031	C	intron_variant	6.936	0.278876	1.34763	1.08998	1.66617	0.005868
rs147893865	MAEA	4	1287171	1287171	T	intron_variant	5.226	0.159536	1.34763	1.08998	1.66617	0.005868
rs35385487	MAEA	4	1286339	1286339	G	intron_variant	7.179	0.297341	1.34763	1.08998	1.66617	0.005868
rs36051935	MAEA	4	1286320	1286320	T	intron_variant	4.367	0.10601	1.34763	1.08998	1.66617	0.005868
rs4974587	MAEA	4	1285429	1285429	G	intron_variant	0.518	-0.24831	1.34763	1.08998	1.66617	0.005868
rs4974588	MAEA	4	1285810	1285810	G	intron_variant	4.74	0.128819	1.34763	1.08998	1.66617	0.005868
rs4974589	MAEA	4	1287352	1287352	C	intron_variant	1.624	-0.077483	1.34763	1.08998	1.66617	0.005868
rs73069970	MAEA	4	1286227	1286227	T	intron_variant	8.814	0.440961	1.34763	1.08998	1.66617	0.005868
rs73069974	MAEA	4	1286477	1286477	A	intron_variant	3.282	0.041242	1.34763	1.08998	1.66617	0.005868
rs73069976	MAEA	4	1286504	1286504	C	intron_variant	2.746	0.008054	1.34763	1.08998	1.66617	0.005868
rs73069979	MAEA	4	1287978	1287978	C	intron_variant	0.445	-0.270751	1.34763	1.08998	1.66617	0.005868
rs73069980	MAEA	4	1288126	1288126	T	intron_variant	5.343	0.167072	1.34763	1.08998	1.66617	0.005868
rs73069981	MAEA	4	1288133	1288133	G	intron_variant	6.938	0.279007	1.34763	1.08998	1.66617	0.005868
rs73795288	MAEA	4	1286378	1286378	T	intron_variant	5.196	0.157573	1.34763	1.08998	1.66617	0.005868
rs73796044	MAEA	4	1286431	1286431	C	intron_variant	9.396	0.501365	1.34763	1.08998	1.66617	0.005868
rs73796048	MAEA	4	1288069	1288069	A	intron_variant	1.665	-0.07368	1.34763	1.08998	1.66617	0.005868
rs4746619	CTNNA3	10	68414506	68414506	A	intron_variant	4.649	0.123211	0.680304	0.517265	0.894733	0.005872
rs73069973	MAEA	4	1286385	1286385	T	intron_variant	2.863	0.015457	1.34757	1.08994	1.66609	0.005874
rs9376823	UTRN	6	144854822	144854822	G	intron_variant	1.985	-0.046034	1.34471	1.08923	1.66012	0.005884
rs10941611	ZNF131	5	43162608	43162608	A	intron_variant	0.379	-0.294192	1.1649	1.04502	1.29852	0.005888
rs6984821	SGCZ	8	14547085	14547085	G	intron_variant	18.51	1.92726	1.16648	1.04543	1.30156	0.00589
rs2421004	TACC2	10	123879980	123879980	A	intron_variant	5.465	0.17504	0.840785	0.74317	0.951221	0.005898
rs2961550	BCL2L14	12	12249806	12249806	G	intron_variant	0.21	-0.379345	0.853592	0.762646	0.955383	0.005901
rs58631764	CTNNA3	10	68635857	68635857	A	intron_variant	2.312	-0.02131	0.862537	0.776358	0.958282	0.005912
rs56321915	CTNNA3	10	68637638	68637638	A	intron_variant	3.745	0.068836	0.865135	0.780357	0.959124	0.005918
rs77458412	ACTN1	14	69352783	69352783	G	intron_variant	0.19	-0.392809	1.23685	1.06313	1.43897	0.005925
rs7601941	CTNNA2	2	80710459	80710459	A	intron_variant	4.866	0.136657	1.1655	1.04505	1.29983	0.005943
rs55769849	ANK1	8	41548588	41548588	T	intron_variant	0.469	-0.26282	1.31116	1.081	1.59031	0.005959
rs1112381	CTNNA3	10	68008629	68008629	A	intron_variant	4.577	0.118766	0.864555	0.779373	0.959048	0.005973
rs2898646	SEPT9	17	75399117	75399117	G	intron_variant	5.995	0.210481	0.870611	0.788723	0.961001	0.005987
rs9384296	TIAM2	6	155530844	155530844	A	intron_variant	1.06	-0.141324	1.20754	1.05559	1.38135	0.006001
rs11961195	CLIC5	6	45941645	45941645	G	intron_variant	0.253	-0.352508	0.863319	0.777416	0.958714	0.006002
rs10098420	SGCZ	8	14509273	14509273	G	intron_variant	2.742	0.007788	0.831763	0.729371	0.94853	0.006004
rs312857	SEPT9	17	75400439	75400439	A	intron_variant	0.865	-0.171476	0.870631	0.788722	0.961047	0.006008
rs3957316	CLIC5	6	45872330	45872330	T	intron_variant	0.048	-0.58161	0.851291	0.758941	0.954879	0.00601
rs12488280	ERC2	3	55805538	55805538	C	intron_variant	3.403	0.048518	1.17225	1.0466	1.31299	0.006021
rs11126767	CTNNA2	2	80700667	80700667	G	intron_variant	3.781	0.071019	1.15846	1.04305	1.28665	0.006027
rs4974590	MAEA	4	1287477	1287477	G	intron_variant	0.139	-0.436151	1.34614	1.08889	1.66414	0.006028
rs10822782	CTNNA3	10	68022862	68022862	T	intron_variant	0.888	-0.167593	1.18259	1.04922	1.33291	0.006029
rs10822783	CTNNA3	10	68023930	68023930	G	intron_variant	1.472	-0.092528	1.18259	1.04922	1.33291	0.006029
rs8065422	SEPT9	17	75420165	75420165	C	intron_variant	6.59	0.252809	0.863354	0.777408	0.958802	0.006041
rs7562733	CTNNA2	2	80698301	80698301	A	intron_variant	1.038	-0.144438	1.15806	1.04289	1.28595	0.00605
rs7562808	CTNNA2	2	80698205	80698205	A	intron_variant	5.907	0.204429	1.15806	1.04289	1.28595	0.00605
rs55832342	ANK1	8	41548595	41548595	T	intron_variant	1.569	-0.082776	1.31047	1.08044	1.58948	0.006056
rs148119046	MYH14	19	50736572	50736572	A	intron_variant	2.27	-0.024383	1.25022	1.06596	1.46633	0.006063
rs9603266	TRPC4	13	38434326	38434326	G	intron_variant	3.955	0.081314	0.819394	0.710758	0.944634	0.006068
rs12490718	PHLDB2	3	111567528	111567528	G	intron_variant	3.864	0.075935	1.15739	1.04264	1.28477	0.006089
rs3794369	SGCG	13	23757442	23757442	A	intron_variant	0.126	-0.450327	0.833995	0.732562	0.949473	0.006092
rs7419716	CTNNA2	2	80697728	80697728	C	intron_variant	0.505	-0.251841	1.15792	1.04276	1.28579	0.006097
rs12544246	SGCZ	8	14593398	14593398	T	intron_variant	0.402	-0.28546	1.16962	1.04575	1.30818	0.006101
rs6547311	CTNNA2	2	80710960	80710960	C	intron_variant	2.527	-0.006405	1.16741	1.04509	1.30404	0.006139
rs16851263	KAZN	1	15407260	15407260	G	intron_variant	2.049	-0.04098	1.23359	1.06163	1.43341	0.006144
rs4751875	TACC2	10	123882207	123882207	C	intron_variant	5.142	0.154098	0.841556	0.743887	0.952049	0.006146
rs4751873	TACC2	10	123880823	123880823	G	intron_variant	0.516	-0.248834	0.84159	0.743925	0.952077	0.006153
rs72797238	CTNNA3	10	67980169	67980169	C	intron_variant	12.94	0.948954	0.776109	0.647403	0.930402	0.006164
rs7534128	ACTN2	1	236922254	236922254	A	intron_variant	1.207	-0.122152	1.2184	1.05783	1.40333	0.006164
rs12915581	CORO2B	15	69008315	69008315	T	intron_variant	3.963	0.08181	0.849901	0.756526	0.954802	0.00618
rs17672652	AUTS2	7	69707076	69707076	A	intron_variant	6.887	0.275126	1.22512	1.05944	1.41671	0.006181
rs4752652	TACC2	10	123882280	123882280	A	intron_variant	1.872	-0.05538	0.841901	0.744326	0.952268	0.006193
rs4746556	CTNNA3	10	67977937	67977937	C	intron_variant	0.346	-0.307301	0.776258	0.647529	0.930578	0.006202
rs11683784	EML6	2	55179512	55179512	A	intron_variant	1.863	-0.056112	0.799881	0.681688	0.938567	0.006212
rs11200414	TACC2	10	123882450	123882450	G	intron_variant	0.638	-0.217126	0.84159	0.743821	0.952211	0.006212
rs35045068	CDC42BPB	14	103426418	103426418	A	intron_variant	1.716	-0.069	0.860259	0.77235	0.958174	0.006219
rs843797	ERC2	3	55752129	55752129	C	intron_variant	8.927	0.452374	0.843826	0.747198	0.952952	0.006222
rs60214877	CTNNA2	2	80706148	80706148	G	intron_variant	1.423	-0.097648	1.16482	1.04424	1.29931	0.006224
rs9512331	WASF3	13	27261557	27261557	A	3_prime_UTR_variant	1.134	-0.131423	0.84279	0.745612	0.952633	0.006228
rs28429971	DCLK2	4	151116308	151116308	C	intron_variant	3.845	0.074779	1.25783	1.06725	1.48244	0.006228
rs6863601	TENM2	5	167221388	167221388	G	intron_variant	3.651	0.063292	1.16151	1.04339	1.293	0.00623
rs1338466	CLIC5	6	45952118	45952118	C	intron_variant	4.597	0.119987	0.853544	0.761991	0.956096	0.006243
rs6555769	TENM2	5	167228058	167228058	A	intron_variant	0.551	-0.239004	1.19185	1.05101	1.35156	0.006247
rs10997631	CTNNA3	10	69156772	69156772	C	intron_variant	2.559	-0.004282	1.24211	1.06338	1.45087	0.006248
rs761731	MDN1	6	90378808	90378808	T	intron_variant	1.841	-0.058038	0.865842	0.780891	0.960033	0.00627
rs76593000	ANK2	4	114001313	114001313	C	intron_variant	0.749	-0.192942	0.79749	0.678064	0.937951	0.006274
rs12661566	UTRN	6	144854707	144854707	G	intron_variant	0.156	-0.420528	1.35097	1.08888	1.67614	0.006276
rs2278192	DHCR24	1	55321551	55321551	A	intron_variant	0.138	-0.43787	0.861649	0.774376	0.958758	0.006292
rs1128427	MAEA	4	1330759	1330759	C	synonymous_variant	1.571	-0.082609	0.868649	0.785206	0.96096	0.006295
rs12476339	BIN1	2	127804699	127804699	A	downstream_gene_variant	1.327	-0.108071	1.15218	1.04087	1.2754	0.006298
rs4343895	MDN1	6	90378930	90378930	G	intron_variant	0.443	-0.271406	0.865941	0.780986	0.960139	0.006309
rs4869075	TENM2	5	167259210	167259210	G	intron_variant,non_coding_transcript_variant	21	2.16355	1.18384	1.04885	1.3362	0.00631
rs753403	SEPT9	17	75366240	75366240	A	intron_variant	0.389	-0.290241	1.19	1.05038	1.34818	0.006311
rs113718520	MAEA	4	1289447	1289447	A	intron_variant	2.257	-0.025275	1.35075	1.08866	1.67595	0.006315
rs35767753	SGCZ	8	14218276	14218276	T	intron_variant	0.763	-0.190199	0.742993	0.600367	0.919502	0.006316
rs17252297	SGCZ	8	14508364	14508364	T	intron_variant	0.299	-0.328475	0.833325	0.731136	0.949797	0.006317
rs6898256	TENM2	5	167214540	167214540	C	intron_variant	3.457	0.051693	1.1638	1.04378	1.29761	0.006318
rs11657961	SEPT9	17	75405407	75405407	G	intron_variant	3.643	0.062798	0.867584	0.783504	0.960685	0.006326
rs3098947	SSH2	17	27971685	27971685	A	intron_variant	0.106	-0.474029	1.15246	1.04082	1.27608	0.006355
rs2135354	ANK2	4	114001887	114001887	A	intron_variant	3.818	0.073177	0.866238	0.781373	0.96032	0.006356
rs2053489	SGCZ	8	14516850	14516850	C	intron_variant	0.755	-0.191904	1.16875	1.04491	1.30726	0.006372
rs10822765	CTNNA3	10	67992812	67992812	A	intron_variant	2.967	0.021971	0.868078	0.784197	0.960933	0.006376
rs10168454	TNS1	2	218695848	218695848	A	intron_variant	0.823	-0.178921	1.17219	1.04575	1.31391	0.006384
rs10997002	CTNNA3	10	68002228	68002228	G	intron_variant	0.534	-0.243743	0.869168	0.785836	0.961335	0.00641
rs56127547	SGCZ	8	14527170	14527170	A	intron_variant	4.492	0.113589	1.16835	1.0447	1.30663	0.00642
rs10997675	CTNNA3	10	69261357	69261357	C	intron_variant	1.771	-0.064116	1.29882	1.07626	1.56741	0.006421
rs73796053	MAEA	4	1288376	1288376	A	intron_variant	0.673	-0.209138	1.34432	1.08672	1.66298	0.006421
rs111684617	CORO2B	15	68983440	68983440	A	intron_variant	3.273	0.040661	0.853527	0.761657	0.956479	0.00643
rs2571435	TNS1	2	218691759	218691759	T	intron_variant	4.347	0.10477	0.850118	0.756433	0.955406	0.006431
rs9836042	PHLDB2	3	111539893	111539893	A	intron_variant	0.186	-0.39628	1.19158	1.05047	1.35164	0.006432
rs35412971	CORO2B	15	68982443	68982443	A	intron_variant	2.322	-0.020631	0.854109	0.762498	0.956727	0.006462
rs66814227	CORO2B	15	68983214	68983214	A	intron_variant	9.6	0.523749	0.854109	0.762498	0.956727	0.006462
rs479278	WASF3	13	27242538	27242538	G	intron_variant	1.072	-0.139674	1.14693	1.03921	1.26583	0.006462
rs7315796	NOS1	12	117669217	117669217	C	intron_variant	5.271	0.162411	1.22913	1.05955	1.42586	0.006472
rs60196769	CLIP1	12	122886076	122886076	A	intron_variant	4.525	0.115571	1.24624	1.06365	1.46017	0.006476
rs17317521	SGCZ	8	14502508	14502508	G	intron_variant	2.026	-0.042811	0.83299	0.730329	0.950083	0.006484
rs4132333	TACC2	10	123888688	123888688	C	intron_variant	0.62	-0.221475	0.818299	0.708291	0.945392	0.006497
rs1838434	CTNNA2	2	80690495	80690495	G	intron_variant	5.062	0.149046	1.15945	1.04229	1.28978	0.006502
rs8024675	CORO2B	15	68979347	68979347	G	intron_variant	4.53	0.115881	0.862166	0.77484	0.959335	0.006506
rs2190779	ARHGAP26	5	142437930	142437930	A	intron_variant	0.014	-0.740031	1.35391	1.08852	1.68401	0.006506
rs11219971	PKNOX2	11	125079282	125079282	C	intron_variant	2.716	0.006088	0.850585	0.75701	0.955726	0.006513
rs56096813	TNS1	2	218717053	218717053	G	intron_variant	3.238	0.038589	1.15336	1.04072	1.27818	0.006518
rs11917714	NR1I2	3	119533346	119533346	A	intron_variant	0.468	-0.263281	1.18193	1.04786	1.33316	0.006524
rs670084	FLT1	13	29049784	29049784	A	intron_variant	6.142	0.220676	1.26824	1.06868	1.50507	0.006536
rs34232451	CORO2B	15	68985908	68985908	T	intron_variant	1.631	-0.076813	0.851108	0.757772	0.95594	0.006538
rs114327728	MAEA	4	1288491	1288491	C	intron_variant	2.297	-0.022411	1.34395	1.08611	1.66299	0.006543
rs73796055	MAEA	4	1288545	1288545	A	intron_variant	0.256	-0.351014	1.34395	1.08611	1.66299	0.006543
rs79680136	MAEA	4	1288481	1288481	C	intron_variant	3.839	0.074452	1.34395	1.08611	1.66299	0.006543
rs71489679	SVIL	10	29790391	29790391	G	intron_variant	2.815	0.012453	0.822063	0.713808	0.946736	0.006549
rs508001	CRTAC1	10	99754973	99754973	C	intron_variant	3.197	0.036077	1.2105	1.0548	1.38916	0.006552
rs13270646	SGCZ	8	14523817	14523817	A	intron_variant	8.35	0.39643	1.16889	1.04454	1.30803	0.006555
rs12488378	RAB5A	3	20022495	20022495	C	intron_variant	1.59	-0.080721	1.14974	1.03973	1.27138	0.006558
rs637909	PRKCE	2	45879610	45879610	G	intron_variant	8.173	0.380232	0.815627	0.704172	0.944721	0.006573
rs718265	DHCR24	1	55319902	55319902	G	synonymous_variant	11.43	0.7437	0.863282	0.776451	0.959825	0.006581
rs10503507	SGCZ	8	14519482	14519482	A	intron_variant	1.324	-0.108431	1.16736	1.04407	1.30521	0.006598
rs10927666	KAZN	1	15397077	15397077	A	downstream_gene_variant	0.576	-0.232511	1.23495	1.06058	1.43799	0.006598
rs35825162	SEPT9	17	75373188	75373188	A	intron_variant	4.7	0.126311	0.869304	0.785763	0.961728	0.006603
rs203797	ADCY10	1	167819529	167819529	G	intron_variant	5.323	0.165789	1.26105	1.06675	1.49075	0.006606
rs542098	WASF3	13	27158576	27158576	C	intron_variant	4.649	0.123219	1.14831	1.03927	1.26879	0.006608
rs10462970	TENM2	5	167226206	167226206	G	intron_variant	2.76	0.008923	1.19024	1.04968	1.34962	0.006619
rs11203651	SGCZ	8	14519107	14519107	A	intron_variant	0.993	-0.150883	1.16754	1.04404	1.30564	0.00663
rs2589577	MARK1	1	220752270	220752270	T	intron_variant	3.761	0.069805	1.16728	1.04398	1.30513	0.006631
rs4789452	SEPT9	17	75372850	75372850	A	intron_variant	3.69	0.065572	0.868045	0.783747	0.96141	0.006642
rs4618239	RAB5A	3	20022826	20022826	T	intron_variant	0.124	-0.452491	1.1827	1.04773	1.33506	0.00666
rs11200415	TACC2	10	123882530	123882530	A	intron_variant	5.19	0.157222	0.843381	0.745759	0.953782	0.006665
rs12050639	MYO1E	15	59597696	59597696	C	intron_variant	3.208	0.036727	1.34207	1.08516	1.6598	0.006665
rs11856582	CORO2B	15	68981596	68981596	T	intron_variant	8.391	0.400284	0.854561	0.762848	0.9573	0.006676
rs11857243	CORO2B	15	68981858	68981858	G	intron_variant	5.167	0.155737	0.854561	0.762848	0.9573	0.006676
rs17069646	TENM2	5	167452251	167452251	C	intron_variant	11.93	0.808643	1.16073	1.04225	1.29268	0.006678
rs747147	SEPT9	17	75399552	75399552	G	intron_variant	5.25	0.161037	0.872124	0.790004	0.96278	0.006709
rs111789763	CORO2B	15	69016042	69016042	C	intron_variant	2.504	-0.007957	0.847613	0.752133	0.955213	0.006714
rs2171059	ANK2	4	114001795	114001795	C	intron_variant	0.726	-0.19775	0.866191	0.780755	0.960976	0.006718
rs12578117	KRT80	12	52575791	52575791	A	intron_variant	0.416	-0.280453	1.23288	1.05972	1.43433	0.00672
rs10090479	SGCZ	8	14410632	14410632	G	intron_variant	2.434	-0.012767	0.864312	0.777819	0.960422	0.006731
rs1075457	SEPT9	17	75400737	75400737	T	intron_variant	7.424	0.316376	0.871504	0.788999	0.962636	0.006735
rs7379874	TENM2	5	167311569	167311569	G	intron_variant	6.059	0.214885	1.16576	1.04337	1.3025	0.006741
rs7814658	SGCZ	8	14508418	14508418	A	intron_variant	3.635	0.062345	0.836624	0.735364	0.951826	0.006742
rs11121848	MFN2	1	12067894	12067894	G	intron_variant	8.839	0.443465	0.864813	0.778573	0.960606	0.006747
rs208291	P2RX7	12	121594170	121594170	A	intron_variant,NMD_transcript_variant	0.042	-0.598044	1.25316	1.06441	1.47539	0.006756
rs67647276	CORO2B	15	68983386	68983386	T	intron_variant	0.042	-0.598861	0.854835	0.763124	0.957566	0.006767
rs4314996	TACC2	10	123886481	123886481	A	intron_variant	0.824	-0.178693	0.819317	0.709287	0.946416	0.006775
rs73069965	MAEA	4	1284236	1284236	T	intron_variant	7.114	0.292376	1.33968	1.08409	1.65553	0.006795
rs11756336	SYNJ2	6	158422595	158422595	C	intron_variant	2.358	-0.018033	0.86561	0.779735	0.960943	0.006798
rs10737811	ACTN2	1	236916352	236916352	A	intron_variant	2.728	0.006833	0.829698	0.724765	0.949824	0.006822
rs61944882	WASF3	13	27132323	27132323	T	intron_variant	11.3	0.727187	0.841509	0.742641	0.953539	0.006825
rs11617171	KLHL1	13	70540145	70540145	A	intron_variant	4.572	0.118456	0.8294	0.724305	0.949745	0.006828
rs13172326	RAI14	5	34704282	34704282	C	intron_variant	6.572	0.251444	0.860946	0.772455	0.959575	0.006832
rs28461743	SGCZ	8	14413351	14413351	G	intron_variant	2.873	0.016111	0.86403	0.777214	0.960544	0.006844
rs12424715	CLIP1	12	122897884	122897884	G	intron_variant	0.429	-0.276155	1.24441	1.06206	1.45807	0.006851
rs9390172	UTRN	6	144903517	144903517	C	upstream_gene_variant	4.396	0.107731	1.3484	1.08578	1.67453	0.006853
rs11258714	FRMD4A	10	13940234	13940234	A	intron_variant	2.071	-0.039249	0.851044	0.757163	0.956566	0.006854
rs10846839	CLIP1	12	122904459	122904459	A	intron_variant	2.194	-0.029916	1.24436	1.06202	1.458	0.00686
rs2235788	KAZN	1	15442795	15442795	C	non_coding_transcript_exon_variant	6.998	0.283641	1.14819	1.03876	1.26913	0.006861
rs2795492	CORO2A	9	100913376	100913376	G	intron_variant	5.035	0.147289	1.14497	1.03796	1.26301	0.006864
rs10996995	CTNNA3	10	67996986	67996986	C	intron_variant	4.535	0.116187	0.869259	0.785313	0.962178	0.006865
rs12763441	CTNNA3	10	68039090	68039090	G	intron_variant	6.821	0.270123	1.17656	1.04574	1.32375	0.006873
rs12763572	CTNNA3	10	68038937	68038937	A	intron_variant	2.402	-0.014948	1.17656	1.04574	1.32375	0.006873
rs4789454	SEPT9	17	75375199	75375199	G	intron_variant	2.631	0.000514	0.869842	0.7862	0.962382	0.006881
rs4758672	CLIP1	12	122898747	122898747	A	intron_variant	0.393	-0.28889	1.24415	1.06184	1.45776	0.006902
rs10822761	CTNNA3	10	67992587	67992587	A	intron_variant	4.563	0.117925	0.869351	0.785401	0.962275	0.006905
rs1462825	CTNNA3	10	67994134	67994134	A	intron_variant	4.568	0.118216	0.869351	0.785401	0.962275	0.006905
rs1599667	CTNNA3	10	67993535	67993535	G	intron_variant	5.431	0.172767	0.869351	0.785401	0.962275	0.006905
rs1473002	SGCZ	8	14504521	14504521	T	intron_variant	0.884	-0.168284	0.834833	0.732329	0.951684	0.006931
rs7848752	SMARCA2	9	2191976	2191976	A	intron_variant	6.204	0.225082	1.33942	1.08337	1.65599	0.006955
rs28880660	TEK	9	27175485	27175485	T	intron_variant	2.149	-0.03334	1.15311	1.03977	1.2788	0.006976
rs9842341	PHLDB2	3	111541640	111541640	A	intron_variant	10.19	0.590074	1.18919	1.04855	1.34869	0.006987
rs2403109	CDC42BPB	14	103482441	103482441	A	intron_variant	0.056	-0.560694	1.15165	1.03938	1.27605	0.006992
rs1819608	TRPC4	13	38434963	38434963	A	intron_variant	7.27	0.304346	0.823043	0.71442	0.948181	0.007016
rs11755075	CLIC5	6	45940007	45940007	T	intron_variant	1.549	-0.084773	0.865779	0.779664	0.961405	0.007027
rs12195695	AKAP12	6	151575526	151575526	A	intron_variant	7.518	0.32393	1.15345	1.03975	1.27957	0.007028
rs10997023	CTNNA3	10	68030218	68030218	A	intron_variant	3.61	0.060856	1.1766	1.04541	1.32425	0.00703
rs79137925	NRP1	10	33579185	33579185	G	intron_variant	9.155	0.475782	0.766507	0.631742	0.93002	0.007047
rs11684803	NGEF	2	233782533	233782533	A	intron_variant	0.371	-0.297403	1.20589	1.05239	1.38177	0.007052
rs861561	ERC2	3	55742838	55742838	A	intron_variant	2.863	0.015456	0.845807	0.748823	0.955352	0.007054
rs665146	PKNOX2	11	125072689	125072689	T	intron_variant	7.359	0.311253	1.148	1.03835	1.26921	0.007058
rs60403777	PARVB	22	44459609	44459609	A	intron_variant	0.044	-0.591204	0.822034	0.712826	0.947974	0.007063
rs17684167	AUTS2	7	70187836	70187836	A	intron_variant	0.298	-0.329181	1.25454	1.06377	1.47952	0.007064
rs7097837	ABI1	10	27121114	27121114	A	intron_variant	12.34	0.864506	1.18285	1.04683	1.33655	0.007071
rs55669067	SGCG	13	23760912	23760912	G	intron_variant	4.173	0.094365	0.836799	0.73506	0.952619	0.007078
rs2235785	KAZN	1	15443898	15443898	A	non_coding_transcript_exon_variant	0.017	-0.71727	1.1466	1.03796	1.26662	0.007084
rs72639888	KAZN	1	15404831	15404831	T	intron_variant	4.127	0.091599	1.23809	1.05988	1.44627	0.007089
rs9943190	KAZN	1	15395836	15395836	T	downstream_gene_variant	1.044	-0.143567	1.23137	1.05828	1.43277	0.007099
rs139109	PARVG	22	44571826	44571826	C	downstream_gene_variant	1.777	-0.06358	0.867075	0.781561	0.961944	0.007111
rs7073009	TACC2	10	123881856	123881856	G	intron_variant	3.356	0.045654	0.842464	0.743598	0.954475	0.007128
rs7378687	TENM2	5	167312196	167312196	C	intron_variant	0.356	-0.303303	1.16104	1.04139	1.29444	0.007144
rs34596832	SEPT9	17	75373170	75373170	T	intron_variant	6.551	0.249924	0.870475	0.78681	0.963036	0.00715
rs9315517	TRPC4	13	38435947	38435947	A	intron_variant	3.476	0.052861	0.823415	0.714737	0.948617	0.007152
rs4270713	TENM2	5	167218245	167218245	C	intron_variant	4.66	0.12385	1.15834	1.04071	1.28926	0.007155
rs2911499	TENM2	5	167210684	167210684	A	intron_variant	4.642	0.122747	1.15949	1.04098	1.29149	0.007161
rs78469550	FLT1	13	29024953	29024953	A	intron_variant	0.338	-0.310681	0.749553	0.607507	0.924812	0.00718
rs2795493	CORO2A	9	100915816	100915816	G	intron_variant	3.464	0.052131	1.14418	1.03719	1.2622	0.007184
rs2276707	NR1I2	3	119534153	119534153	G	intron_variant	6.759	0.265395	1.17851	1.04553	1.32839	0.007184
rs11970891	AUTS2	7	70174823	70174823	A	intron_variant	6.353	0.235632	1.25385	1.06323	1.47863	0.007189
rs2352150	TIAM2	6	155472539	155472539	C	intron_variant	3.907	0.078463	1.14308	1.03689	1.26015	0.0072
rs17548396	WASF3	13	27260831	27260831	T	3_prime_UTR_variant	0.143	-0.432646	0.845506	0.748127	0.95556	0.007202
rs59481133	PARVB	22	44460289	44460289	G	intron_variant	1.09	-0.137244	0.82207	0.712614	0.948337	0.007212
rs1911472	CTNNA3	10	68009598	68009598	A	intron_variant	0.003	-0.947211	0.868176	0.783121	0.962468	0.007222
rs3650	SEPT9	17	75415835	75415835	C	intron_variant	3.667	0.064258	0.869292	0.784858	0.96281	0.007226
rs62226381	PARVB	22	44407326	44407326	T	intron_variant	1.583	-0.081404	0.842043	0.742795	0.954552	0.007228
rs11618596	KLHL1	13	70539929	70539929	A	intron_variant	3.089	0.029525	0.830518	0.725274	0.951034	0.007243
rs2961552	BCL2L14	12	12249976	12249976	A	intron_variant	1.853	-0.056978	0.85485	0.762409	0.958499	0.007249
rs10508467	FRMD4A	10	13869090	13869090	C	intron_variant	0.066	-0.537892	1.15304	1.03923	1.27933	0.007256
rs3742869	PLEKHH1	14	68022414	68022414	T	intron_variant	4.894	0.138412	1.20586	1.05184	1.38242	0.00727
rs61945648	WASF3	13	27248443	27248443	G	intron_variant	0.481	-0.259261	0.845599	0.748149	0.955741	0.007278
rs6458478	CLIC5	6	45880937	45880937	G	intron_variant	0.74	-0.194806	0.873794	0.791832	0.96424	0.007278
rs936025	MYH14	19	50740924	50740924	A	intron_variant	1.71	-0.069567	1.18997	1.04797	1.35121	0.00732
rs10762045	CTNNA3	10	68034558	68034558	G	intron_variant	2.484	-0.009304	1.17508	1.04439	1.32214	0.007336
rs4609495	CTNNA3	10	68030945	68030945	T	intron_variant	2.879	0.016456	1.17508	1.04439	1.32214	0.007336
rs2161967	TNS1	2	218680529	218680529	G	intron_variant	5.526	0.178979	1.14898	1.03806	1.27174	0.007353
rs10829124	ABI1	10	27144879	27144879	A	intron_variant	1.451	-0.094719	1.18423	1.04653	1.34005	0.007355
rs11755415	SYNJ2	6	158422590	158422590	T	intron_variant	0.107	-0.473276	0.866052	0.779624	0.962061	0.007356
rs4746558	CTNNA3	10	67982424	67982424	G	intron_variant	1.591	-0.080675	0.869952	0.785701	0.963237	0.007363
rs10031423	PDLIM5	4	95583827	95583827	T	intron_variant	0.16	-0.416706	0.87146	0.788049	0.963699	0.007371
rs17548496	WASF3	13	27263372	27263372	A	downstream_gene_variant	0.225	-0.36951	0.845896	0.748449	0.956029	0.007377
rs7908572	FRMD4A	10	13944765	13944765	A	intron_variant	0.203	-0.38365	0.846266	0.749014	0.956145	0.007379
rs74345097	FMN1	15	33302911	33302911	C	intron_variant	4.033	0.085987	1.29062	1.07094	1.55537	0.00738
rs34511075	PTK2B	8	27240698	27240698	G	intron_variant	3.301	0.042397	1.1458	1.03723	1.26574	0.007385
rs12244384	CTNNA3	10	69227298	69227298	C	intron_variant	7.702	0.339158	1.28201	1.06899	1.53748	0.007388
rs11636646	CORO2B	15	68985181	68985181	C	intron_variant	3.828	0.073783	0.861267	0.772081	0.960754	0.007426
rs4899272	ACTN1	14	69392264	69392264	C	intron_variant	9.317	0.492934	0.870793	0.786927	0.963596	0.007429
rs7216116	SEPT9	17	75405078	75405078	T	intron_variant	0.042	-0.599059	0.870141	0.785901	0.963411	0.007434
rs7216155	SEPT9	17	75405155	75405155	G	intron_variant	0.607	-0.224598	0.870141	0.785901	0.963411	0.007434
rs10503511	SGCZ	8	14524823	14524823	A	intron_variant	1.66	-0.074149	1.16566	1.04192	1.30409	0.00744
rs11990504	SGCZ	8	14524980	14524980	T	intron_variant	1.843	-0.057872	1.16566	1.04192	1.30409	0.00744
rs11991362	SGCZ	8	14525427	14525427	T	intron_variant	2.384	-0.016215	1.16566	1.04192	1.30409	0.00744
rs77602473	EML6	2	55184781	55184781	C	intron_variant	1.905	-0.052613	0.765862	0.629994	0.931033	0.007441
rs61954427	CLIP1	12	122878058	122878058	A	intron_variant	7.077	0.289627	1.24162	1.05967	1.45482	0.007448
rs17265047	DNM2	19	10913354	10913354	G	intron_variant	4.327	0.103603	0.84865	0.752557	0.957012	0.007453
rs12713259	SPTBN1	2	54718022	54718022	C	intron_variant	3.834	0.074176	0.845125	0.747141	0.955958	0.007459
rs10822764	CTNNA3	10	67992690	67992690	G	intron_variant	1.81	-0.060648	0.871451	0.78791	0.96385	0.007465
rs11258653	FRMD4A	10	13869156	13869156	A	intron_variant	1.049	-0.142853	1.15205	1.0386	1.27788	0.007465
rs7668719	MAEA	4	1300258	1300258	G	intron_variant	2.913	0.018584	1.32794	1.07882	1.63457	0.007472
rs11057894	CLIP1	12	122876202	122876202	G	intron_variant	3.909	0.078583	1.24143	1.0595	1.45459	0.007492
rs9658525	NOS1	12	117659753	117659753	T	intron_variant	0.037	-0.617282	1.23541	1.05811	1.44243	0.007497
rs17046514	EML6	2	55185862	55185862	A	intron_variant	0.212	-0.37797	0.767487	0.632195	0.931734	0.007498
rs312910	SEPT9	17	75413961	75413961	C	intron_variant	1.742	-0.066702	0.866685	0.780393	0.962518	0.007513
rs7069841	ACTA2	10	90741955	90741955	C	intron_variant	0.083	-0.508178	0.873784	0.791505	0.964616	0.007513
rs7082720	ACTA2	10	90742049	90742049	T	intron_variant	0.273	-0.341777	0.873784	0.791505	0.964616	0.007513
rs904657	NOS1	12	117665599	117665599	A	intron_variant	1.415	-0.098459	1.2228	1.05514	1.41709	0.007525
rs57234041	CORO2B	15	68984269	68984269	G	intron_variant	4.534	0.116126	0.856553	0.76463	0.959526	0.007527
rs11676261	CTNNA2	2	80695327	80695327	A	intron_variant	6.261	0.229085	1.15364	1.03887	1.28108	0.007528
rs10513696	TNIK	3	171077737	171077737	T	intron_variant	14.38	1.18926	1.31387	1.07553	1.60502	0.007534
rs34065281	CORO2B	15	68990072	68990072	A	intron_variant	11.02	0.690754	0.853938	0.760564	0.958776	0.007545
rs1056773	PDLIM5	4	95586015	95586015	A	3_prime_UTR_variant	1.187	-0.124572	0.870826	0.786805	0.963819	0.00756
rs12664819	UTRN	6	144861040	144861040	A	intron_variant	0.042	-0.597883	1.34709	1.08257	1.67625	0.007573
rs2301063	PGM1	1	64061522	64061522	G	intron_variant	11.42	0.742494	1.18308	1.04577	1.33841	0.007577
rs3850637	PGM1	1	64061137	64061137	T	intron_variant	4.686	0.125473	1.18308	1.04577	1.33841	0.007577
rs2053493	SGCZ	8	14521397	14521397	G	intron_variant	5.096	0.151193	1.16389	1.04123	1.301	0.007578
rs28495181	SPTB	14	65291798	65291798	G	upstream_gene_variant	1.78	-0.063315	1.17389	1.04359	1.32047	0.007585
rs61945623	WASF3	13	27235088	27235088	A	intron_variant	6.585	0.252406	0.846212	0.748607	0.956543	0.00759
rs11203624	SGCZ	8	14398365	14398365	G	intron_variant	1.89	-0.053832	0.867347	0.781312	0.962856	0.007598
rs73166014	WASF3	13	27141966	27141966	G	intron_variant	4.625	0.12172	0.843866	0.744995	0.955859	0.007601
rs13246215	AUTS2	7	70192080	70192080	T	intron_variant	8.765	0.436109	1.25322	1.06181	1.47915	0.00762
rs12495787	TNIK	3	171081370	171081370	C	intron_variant	8.868	0.446424	1.31146	1.0747	1.60038	0.007621
rs11657725	SEPT9	17	75405501	75405501	C	intron_variant	0.402	-0.285662	0.870476	0.786172	0.963821	0.007624
rs1926197	ACTA2	10	90748626	90748626	G	upstream_gene_variant	7.468	0.319858	0.874524	0.792509	0.965027	0.007635
rs9603267	TRPC4	13	38439915	38439915	C	intron_variant	1.402	-0.099807	0.824894	0.716094	0.950224	0.007659
rs879732	BCL2L14	12	12240199	12240199	T	synonymous_variant	3.604	0.060472	1.14705	1.037	1.26878	0.007693
rs1475034	ACTN1	14	69340760	69340760	T	downstream_gene_variant	5.878	0.202477	1.16564	1.04139	1.30472	0.007711
rs10432464	STK39	2	169024826	169024826	A	intron_variant	0.046	-0.587489	0.847759	0.750798	0.957242	0.007712
rs4667562	STK39	2	169025063	169025063	A	intron_variant	0.057	-0.557373	0.847759	0.750798	0.957242	0.007712
rs11679296	NGEF	2	233789295	233789295	G	intron_variant	4.745	0.129125	1.19748	1.04883	1.36719	0.007715
rs11134483	TENM2	5	167426641	167426641	T	intron_variant	1.747	-0.066198	1.14953	1.03754	1.27362	0.007724
rs964338	SGCZ	8	14500613	14500613	T	intron_variant	2.247	-0.026023	1.18766	1.04649	1.34787	0.007742
rs667222	DHCR24	1	55318108	55318108	T	intron_variant	0.037	-0.61389	0.866309	0.779473	0.962817	0.007759
rs61954425	CLIP1	12	122873261	122873261	A	intron_variant	0.264	-0.346533	1.24074	1.0586	1.45421	0.00776
rs6926401	DTNBP1	6	15586009	15586009	C	intron_variant	11.9	0.805064	0.741201	0.594555	0.924016	0.007771
rs203798	ADCY10	1	167819603	167819603	A	intron_variant	9.896	0.557046	1.25614	1.06202	1.48574	0.007773
rs34161654	CORO2B	15	69000163	69000163	G	intron_variant	2.066	-0.039678	0.853451	0.759475	0.959057	0.007777
rs17434682	P2RX7	12	121579412	121579412	C	intron_variant,NMD_transcript_variant	4.072	0.088293	1.26821	1.06465	1.51068	0.007788
rs36088681	CORO2B	15	68981966	68981966	T	intron_variant	4.393	0.107562	0.856778	0.764598	0.960072	0.007794
rs2546951	TENM2	5	167431648	167431648	G	intron_variant	7.298	0.306468	1.15292	1.03818	1.28033	0.007816
rs75274319	KLHL1	13	70512406	70512406	T	intron_variant	0.725	-0.197847	0.801649	0.681145	0.943471	0.007827
rs12436622	PLEKHH1	14	68021786	68021786	T	intron_variant	0.329	-0.315	1.20298	1.04984	1.37846	0.007827
rs13117476	MAEA	4	1334721	1334721	C	downstream_gene_variant	3.131	0.032061	0.872361	0.788848	0.964716	0.007839
rs61945625	WASF3	13	27235621	27235621	A	intron_variant	1.045	-0.143443	0.846815	0.749147	0.957216	0.007846
rs4661570	KAZN	1	15381694	15381694	T	intron_variant	0.588	-0.22932	1.24983	1.06037	1.47314	0.007858
rs13252442	SGCZ	8	14509168	14509168	A	intron_variant	6.283	0.230641	1.17251	1.04272	1.31847	0.00786
rs10764646	ABI1	10	27120378	27120378	A	intron_variant	0.868	-0.170995	1.18003	1.04446	1.33319	0.007861
rs7145390	ACTN1	14	69354541	69354541	A	intron_variant	9.726	0.537826	1.26792	1.06437	1.5104	0.007863
rs6544512	EML4	2	42427209	42427209	A	intron_variant	1.549	-0.084762	1.13975	1.03496	1.25516	0.007873
rs4403977	FRMD6	14	52149648	52149648	T	intron_variant	3.904	0.078302	0.869624	0.784488	0.964001	0.00789
rs4869723	AKAP12	6	151579432	151579432	T	intron_variant	15.24	1.36954	1.13925	1.03479	1.25426	0.007903
rs12915435	CORO2B	15	69008227	69008227	G	intron_variant	3.355	0.045644	0.853384	0.75918	0.959277	0.007909
rs3738234	ADCY10	1	167802068	167802068	G	intron_variant	2.444	-0.012063	0.854825	0.761398	0.959716	0.007918
rs10115765	SMARCA2	9	2048548	2048548	A	intron_variant	2.243	-0.026316	1.15634	1.03879	1.2872	0.007929
rs723975	EML6	2	55092926	55092926	A	intron_variant	0.151	-0.424985	0.778869	0.64766	0.93666	0.007943
rs312866	SEPT9	17	75366461	75366461	C	intron_variant	0.67	-0.209776	1.18749	1.046	1.3481	0.007951
rs11134485	TENM2	5	167443348	167443348	G	intron_variant	2.936	0.020055	1.15139	1.03758	1.27768	0.007956
rs17434809	P2RX7	12	121585228	121585228	C	intron_variant,NMD_transcript_variant	7.416	0.315713	1.2683	1.0641	1.51168	0.007978
rs4668038	STK39	2	169024763	169024763	T	intron_variant	3.297	0.042145	0.84896	0.752246	0.958108	0.007983
rs61806964	ADCY10	1	167783951	167783951	A	intron_variant	10.33	0.606988	1.21597	1.05243	1.40492	0.007986
rs2164449	SEPT9	17	75401190	75401190	A	intron_variant	6.015	0.211821	0.874376	0.791818	0.965541	0.007996
rs12868998	WASF3	13	27234550	27234550	G	intron_variant	0.124	-0.452205	1.14336	1.0356	1.26233	0.008007
rs17450356	WASF3	13	27236063	27236063	T	intron_variant	0.992	-0.151125	1.14336	1.0356	1.26233	0.008007
rs10819406	SPTAN1	9	131317401	131317401	A	intron_variant	0.902	-0.165223	1.24221	1.05826	1.45813	0.008007
rs3925081	PHLDB2	3	111556141	111556141	T	intron_variant	0.208	-0.380332	1.15073	1.0373	1.27656	0.008026
rs11097435	PDLIM5	4	95583079	95583079	C	intron_variant	2.502	-0.008105	0.871204	0.786787	0.96468	0.00803
rs10754582	ACTN2	1	236916230	236916230	A	intron_variant	1.423	-0.097628	0.833477	0.728468	0.953624	0.008039
rs9599142	PCDH9	13	67321260	67321260	T	intron_variant	0.929	-0.160765	1.14891	1.03685	1.27309	0.00804
rs77363045	ANK2	4	113995369	113995369	T	intron_variant	1.396	-0.100489	0.802477	0.681968	0.944282	0.008053
rs7532533	ACTN2	1	236926643	236926643	C	3_prime_UTR_variant	7.856	0.35222	1.20566	1.04992	1.3845	0.008057
rs12375353	SGCZ	8	14416142	14416142	G	intron_variant	5.253	0.161235	0.866955	0.780087	0.963495	0.008058
rs2178442	MAEA	4	1284741	1284741	T	intron_variant	6.808	0.269152	1.33079	1.07727	1.64397	0.008061
rs4974586	MAEA	4	1284732	1284732	C	intron_variant	2.735	0.007299	1.33079	1.07727	1.64397	0.008061
rs55875205	MAEA	4	1284515	1284515	C	intron_variant	11.49	0.750691	1.33079	1.07727	1.64397	0.008061
rs17434731	P2RX7	12	121583993	121583993	T	intron_variant,NMD_transcript_variant	2.818	0.012658	1.26786	1.06373	1.51116	0.008072
rs4644441	CLIC4	1	25126077	25126077	A	intron_variant	2.442	-0.012209	1.16046	1.03948	1.29551	0.00808
rs7973360	P2RX7	12	121584681	121584681	T	intron_variant,NMD_transcript_variant	1.197	-0.123367	1.26779	1.06367	1.51107	0.008086
rs1459748	DCLK2	4	151158031	151158031	T	intron_variant	12.11	0.833309	1.31384	1.07358	1.60786	0.008088
rs7331436	WASF3	13	27193886	27193886	T	intron_variant	0.855	-0.173167	0.848875	0.751959	0.958282	0.008092
rs1926199	ACTA2	10	90746660	90746660	T	upstream_gene_variant	6.607	0.254089	0.875306	0.793161	0.965958	0.008094
rs1926200	ACTA2	10	90746533	90746533	A	upstream_gene_variant	0.373	-0.296647	0.875306	0.793161	0.965958	0.008094
rs1926201	ACTA2	10	90746360	90746360	C	upstream_gene_variant	0.875	-0.169724	0.875306	0.793161	0.965958	0.008094
rs10006789	MAEA	4	1330333	1330333	C	intron_variant	3.914	0.078894	1.19049	1.04637	1.35447	0.008105
rs12909503	CORO2B	15	68989421	68989421	C	intron_variant	1.008	-0.148721	0.855035	0.761452	0.96012	0.008111
rs61988250	PLEKHH1	14	68028125	68028125	A	intron_variant	0.065	-0.541473	1.20207	1.04898	1.3775	0.008113
rs34596906	WASF3	13	27237132	27237132	A	intron_variant	0.624	-0.22039	1.1431	1.03534	1.26206	0.008123
rs79316643	MFN2	1	12068589	12068589	G	intron_variant	0.723	-0.19833	0.86863	0.782624	0.964088	0.008126
rs57806151	CTNNA2	2	80701498	80701498	G	intron_variant	0.599	-0.226559	1.15186	1.03739	1.27896	0.00813
rs7070725	CTNNA3	10	69003746	69003746	A	intron_variant	5.795	0.19682	1.15705	1.03856	1.28904	0.008151
rs10764647	ABI1	10	27120459	27120459	A	intron_variant	0.792	-0.184666	1.17901	1.04358	1.33202	0.008183
rs11258713	FRMD4A	10	13937636	13937636	T	intron_variant	2.672	0.003238	0.849567	0.752888	0.95866	0.008188
rs2117924	SEPT9	17	75401310	75401310	T	intron_variant	0.111	-0.467534	0.874765	0.79219	0.965948	0.008191
rs3751398	FLT1	13	29041007	29041007	T	intron_variant	0.078	-0.515684	0.755742	0.614089	0.93007	0.008197
rs12478908	CTNNA2	2	80700369	80700369	G	intron_variant	5.453	0.174247	1.15169	1.03723	1.27877	0.008199
rs9827362	PHLDB2	3	111563253	111563253	A	intron_variant	0.251	-0.354012	1.15535	1.03808	1.28587	0.008199
rs9512306	WASF3	13	27230090	27230090	T	intron_variant	6.755	0.265149	0.847559	0.749767	0.958107	0.008206
rs10033326	PDLIM5	4	95526241	95526241	A	intron_variant	2.01	-0.044092	0.871171	0.786512	0.964944	0.008206
rs399419	FRMPD2	10	49465775	49465775	T	intron_variant	6.807	0.269055	1.30085	1.07042	1.58088	0.008208
rs67447085	PARVB	22	44456841	44456841	T	intron_variant	3.997	0.083827	0.826419	0.717486	0.951891	0.008219
rs10997427	CTNNA3	10	68639036	68639036	T	intron_variant	4.773	0.130838	0.870855	0.785984	0.964891	0.008231
rs9806337	FMN1	15	33304134	33304134	T	intron_variant	0.781	-0.186763	1.28242	1.0664	1.54221	0.008232
rs672394	DHCR24	1	55314330	55314330	C	downstream_gene_variant	2.133	-0.034499	0.869354	0.783621	0.964466	0.008235
rs4728289	HIP1	7	75348505	75348505	A	intron_variant	0.855	-0.173205	0.869238	0.78343	0.964443	0.008241
rs67844713	CORO2B	15	69004590	69004590	G	intron_variant	3.147	0.033039	0.854735	0.760794	0.960276	0.00825
rs10829077	ABI1	10	27117701	27117701	G	intron_variant	5.299	0.164215	1.17884	1.04337	1.3319	0.008269
rs11126768	CTNNA2	2	80703636	80703636	A	intron_variant	0.549	-0.239564	1.15468	1.03781	1.28472	0.00827
rs1916375	CTNNA3	10	68645433	68645433	C	intron_variant	16.76	1.6952	0.87134	0.786665	0.965129	0.008296
rs454845	SEPT9	17	75389416	75389416	T	intron_variant	4.377	0.106595	1.17371	1.04214	1.3219	0.008299
rs41269409	KAZN	1	15388197	15388197	A	intron_variant	11.13	0.705578	1.24494	1.05802	1.4649	0.008321
rs2410188	SGCZ	8	14256946	14256946	A	intron_variant	1.678	-0.072461	0.759978	0.619847	0.93179	0.008323
rs2289332	KNSTRN	15	40683780	40683780	A	intron_variant	0.407	-0.283833	1.14002	1.03427	1.25659	0.008346
rs1387983	SYNPO2	4	119899664	119899664	A	intron_variant	9.667	0.531178	0.811823	0.695323	0.947842	0.008363
rs10749448	TACC2	10	123886801	123886801	A	intron_variant	4.954	0.142171	0.856207	0.762923	0.960896	0.008363
rs2578598	ARHGAP26	5	142425288	142425288	C	intron_variant	0.721	-0.198709	1.1555	1.03783	1.28651	0.008366
rs73181222	PARVB	22	44460017	44460017	A	intron_variant	0.216	-0.375049	0.825221	0.715424	0.951868	0.008378
rs11782190	PTK2B	8	27239258	27239258	T	intron_variant	1.378	-0.102467	1.14275	1.03486	1.2619	0.008378
rs61985046	TRIM9	14	51512630	51512630	A	intron_variant	4.645	0.122979	0.853592	0.758831	0.960185	0.008389
rs7277623	DSCAM	21	41438418	41438418	C	intron_variant	5.673	0.188687	0.870847	0.785762	0.965144	0.008398
rs79192441	FLT1	13	28916802	28916802	A	intron_variant	1.018	-0.147271	0.801005	0.679191	0.944667	0.008399
rs6651373	SGCZ	8	14501110	14501110	G	intron_variant	6.809	0.269201	1.1861	1.04475	1.34657	0.008404
rs150312507	RAB5A	3	20012644	20012644	A	intron_variant	1.508	-0.088875	1.17498	1.04222	1.32465	0.008406
rs34884077	RAC1	7	6421594	6421594	G	intron_variant	3.046	0.026874	1.17206	1.04155	1.31893	0.008409
rs4693741	ARHGAP24	4	86752804	86752804	T	intron_variant	3.01	0.024618	1.17993	1.04332	1.33443	0.008418
rs17229055	FMN1	15	33298235	33298235	C	intron_variant	3.679	0.064931	1.2777	1.06477	1.53321	0.008439
rs1797646	BCL2L14	12	12251761	12251761	G	intron_variant	8.324	0.394033	0.858872	0.766958	0.9618	0.008445
rs7327860	WASF3	13	27263728	27263728	A	downstream_gene_variant	0.07	-0.529876	1.14229	1.03464	1.26114	0.008447
rs10822750	CTNNA3	10	67971054	67971054	G	intron_variant	7.43	0.316814	1.16037	1.0388	1.29617	0.008454
rs7520101	KAZN	1	14346629	14346629	G	intergenic_variant	0.228	-0.367367	0.832493	0.726324	0.954181	0.008461
rs10106402	SGCZ	8	14408439	14408439	C	intron_variant	0.293	-0.331421	0.868403	0.781837	0.964555	0.008466
rs56886052	CTNNA2	2	79857915	79857915	T	intron_variant	0.356	-0.303148	1.24392	1.05742	1.46332	0.008466
rs7082101	ACTA2	10	90741615	90741615	A	intron_variant	4.078	0.088681	0.875437	0.792913	0.966549	0.008468
rs61776521	MFN2	1	12068451	12068451	A	intron_variant	0.993	-0.150888	0.867905	0.781033	0.964439	0.008483
rs11057832	CLIP1	12	122868243	122868243	A	upstream_gene_variant	8.477	0.408372	1.23775	1.05599	1.4508	0.008498
rs13253156	SGCZ	8	14407180	14407180	G	intron_variant	1.789	-0.062493	0.868455	0.781871	0.964628	0.008504
rs28668167	CDC42BPB	14	103438939	103438939	T	intron_variant	0.359	-0.302203	1.31576	1.07253	1.61414	0.008519
rs7094686	SVIL	10	29780505	29780505	A	intron_variant	0.359	-0.30213	1.2325	1.05478	1.44016	0.008523
rs9804395	ABI1	10	27120097	27120097	C	intron_variant	0.805	-0.182241	1.17813	1.0427	1.33115	0.008527
rs12547518	SGCZ	8	14493685	14493685	C	intron_variant	1.397	-0.100443	1.14822	1.03588	1.27274	0.008529
rs4398451	RAB5A	3	20010886	20010886	C	intron_variant	1.815	-0.060216	1.1427	1.0346	1.26211	0.008536
rs13429882	PRKCE	2	45915064	45915064	A	intron_variant	7.604	0.330927	1.35241	1.07998	1.69357	0.008546
rs815441	ERC2	3	55738381	55738381	A	intron_variant	17	1.73438	0.839711	0.737214	0.95646	0.00855
rs10925212	ACTN2	1	236913015	236913015	T	intron_variant	0.416	-0.280721	1.18097	1.04329	1.3368	0.008551
rs12246575	CTNNA3	10	69228283	69228283	T	intron_variant	3.965	0.081955	1.27691	1.06421	1.53211	0.008571
rs10788248	TACC2	10	123886589	123886589	T	intron_variant	5.856	0.200971	0.856643	0.763309	0.961389	0.008581
rs4661573	KAZN	1	15403344	15403344	T	intron_variant	0.903	-0.165087	1.23091	1.05429	1.43712	0.008581
rs7679888	DCLK2	4	151144170	151144170	G	intron_variant	2.327	-0.020285	1.29436	1.06786	1.56891	0.008583
rs2961554	BCL2L14	12	12250145	12250145	C	intron_variant	4.25	0.098963	0.859388	0.767577	0.96218	0.008585
rs3820861	STK39	2	169016450	169016450	G	intron_variant	3.006	0.024428	0.839406	0.736694	0.956439	0.008586
rs6475447	SMARCA2	9	2058133	2058133	C	intron_variant	6.489	0.245381	1.15107	1.03644	1.27838	0.008586
rs12705090	TRIP6	7	100467700	100467700	A	intron_variant	4.366	0.105939	0.833538	0.727725	0.954735	0.008587
rs3770364	CTNNA2	2	80847702	80847702	G	intron_variant	7.719	0.340581	1.24555	1.05741	1.46718	0.008604
rs1209197	CLIC5	6	45939146	45939146	C	intron_variant	3.466	0.052253	0.869048	0.782673	0.964955	0.008609
rs78861477	FMN1	15	33300652	33300652	A	intron_variant	10.26	0.598837	1.27976	1.0647	1.53826	0.00861
rs10997601	CTNNA3	10	69030569	69030569	A	intron_variant	4.236	0.09811	1.24771	1.05786	1.47165	0.008611
rs10997604	CTNNA3	10	69033061	69033061	C	intron_variant	2.085	-0.038182	1.24771	1.05786	1.47165	0.008611
rs34553646	CTNNA3	10	69034777	69034777	A	intron_variant	4.964	0.142804	1.24771	1.05786	1.47165	0.008611
rs11844527	TRIM9	14	51516370	51516370	A	intron_variant	1.456	-0.094111	0.851331	0.755023	0.959923	0.008612
rs11070269	KNSTRN	15	40680682	40680682	A	intron_variant	2.244	-0.026276	1.13976	1.0338	1.25659	0.008615
rs1037009	CTNNA2	2	80693934	80693934	C	intron_variant	9.299	0.490916	1.1514	1.03647	1.27907	0.008616
rs17585531	FRMD6	14	52012835	52012835	G	intron_variant	7.136	0.294061	0.82956	0.721621	0.953644	0.008622
rs11057934	CLIP1	12	122881563	122881563	T	intron_variant	8.071	0.371118	1.23667	1.05544	1.44903	0.008624
rs2839856	KAZN	1	15387443	15387443	G	intron_variant	0.762	-0.190432	1.24483	1.0572	1.46577	0.008625
rs7085384	CTNNA3	10	69029763	69029763	A	intron_variant	19.65	2.04296	1.2471	1.05767	1.47047	0.008633
rs112183721	ACTN1	14	69348924	69348924	G	intron_variant	3.585	0.059369	1.26378	1.06111	1.50517	0.008681
rs13166995	TENM2	5	167222671	167222671	A	intron_variant	3.397	0.048131	1.15478	1.03712	1.28578	0.008688
rs10796134	FRMD4A	10	13875106	13875106	C	intron_variant	0.016	-0.725508	1.14223	1.03422	1.26153	0.008711
rs1630467	BCL2L14	12	12250634	12250634	A	intron_variant	5.774	0.195389	0.859939	0.768272	0.962542	0.008712
rs7836644	SGCZ	8	14538172	14538172	A	intron_variant	1.133	-0.131449	1.16173	1.03864	1.29941	0.008721
rs3825723	PLEKHH1	14	68024134	68024134	T	missense_variant,splice_region_variant	33	4.35501	1.20002	1.04719	1.37516	0.008723
rs9512310	WASF3	13	27232564	27232564	G	intron_variant	0.305	-0.325896	0.848719	0.750822	0.959379	0.008729
rs1786921	CTNNA3	10	67709586	67709586	A	intron_variant,non_coding_transcript_variant	3.669	0.064377	0.864542	0.775448	0.963873	0.008731
rs11057810	CLIP1	12	122862697	122862697	C	intron_variant	1.497	-0.089924	1.23677	1.05516	1.44964	0.008742
rs10749440	TACC2	10	123868583	123868583	C	intron_variant	7.482	0.320971	0.811525	0.69425	0.94861	0.008747
rs78490974	ACTN1	14	69346924	69346924	T	intron_variant	6.313	0.232788	1.22896	1.05345	1.4337	0.00875
rs77607540	KLHL1	13	70533532	70533532	T	intron_variant	5.007	0.145515	0.80286	0.681333	0.946063	0.008756
rs937553	PHLDB2	3	111563334	111563334	T	intron_variant	7.432	0.317033	1.15025	1.03596	1.27715	0.008769
rs10934114	PHLDB2	3	111562805	111562805	A	intron_variant	0.069	-0.533139	1.14839	1.03553	1.27356	0.008772
rs7591588	CTNNA2	2	80859367	80859367	C	intron_variant	5.183	0.156757	1.27883	1.06403	1.53699	0.008772
rs9512312	WASF3	13	27233780	27233780	T	intron_variant	4.45	0.111011	0.848819	0.750913	0.959492	0.008777
rs17299177	SGCZ	8	14215888	14215888	T	intron_variant	0.119	-0.458255	0.732111	0.579851	0.924352	0.008779
rs7765924	DTNBP1	6	15574266	15574266	T	intron_variant	4.059	0.087527	0.8533	0.757851	0.960771	0.008779
rs16854951	STK39	2	169017369	169017369	T	intron_variant	8.117	0.375161	0.839768	0.736953	0.956926	0.008791
rs35280473	ADCY10	1	167816417	167816417	A	intron_variant	0.473	-0.26155	0.804188	0.683205	0.946596	0.008816
rs12626815	DSCAM	21	41994933	41994933	T	intron_variant	2.241	-0.02645	0.752907	0.60883	0.93108	0.008838
rs9480071	TIAM2	6	155472349	155472349	T	intron_variant	0.658	-0.212567	1.13923	1.03334	1.25596	0.008838
rs997376	CTNNA3	10	69245545	69245545	A	intron_variant	12.36	0.867535	1.21932	1.05115	1.4144	0.00884
rs77764429	KLHL1	13	70514537	70514537	T	intron_variant	1.707	-0.069815	0.804412	0.683489	0.946727	0.008845
rs9658517	NOS1	12	117661748	117661748	T	intron_variant	0.224	-0.36979	1.24776	1.05721	1.47264	0.008861
rs12883810	PLEKHH1	14	68032235	68032235	T	intron_variant	0.219	-0.372941	1.20033	1.04694	1.3762	0.008874
rs10829123	ABI1	10	27144878	27144878	A	intron_variant	2.212	-0.028604	1.17854	1.04209	1.33286	0.008898
rs11712340	OSBPL10	3	32005016	32005016	A	intron_variant	8.861	0.445666	0.841929	0.74012	0.957743	0.008899
rs10996987	CTNNA3	10	67984531	67984531	C	intron_variant	0.967	-0.154873	0.873551	0.789414	0.966655	0.008906
rs2394198	CTNNA3	10	67985087	67985087	C	intron_variant	2.958	0.021397	0.873551	0.789414	0.966655	0.008906
rs312853	SEPT9	17	75406045	75406045	G	intron_variant	0.487	-0.257469	0.875535	0.792545	0.967214	0.008912
rs74001206	LRRFIP1	2	238553843	238553843	G	intron_variant	3.536	0.056432	0.782467	0.6511	0.94034	0.008914
rs1109376	DNM2	19	10914829	10914829	A	intron_variant	4.3	0.101962	0.852382	0.756247	0.960738	0.008914
rs7922066	CRTAC1	10	99785636	99785636	G	intron_variant	16.24	1.59416	1.17115	1.04041	1.31832	0.008914
rs17525767	P2RX7	12	121588125	121588125	T	intron_variant,NMD_transcript_variant	0.287	-0.334448	1.26333	1.06037	1.50514	0.008916
rs6475529	SMARCA2	9	2136312	2136312	T	intron_variant	0.443	-0.271259	1.21045	1.04905	1.39669	0.008919
rs9510622	SGCG	13	23774923	23774923	A	intron_variant	2.309	-0.021528	0.874923	0.791567	0.967058	0.008921
rs9384282	TIAM2	6	155407790	155407790	A	upstream_gene_variant	5.074	0.149757	0.851092	0.754235	0.960388	0.008923
rs1397292	SGCZ	8	14505154	14505154	C	intron_variant	8.706	0.430309	1.18248	1.04287	1.34076	0.008941
rs12898318	CORO2B	15	69014925	69014925	C	intron_variant	7.956	0.360929	0.853305	0.757636	0.961054	0.008947
rs11903944	CTNNA2	2	80700136	80700136	G	intron_variant	0.108	-0.471602	1.14929	1.03544	1.27565	0.008955
rs79925987	TNIK	3	170992068	170992068	A	intron_variant	2.281	-0.023587	1.28582	1.06495	1.5525	0.008955
rs79037236	P2RX7	12	121590747	121590747	A	intron_variant,NMD_transcript_variant	2.938	0.020177	1.26301	1.06012	1.50471	0.008979
rs12862939	WASF3	13	27263924	27263924	G	downstream_gene_variant	0.939	-0.159232	1.14212	1.03378	1.26181	0.008981
rs11200419	TACC2	10	123885930	123885930	A	intron_variant	0.655	-0.213122	0.85768	0.764394	0.96235	0.008987
rs150622763	SHROOM3	4	77404333	77404333	T	intron_variant	4.92	0.140018	0.789055	0.660583	0.942512	0.008993
rs6973981	AUTS2	7	70246181	70246181	A	intron_variant	0.131	-0.445071	0.812278	0.694977	0.949379	0.008998
rs6987404	ANK1	8	41548312	41548312	T	intron_variant	1.162	-0.127742	1.29197	1.06604	1.56578	0.009017
rs67286312	PHLDB2	3	111514013	111514013	T	intron_variant	3.164	0.034086	1.16105	1.03797	1.29873	0.009026
rs9512300	WASF3	13	27219268	27219268	C	intron_variant	1.439	-0.095978	0.847846	0.749065	0.959654	0.00903
rs581258	ARHGAP32	11	128842873	128842873	C	synonymous_variant	8.602	0.420264	1.19072	1.04451	1.35739	0.00903
rs7331242	WASF3	13	27217315	27217315	G	intron_variant	0.127	-0.449123	0.847866	0.749092	0.959663	0.009032
rs9529127	PCDH9	13	67321726	67321726	A	intron_variant	4.859	0.136211	1.14459	1.03419	1.26678	0.009084
rs3777544	CLIC5	6	45885862	45885862	C	intron_variant	16.5	1.64758	0.867525	0.779689	0.965257	0.009092
rs3987886	SEPT9	17	75414980	75414980	G	intron_variant	0.665	-0.210901	0.87435	0.790449	0.967156	0.009103
rs569732	CTTN	11	70253586	70253586	C	intron_variant	1.371	-0.103241	1.14738	1.03478	1.27223	0.009103
rs75278739	KLHL1	13	70525457	70525457	A	intron_variant	0.547	-0.239976	0.805114	0.684103	0.94753	0.00911
rs2430612	BCL2L14	12	12251658	12251658	A	intron_variant	3.464	0.05214	0.860276	0.768293	0.963273	0.009111
rs2448031	BCL2L14	12	12251711	12251711	T	intron_variant	11.06	0.695789	0.860276	0.768293	0.963273	0.009111
rs2161969	TNS1	2	218680570	218680570	A	intron_variant	7.991	0.364022	0.88192	0.802465	0.969243	0.009111
rs10088562	SGCZ	8	14401642	14401642	A	intron_variant	1.213	-0.121462	0.870309	0.784044	0.966067	0.00912
rs12737023	MARK1	1	220710477	220710477	C	intron_variant	0.986	-0.152049	1.15173	1.03572	1.28072	0.009125
rs75377692	CTNNA3	10	67970518	67970518	G	intron_variant	2.405	-0.014791	1.18709	1.04352	1.35041	0.009131
rs2273723	TEK	9	27185251	27185251	T	intron_variant	9.836	0.550187	0.779893	0.646969	0.940126	0.009136
rs2273724	TEK	9	27185249	27185249	A	intron_variant	13.83	1.08949	0.779893	0.646969	0.940126	0.009136
rs6069753	CASS4	20	55025762	55025762	A	intron_variant	0.25	-0.354553	1.15536	1.03652	1.28783	0.009136
rs16856109	TNIK	3	171000978	171000978	A	intron_variant	11.85	0.798846	1.28442	1.06414	1.55031	0.009136
rs75100224	TNIK	3	171000068	171000068	A	intron_variant	6.579	0.251977	1.28442	1.06414	1.55031	0.009136
rs7611362	TNIK	3	171001543	171001543	C	intron_variant	0.342	-0.308986	1.28442	1.06414	1.55031	0.009136
rs9285578	FRMD6	14	52152601	52152601	A	intron_variant	1.008	-0.148787	0.872138	0.786898	0.96661	0.009147
rs1628766	BCL2L14	12	12250849	12250849	G	intron_variant	5.713	0.191361	0.860712	0.768922	0.963461	0.009153
rs13174776	TENM2	5	167183748	167183748	G	intron_variant	4.874	0.137177	1.22768	1.05222	1.4324	0.009153
rs6751406	PRKCE	2	45911022	45911022	G	intron_variant	1.195	-0.123585	1.40233	1.08753	1.80826	0.009154
rs2839908	WASF3	13	27203020	27203020	A	intron_variant	4.044	0.08663	0.848692	0.750193	0.960123	0.009165
rs2093009	ACTN1	14	69353504	69353504	T	intron_variant	0.238	-0.361107	1.2251	1.05165	1.42717	0.009166
rs35044293	CORO2B	15	69016019	69016019	T	intron_variant	2.192	-0.030081	0.854103	0.758556	0.961686	0.009194
rs7035323	SMARCA2	9	2049336	2049336	C	intron_variant	6.064	0.215218	1.15351	1.03601	1.28434	0.009196
rs875208	TENM2	5	167150560	167150560	C	intron_variant,non_coding_transcript_variant	4.714	0.127212	1.15063	1.03536	1.27872	0.009199
rs1995284	WASF3	13	27245251	27245251	C	intron_variant	7.785	0.346157	0.848638	0.750045	0.960191	0.009214
rs11203653	SGCZ	8	14521176	14521176	C	intron_variant	3.769	0.070281	1.16023	1.03745	1.29754	0.009224
rs7815426	SGCZ	8	14522303	14522303	G	intron_variant	6.464	0.243597	1.16023	1.03745	1.29754	0.009224
rs13249498	SGCZ	8	14582144	14582144	T	intron_variant	1.358	-0.104629	1.18332	1.0425	1.34317	0.009238
rs3117638	TEK	9	27178697	27178697	T	intron_variant	1.122	-0.132997	0.844312	0.74332	0.959024	0.009241
rs9512299	WASF3	13	27215521	27215521	A	intron_variant	5.704	0.190715	0.848855	0.750332	0.960313	0.00925
rs62461404	PCLO	7	82516014	82516014	C	intron_variant	0.758	-0.191313	0.782768	0.650936	0.941299	0.009262
rs13273014	SGCZ	8	14528292	14528292	C	intron_variant	4.83	0.134384	1.16319	1.03804	1.30343	0.009262
rs10039736	TENM2	5	167426711	167426711	A	intron_variant	3.388	0.047574	1.14873	1.03484	1.27515	0.009264
rs2961553	BCL2L14	12	12250060	12250060	C	intron_variant	2.727	0.006799	0.861043	0.769293	0.963736	0.009271
rs4495427	SGCZ	8	14498643	14498643	C	intron_variant	3.808	0.072586	1.18112	1.04193	1.33891	0.009285
rs9323215	FRMD6	14	52152824	52152824	A	intron_variant	4.849	0.135613	0.872305	0.786995	0.966863	0.009293
rs67068601	PHLDB2	3	111517284	111517284	T	intron_variant	0.28	-0.337888	1.16346	1.03805	1.30402	0.009293
rs41386748	WASF3	13	27213565	27213565	T	intron_variant	0.463	-0.264704	0.848954	0.750427	0.960416	0.009295
rs586108	DHCR24	1	55322236	55322236	A	intron_variant	0.97	-0.154375	0.868315	0.780677	0.965792	0.009307
rs2152727	SGCG	13	23765601	23765601	C	intron_variant	8.853	0.444903	0.868539	0.781029	0.965855	0.009308
rs598082	MYH14	19	50740979	50740979	C	intron_variant	2.385	-0.016193	1.21182	1.0485	1.40058	0.009309
rs2430611	BCL2L14	12	12249672	12249672	T	intron_variant	2.848	0.014506	0.861348	0.769715	0.963889	0.009316
rs7984026	KLHL1	13	70526034	70526034	A	intron_variant	0.186	-0.395908	0.805833	0.68484	0.948202	0.00932
rs117476122	MAEA	4	1289610	1289610	C	intron_variant	7.2	0.298959	1.34607	1.07596	1.68401	0.009323
rs7642561	TNIK	3	171069895	171069895	G	intron_variant	3.462	0.051993	1.14197	1.03322	1.26216	0.009339
rs7692276	APBB2	4	41076426	41076426	A	intron_variant	6.922	0.277827	1.16781	1.03893	1.31268	0.00934
rs2803554	LDB3	10	88425555	88425555	A	3_prime_UTR_variant	5.182	0.156675	1.18952	1.04363	1.35582	0.009349
rs10822757	CTNNA3	10	67985327	67985327	G	intron_variant	3.665	0.064124	0.874269	0.79003	0.967489	0.009358
rs937554	PHLDB2	3	111563344	111563344	C	intron_variant	2.215	-0.028368	1.14832	1.0346	1.27453	0.009358
rs4742718	CORO2A	9	100914246	100914246	C	intron_variant	0.154	-0.422251	1.13938	1.03257	1.25725	0.009392
rs34202070	CORO2B	15	68973450	68973450	A	intron_variant	0.196	-0.388935	0.850594	0.752837	0.961045	0.009398
rs2015258	TIAM2	6	155404248	155404248	A	intron_variant,non_coding_transcript_variant	1.923	-0.051113	0.797106	0.671753	0.94585	0.009402
rs10925222	ACTN2	1	236921787	236921787	T	intron_variant	0.683	-0.206913	1.207	1.04725	1.39111	0.009412
rs56029370	RAB5A	3	20010095	20010095	T	intron_variant	2.394	-0.015565	1.17194	1.0397	1.32101	0.009415
rs62241295	RAB5A	3	20010307	20010307	G	intron_variant	3.619	0.061373	1.17194	1.0397	1.32101	0.009415
rs62241279	RAB5A	3	19988567	19988567	G	upstream_gene_variant	9.788	0.544758	1.17259	1.03983	1.32231	0.009419
rs62241280	RAB5A	3	19988662	19988662	G	5_prime_UTR_variant	18.87	1.96499	1.17259	1.03983	1.32231	0.009419
rs17585587	FRMD6	14	52013740	52013740	G	intron_variant	9.421	0.504106	0.828671	0.719094	0.954945	0.00942
rs78373203	PHLDB2	3	111556687	111556687	C	intron_variant	0.146	-0.429724	1.14775	1.03438	1.27355	0.00942
rs7909105	CTNNA3	10	69242513	69242513	A	intron_variant	0.747	-0.193484	1.21777	1.04951	1.41302	0.009426
rs12917469	CORO2B	15	68996349	68996349	G	intron_variant	1.372	-0.103071	0.861587	0.769953	0.964127	0.009429
rs11126764	CTNNA2	2	80614275	80614275	A	intron_variant	0.214	-0.376171	1.147	1.03419	1.2721	0.009435
rs6880746	TENM2	5	167194368	167194368	G	intron_variant	1.767	-0.064408	1.17018	1.03927	1.31759	0.009443
rs11058064	CLIP1	12	122905511	122905511	C	intron_variant	3.662	0.063912	1.23428	1.05291	1.44689	0.009455
rs2421001	TACC2	10	123885789	123885789	C	intron_variant	1.942	-0.049545	0.858438	0.764985	0.963308	0.009458
rs77495061	TNIK	3	170998890	170998890	G	intron_variant	5.837	0.199695	1.28293	1.06291	1.54849	0.00946
rs2807562	KAZN	1	15234029	15234029	A	intron_variant	2.595	-0.001815	0.858284	0.764736	0.963275	0.009464
rs2171080	TIAM2	6	155472448	155472448	C	intron_variant	4.892	0.138301	1.1378	1.03211	1.25433	0.00947
rs2352151	TIAM2	6	155472546	155472546	C	intron_variant	3.935	0.08014	1.1378	1.03211	1.25433	0.00947
rs2352152	TIAM2	6	155472583	155472583	G	intron_variant	0.91	-0.16397	1.1378	1.03211	1.25433	0.00947
rs17796230	RAB5A	3	20011871	20011871	A	intron_variant	6.252	0.228454	1.17175	1.03953	1.32079	0.009489
rs2319917	PALLD	4	169433876	169433876	G	intron_variant	5.923	0.205534	1.15199	1.0352	1.28195	0.009494
rs74356556	P2RX7	12	121579290	121579290	C	intron_variant,NMD_transcript_variant	0.934	-0.160102	1.25595	1.0573	1.49191	0.009495
rs2448048	BCL2L14	12	12249640	12249640	A	intron_variant	1.366	-0.103719	0.861065	0.76902	0.964129	0.009524
rs10125856	SMARCA2	9	2048536	2048536	C	intron_variant	4.366	0.105967	1.15211	1.03517	1.28225	0.009531
rs4610200	PHLDB2	3	111536534	111536534	T	intron_variant	1.364	-0.103996	1.14067	1.03265	1.26	0.009538
rs59559105	CTNNA3	10	69022767	69022767	A	intron_variant	1.755	-0.065481	1.24462	1.05485	1.46853	0.009542
rs10788249	TACC2	10	123886923	123886923	C	intron_variant	1.291	-0.112229	0.858662	0.765192	0.963549	0.009575
rs78187645	TNIK	3	170990884	170990884	A	intron_variant	2.212	-0.028615	1.28163	1.06231	1.54622	0.009582
rs17106640	ACTN1	14	69419751	69419751	A	intron_variant	0.13	-0.446153	1.15288	1.03525	1.28388	0.009593
rs10887086	TACC2	10	123885012	123885012	G	intron_variant	1.488	-0.090864	0.858615	0.765091	0.963571	0.009597
rs10887087	TACC2	10	123885031	123885031	G	intron_variant	7.107	0.291906	0.858615	0.765091	0.963571	0.009597
rs35454964	APBB2	4	41068900	41068900	C	intron_variant	5.12	0.15269	0.840086	0.736324	0.95847	0.009599
rs61868378	CTNNA3	10	67972278	67972278	T	intron_variant	0.99	-0.151465	1.18537	1.04225	1.34814	0.009607
rs10086852	PTK2B	8	27238115	27238115	C	intron_variant	10.44	0.619614	1.14085	1.03257	1.26049	0.00962
rs885636	BCL2L14	12	12248530	12248530	A	intron_variant	3.301	0.042353	0.861283	0.769241	0.964338	0.009623
rs1988856	DTNBP1	6	15560110	15560110	T	intron_variant	1.835	-0.058547	0.854895	0.759222	0.962623	0.009641
rs7526804	ADCY10	1	167817381	167817381	A	intron_variant	1.237	-0.118582	0.806584	0.685437	0.949143	0.009656
rs7085054	CTNNA3	10	69029848	69029848	G	intron_variant	19.33	2.01209	1.24523	1.05464	1.47025	0.009679
rs6962805	AMPH	7	38634185	38634185	A	intron_variant	1.368	-0.103586	0.87118	0.784769	0.967106	0.009684
rs6127754	CASS4	20	55022995	55022995	A	intron_variant	0.564	-0.235441	1.19361	1.04382	1.3649	0.009703
rs875204	TRIM9	14	51494228	51494228	A	intron_variant	0.067	-0.53674	0.866536	0.777409	0.965882	0.009704
rs3805831	TIAM2	6	155473433	155473433	G	intron_variant	4.591	0.119631	1.13789	1.03178	1.2549	0.009713
rs815452	ERC2	3	55768130	55768130	C	intron_variant	8.294	0.391273	0.8531	0.756333	0.962248	0.009714
rs2151958	TIAM2	6	155473219	155473219	T	intron_variant	4.846	0.135382	1.13742	1.03165	1.25404	0.009736
rs11850410	TRIM9	14	51514469	51514469	A	intron_variant	0.003	-0.991313	0.856499	0.761609	0.963213	0.009739
rs2127594	CTNNA3	10	69037188	69037188	A	intron_variant	0.485	-0.257829	1.24299	1.05402	1.46583	0.009748
rs2170136	CTNNA3	10	69036916	69036916	G	intron_variant	0.664	-0.211152	1.24299	1.05402	1.46583	0.009748
rs2236235	PLEKHH1	14	68029313	68029313	A	missense_variant	14.05	1.12878	1.17948	1.04072	1.33674	0.009753
rs3987887	SEPT9	17	75414862	75414862	A	intron_variant	4.697	0.126132	0.875025	0.790768	0.96826	0.009774
rs79045638	MYO9B	19	17224250	17224250	T	intron_variant	1.863	-0.056128	0.757125	0.613085	0.935005	0.00978
rs73032477	RAB5A	3	19991583	19991583	G	intron_variant	5.041	0.14771	1.1725	1.03917	1.32294	0.009787
rs12916629	KNSTRN	15	40682860	40682860	G	intron_variant	1.672	-0.073018	1.13773	1.03164	1.25473	0.009796
rs2448029	BCL2L14	12	12250286	12250286	A	intron_variant	6.671	0.258791	0.862208	0.770487	0.964848	0.009797
rs74502037	HCK	20	30678894	30678894	C	intron_variant,NMD_transcript_variant	2.804	0.011765	1.29845	1.06507	1.58297	0.009797
rs17080949	AKAP12	6	151575848	151575848	T	intron_variant	8.03	0.367433	0.765068	0.624381	0.937454	0.009814
rs7140349	FRMD6	14	52153772	52153772	A	intron_variant	2.704	0.005334	0.872571	0.786811	0.967678	0.009828
rs7600784	CTNNA2	2	80685229	80685229	A	intron_variant	14.29	1.17204	1.14653	1.0335	1.27192	0.009833
rs61985043	TRIM9	14	51510517	51510517	C	intron_variant	6.32	0.233252	0.856708	0.761809	0.963428	0.009842
rs74552294	TNIK	3	170994183	170994183	A	intron_variant	1.272	-0.114435	1.28113	1.06144	1.54631	0.009865
rs10997671	CTNNA3	10	69258532	69258532	A	intron_variant	1.764	-0.064673	1.28068	1.06134	1.54534	0.009866
rs61985042	TRIM9	14	51510285	51510285	C	intron_variant	2.655	0.002115	0.85676	0.76186	0.963482	0.009867
rs1459746	DCLK2	4	151157772	151157772	T	intron_variant	2.061	-0.040087	1.30525	1.0662	1.59791	0.00987
rs1459747	DCLK2	4	151157862	151157862	C	intron_variant	8.736	0.433322	1.30525	1.0662	1.59791	0.00987
rs11844311	TRIM9	14	51516014	51516014	G	intron_variant	0.59	-0.228881	0.856375	0.761252	0.963385	0.009872
rs6794041	TNIK	3	170991519	170991519	A	intron_variant	0.354	-0.30404	1.2802	1.06123	1.54435	0.009873
rs1865322	CTNNA2	2	80688130	80688130	A	intron_variant	0.106	-0.473765	1.15003	1.03417	1.27886	0.009892
rs10926135	FMN2	1	240288935	240288935	C	intron_variant	3.403	0.048472	1.1371	1.03136	1.25369	0.009896
rs11620443	KLHL1	13	70531373	70531373	T	intron_variant	2.456	-0.011241	0.805848	0.683966	0.94945	0.009899
rs4912893	ARHGAP26	5	142427806	142427806	C	intron_variant	9.676	0.532166	1.15037	1.03423	1.27954	0.009901
rs10102753	PTK2B	8	27213804	27213804	G	intron_variant	1.796	-0.061863	0.87704	0.793828	0.968975	0.009908
rs7991780	TRPC4	13	38433548	38433548	C	intron_variant	1.79	-0.062379	0.83064	0.721411	0.956407	0.009909
rs2273419	ACTN1	14	69350761	69350761	T	intron_variant	1.687	-0.071614	1.22333	1.04958	1.42585	0.009923
rs59599299	UTRN	6	144712524	144712524	C	intron_variant	3.833	0.074102	1.24245	1.05346	1.46533	0.009937
rs2044302	CTNNA2	2	80667940	80667940	G	intron_variant	2.959	0.021511	1.20874	1.04651	1.39612	0.009949
rs10764654	ABI1	10	27130867	27130867	A	intron_variant	6.259	0.228934	1.17895	1.04025	1.33614	0.009956
rs10829099	ABI1	10	27130147	27130147	T	intron_variant	1.884	-0.054348	1.17895	1.04025	1.33614	0.009956
rs8019488	FRMD6	14	52156141	52156141	T	intron_variant	0.917	-0.162809	0.873687	0.788439	0.968152	0.009959
rs1873791	TNIK	3	171086555	171086555	A	intron_variant	1.19	-0.124267	1.29777	1.06434	1.58239	0.010003
rs113318356	ACTN1	14	69354062	69354062	G	intron_variant	11.88	0.802779	1.25896	1.05662	1.50004	0.010009
rs2578596	ARHGAP26	5	142425375	142425375	T	intron_variant	1.452	-0.094577	1.15157	1.03432	1.28211	0.010014
rs62461401	PCLO	7	82507852	82507852	C	intron_variant	4.287	0.101182	0.781835	0.648266	0.942925	0.010047
rs673042	WASF3	13	27247872	27247872	A	intron_variant	1.602	-0.079601	1.13826	1.0314	1.25618	0.010052
rs2448030	BCL2L14	12	12250370	12250370	C	intron_variant	9.697	0.534532	0.86201	0.769868	0.96518	0.010059
rs10887081	TACC2	10	123881849	123881849	A	intron_variant	2.605	-0.001203	1.15332	1.03462	1.28563	0.010064
rs10829103	ABI1	10	27132133	27132133	A	intron_variant	1.331	-0.107599	1.17867	1.03999	1.33585	0.010073
rs2091486	UTRN	6	144867916	144867916	A	intron_variant	5.444	0.173618	1.31497	1.06745	1.61988	0.010086
rs2264040	SGCZ	8	14578374	14578374	A	intron_variant	9.8	0.546114	1.13898	1.0315	1.25767	0.010097
rs11616799	KLHL1	13	70528914	70528914	T	intron_variant	0.171	-0.40754	0.806785	0.685061	0.950138	0.010102
rs167394	STOM	9	124116695	124116695	G	intron_variant	4.755	0.129724	0.858378	0.764103	0.964283	0.010109
rs9540775	PCDH9	13	67080274	67080274	C	intron_variant	8.19	0.381766	0.851504	0.753348	0.96245	0.010116
rs11711475	PHLDB2	3	111570435	111570435	A	intron_variant	3.902	0.078159	1.14406	1.03256	1.26759	0.010116
rs75086243	TNIK	3	170995081	170995081	G	intron_variant	2.999	0.023968	1.28	1.06051	1.54491	0.010126
rs17547789	WASF3	13	27243041	27243041	G	intron_variant	0.498	-0.254168	1.13903	1.03146	1.25782	0.010132
rs79961124	CLIP1	12	122899794	122899794	C	intron_variant	0.04	-0.603828	1.24096	1.0527	1.46289	0.010134
rs17395713	KAZN	1	14650679	14650679	T	intergenic_variant	2.054	-0.040563	0.78162	0.647794	0.943093	0.010145
rs1911485	CTNNA3	10	68057021	68057021	T	intron_variant	3.83	0.073898	1.15464	1.03477	1.28839	0.010154
rs11897815	TNS1	2	218690487	218690487	A	intron_variant	2.923	0.019214	0.867588	0.778554	0.966803	0.010156
rs1078631	WASF3	13	27256078	27256078	C	intron_variant	0.087	-0.501406	0.852107	0.754236	0.962678	0.010158
rs2254300	SGCZ	8	14589550	14589550	A	intron_variant	0.914	-0.163235	1.13751	1.03109	1.25492	0.010164
rs72687143	TRIM9	14	51512118	51512118	C	intron_variant	7.26	0.303575	0.857296	0.762337	0.964083	0.010168
rs77815117	TNIK	3	170994651	170994651	C	intron_variant	3.608	0.060728	1.27981	1.06036	1.54469	0.010169
rs12155755	SGCZ	8	14472492	14472492	C	intron_variant	6.685	0.259886	0.845465	0.743889	0.96091	0.010171
rs61985045	TRIM9	14	51512335	51512335	G	intron_variant	1.781	-0.063205	0.85733	0.762364	0.964126	0.010191
rs72687142	TRIM9	14	51512108	51512108	A	intron_variant	4.306	0.102305	0.85733	0.762364	0.964126	0.010191
rs8018083	TRIM9	14	51511759	51511759	A	intron_variant	9.076	0.467542	0.85733	0.762364	0.964126	0.010191
rs10822751	CTNNA3	10	67971744	67971744	A	intron_variant	2.654	0.002076	1.19827	1.04382	1.37557	0.010214
rs13192791	DTNBP1	6	15659539	15659539	T	intron_variant	1.127	-0.132256	0.856252	0.760646	0.963874	0.010215
rs56170896	CTNNA2	2	79857271	79857271	A	intron_variant	3.161	0.033882	1.24277	1.05287	1.46694	0.010221
rs1544204	CORO2A	9	100922687	100922687	G	intron_variant	0.546	-0.240324	1.15312	1.03434	1.28554	0.010226
rs180989349	IQGAP1	15	90965866	90965866	G	intron_variant	1.279	-0.113628	1.20998	1.0462	1.39941	0.010229
rs2866630	RAB5A	3	20008367	20008367	A	intron_variant	5.164	0.155519	1.16994	1.03784	1.31886	0.01026
rs75314082	EML6	2	55087315	55087315	G	intron_variant	2.318	-0.020918	0.7904	0.660482	0.945873	0.010266
rs12155884	SGCZ	8	14399283	14399283	T	intron_variant	0.175	-0.404649	0.872159	0.785672	0.968168	0.010273
rs10847179	KNTC1	12	123040985	123040985	A	intron_variant	1.469	-0.092831	0.859383	0.765482	0.964803	0.010279
rs2574840	SEPT9	17	75408099	75408099	C	intron_variant	0.61	-0.223854	0.877784	0.794619	0.969652	0.010282
rs61985047	TRIM9	14	51512917	51512917	G	intron_variant	6.861	0.273141	0.857399	0.762351	0.964298	0.010294
rs12451315	SEPT9	17	75372126	75372126	G	intron_variant	5.906	0.204353	0.876081	0.791874	0.969242	0.010309
rs10822735	CTNNA3	10	67929449	67929449	C	intron_variant	1.052	-0.142459	0.86739	0.778069	0.966964	0.01031
rs4667564	STK39	2	169025647	169025647	A	intron_variant	11.67	0.774353	0.853833	0.756718	0.963411	0.010335
rs7207891	SEPT9	17	75413922	75413922	C	intron_variant	0.217	-0.37469	0.875894	0.791542	0.969234	0.010341
rs4901142	FRMD6	14	52110112	52110112	C	intron_variant	2.135	-0.034334	0.860089	0.766517	0.965084	0.010343
rs10927460	KAZN	1	14870568	14870568	G	regulatory_region_variant	11.76	0.787013	1.17299	1.03833	1.3251	0.010347
rs149628144	FLT1	13	28904854	28904854	C	intron_variant	1.934	-0.050198	0.808045	0.686583	0.950995	0.010348
rs11037452	TTC17	11	43514530	43514530	G	intron_variant	5.03	0.14702	0.875105	0.790262	0.969056	0.010362
rs35268981	KAZN	1	14661341	14661341	T	regulatory_region_variant	0.129	-0.447129	0.809958	0.689428	0.95156	0.010366
rs71607358	SHROOM3	4	77439268	77439268	C	intron_variant	0.602	-0.225807	0.775573	0.638621	0.941894	0.01037
rs35657663	SEPT9	17	75412482	75412482	C	intron_variant	3.06	0.027744	0.87666	0.792731	0.969475	0.010373
rs144283651	FLT1	13	29047964	29047964	G	intron_variant	4.143	0.092558	0.754306	0.607992	0.93583	0.010402
rs35627965	PTK2B	8	27240555	27240555	C	intron_variant	5.681	0.189191	1.13908	1.03108	1.25839	0.01042
rs7514482	ACTN2	1	236928401	236928401	A	downstream_gene_variant	0.417	-0.280323	1.19802	1.04336	1.3756	0.010429
rs4858662	RAB5A	3	19993703	19993703	G	intron_variant	1.669	-0.073334	1.16966	1.0375	1.31865	0.01043
rs685545	KALRN	3	124354877	124354877	A	intron_variant	6.414	0.240015	1.13995	1.03124	1.26013	0.01044
rs3769393	STK39	2	169013590	169013590	T	intron_variant	1.355	-0.104954	0.847485	0.746684	0.961895	0.010446
rs3777601	CLIC5	6	45951349	45951349	C	intron_variant	0.258	-0.349872	0.875213	0.790346	0.969193	0.010447
rs7626131	PHLDB2	3	111556562	111556562	C	intron_variant	0.942	-0.158722	1.14434	1.03216	1.26871	0.010448
rs7637689	PHLDB2	3	111556549	111556549	A	intron_variant	0.858	-0.172618	1.14434	1.03216	1.26871	0.010448
rs9463163	CLIC5	6	45965754	45965754	C	intron_variant	6.283	0.23064	0.857703	0.762631	0.964627	0.010462
rs2448052	BCL2L14	12	12242918	12242918	C	intron_variant	3.91	0.078667	1.13873	1.03095	1.25778	0.010463
rs13409941	MLPH	2	238464897	238464897	A	downstream_gene_variant	0.894	-0.166575	1.19722	1.04313	1.37409	0.010466
rs12452788	SEPT9	17	75406866	75406866	C	intron_variant	0.749	-0.192975	0.877555	0.794043	0.969851	0.010486
rs9312333	PALLD	4	169448628	169448628	T	intron_variant	2.107	-0.036478	1.14355	1.03194	1.26723	0.010487
rs7599117	CTNNA2	2	80442389	80442389	A	intron_variant	1.647	-0.075384	0.870083	0.782122	0.967937	0.010507
rs17447007	PTK2B	8	27230637	27230637	C	intron_variant	0.701	-0.202876	1.14397	1.03199	1.26812	0.010516
rs11626230	TRIM9	14	51513249	51513249	A	intron_variant	0.96	-0.155948	0.857971	0.76296	0.964813	0.01054
rs61843219	NRP1	10	33567049	33567049	C	intron_variant	5.836	0.199604	0.775878	0.638753	0.942442	0.010564
rs113336251	KLHL1	13	70509558	70509558	T	intron_variant	3.683	0.065178	0.807415	0.685315	0.951268	0.01057
rs10996981	CTNNA3	10	67976682	67976682	C	intron_variant	5.036	0.147341	0.875868	0.791257	0.969526	0.010575
rs74788186	EPB41L4A	5	111500427	111500427	T	3_prime_UTR_variant	0.878	-0.169238	0.871502	0.784301	0.968399	0.010578
rs6987255	ANK1	8	41548207	41548207	T	intron_variant	1.883	-0.05442	1.2846	1.06022	1.55648	0.010578
rs6987261	ANK1	8	41548209	41548209	T	intron_variant	1.12	-0.133226	1.2846	1.06022	1.55648	0.010578
rs56118955	FRMPD2	10	49447311	49447311	C	intron_variant	2.537	-0.005758	1.32236	1.06736	1.63828	0.010596
rs2189664	SLC1A6	19	15074268	15074268	T	intron_variant	2.438	-0.012496	0.872232	0.785437	0.968618	0.0106
rs10749447	TACC2	10	123886783	123886783	A	intron_variant	5.335	0.166577	0.85869	0.764011	0.965102	0.010609
rs9658490	NOS1	12	117670298	117670298	A	intron_variant	1.193	-0.123946	1.21575	1.04659	1.41224	0.010614
rs9478618	TIAM2	6	155501305	155501305	T	intron_variant	0.401	-0.285842	0.876972	0.792971	0.969872	0.010623
rs61308592	CTNNA2	2	80664518	80664518	C	intron_variant	0.765	-0.189847	1.2091	1.04523	1.39867	0.010628
rs56312729	TRIM9	14	51509143	51509143	C	intron_variant	4.039	0.08633	0.858039	0.762954	0.964975	0.010639
rs112944800	PARVB	22	44457259	44457259	T	intron_variant	4.223	0.097324	0.831469	0.721696	0.957939	0.010643
rs10829121	ABI1	10	27144666	27144666	G	intron_variant	0.664	-0.211118	1.17248	1.03774	1.32471	0.010646
rs11741522	DOCK2	5	169341951	169341951	A	intron_variant	1.237	-0.118542	0.873182	0.7869	0.968926	0.010648
rs113722141	CABYR	18	21718308	21718308	T	upstream_gene_variant	4.098	0.089838	1.19525	1.04239	1.37052	0.01065
rs74449699	LRRFIP1	2	238550685	238550685	A	intron_variant	1.39	-0.101171	0.778212	0.642	0.943325	0.010659
rs10075647	ZNF131	5	43149499	43149499	A	intron_variant	6.778	0.266884	1.14579	1.03217	1.27192	0.010662
rs7020980	SMARCA2	9	2116414	2116414	G	intron_variant	3.487	0.053512	1.17029	1.03726	1.32039	0.010662
rs73202815	SGCZ	8	14533608	14533608	G	intron_variant	1.065	-0.140612	0.734197	0.579215	0.930649	0.010664
rs62020568	VPS18	15	41194424	41194424	A	intron_variant	2.375	-0.016867	0.78887	0.657601	0.946342	0.010671
rs62241289	RAB5A	3	20004172	20004172	A	intron_variant	4.784	0.131546	1.16891	1.03694	1.31768	0.010684
rs10887088	TACC2	10	123885199	123885199	A	intron_variant	2.612	-0.000688	0.860867	0.767342	0.965791	0.010693
rs3816354	NPM3	10	103541948	103541948	T	downstream_gene_variant	0.717	-0.199622	1.18097	1.0394	1.34183	0.010696
rs35628388	CDC42BPB	14	103429052	103429052	A	intron_variant	3.018	0.025125	0.866094	0.77559	0.96716	0.0107
rs2421000	TACC2	10	123885889	123885889	G	intron_variant	2.764	0.009168	0.860885	0.767359	0.96581	0.010703
rs2901302	TACC2	10	123885896	123885896	G	intron_variant	0.627	-0.219621	0.860885	0.767359	0.96581	0.010703
rs4661526	KAZN	1	15100939	15100939	T	intron_variant	0.665	-0.210936	0.868444	0.779308	0.967775	0.010705
rs73194127	SGCZ	8	14471221	14471221	T	intron_variant	1.801	-0.06142	0.84991	0.750145	0.962944	0.010708
rs13373827	KAZN	1	14640620	14640620	T	intergenic_variant	5.785	0.196146	0.786926	0.654661	0.945913	0.010722
rs13375272	KAZN	1	14636662	14636662	C	intergenic_variant	8.072	0.371201	0.786926	0.654661	0.945913	0.010722
rs13375586	KAZN	1	14639492	14639492	G	intergenic_variant	8.936	0.453256	0.786926	0.654661	0.945913	0.010722
rs17399514	KAZN	1	14639921	14639921	T	intergenic_variant	10.47	0.623228	0.786926	0.654661	0.945913	0.010722
rs77183168	KAZN	1	14636793	14636793	G	intergenic_variant	9.317	0.492924	0.786926	0.654661	0.945913	0.010722
rs954638	MDN1	6	90400292	90400292	A	intron_variant	2.549	-0.004921	0.851564	0.752704	0.963407	0.010726
rs1510440	SGCZ	8	14498247	14498247	C	intron_variant	0.527	-0.245585	1.17536	1.03819	1.33064	0.010729
rs7084822	TACC2	10	123872127	123872127	G	intron_variant	7.854	0.352087	0.83805	0.731699	0.959859	0.010739
rs7638138	PHLDB2	3	111590282	111590282	A	intron_variant	10.71	0.65344	1.14101	1.03106	1.26268	0.010741
rs3794730	SSH2	17	28150359	28150359	C	intron_variant	0.533	-0.244092	0.869615	0.781111	0.968147	0.010757
rs4668039	STK39	2	169025379	169025379	G	intron_variant	4.658	0.123776	0.854514	0.757274	0.96424	0.010767
rs11622225	TRIM9	14	51513839	51513839	A	intron_variant	2.008	-0.04425	0.85837	0.76332	0.965255	0.010773
rs13424012	STK39	2	169017542	169017542	T	intron_variant	8.548	0.415042	0.85457	0.757344	0.964278	0.010782
rs10888882	DHCR24	1	55326586	55326586	A	intron_variant	0.082	-0.508563	0.87529	0.790116	0.969646	0.010788
rs595764	MTUS1	8	17619617	17619617	T	intron_variant	1.418	-0.098143	0.851766	0.752945	0.963556	0.01079
rs61843220	NRP1	10	33569413	33569413	A	intron_variant	13.98	1.11629	0.77737	0.64054	0.94343	0.010806
rs10169422	SPTBN1	2	54693754	54693754	G	intron_variant	11.75	0.784833	0.842749	0.738872	0.96123	0.010818
rs111835967	CTNNA3	10	69038216	69038216	T	intron_variant	1.257	-0.116172	1.24086	1.05114	1.46481	0.010818
rs7077860	CTNNA3	10	69040360	69040360	G	intron_variant	3.534	0.056295	1.24086	1.05114	1.46481	0.010818
rs681452	PKNOX2	11	125072658	125072658	A	intron_variant	2.189	-0.030287	1.13952	1.03063	1.2599	0.010827
rs11783207	PTK2B	8	27231588	27231588	T	intron_variant	1.437	-0.096161	1.13944	1.03061	1.25975	0.01083
rs73165378	AUTS2	7	70183720	70183720	T	intron_variant	1.381	-0.102107	1.24778	1.05242	1.47939	0.010849
rs75833012	KLHL1	13	70538093	70538093	G	intron_variant	4.573	0.11851	0.808193	0.686077	0.952044	0.010853
rs11616082	CLIP1	12	122874960	122874960	G	intron_variant	3.24	0.038714	0.856282	0.759943	0.964833	0.010857
rs1704748	DDR2	1	162752541	162752541	C	downstream_gene_variant	0.707	-0.201771	1.31792	1.06576	1.62974	0.01086
rs1902345	OSBPL10	3	31776170	31776170	C	intron_variant	3.871	0.076339	1.31443	1.06507	1.62217	0.010875
rs10417793	SLC1A6	19	15064065	15064065	C	intron_variant	1.364	-0.103987	0.872816	0.786073	0.969132	0.010881
rs2136730	SGCZ	8	14594250	14594250	T	intron_variant	4.631	0.12207	1.13895	1.03044	1.25888	0.010882
rs2043450	CTNNA2	2	80666424	80666424	A	intron_variant	8.763	0.435944	1.20722	1.04436	1.39547	0.010882
rs66631890	PARVB	22	44457982	44457982	T	intron_variant	5.137	0.153829	0.831961	0.722138	0.958486	0.010884
rs2994527	MARK1	1	220782809	220782809	T	intron_variant	7.096	0.291063	1.16143	1.03509	1.30321	0.010889
rs2236058	MFN2	1	12062361	12062361	A	intron_variant	0.594	-0.22777	0.875647	0.790575	0.969875	0.010897
rs2627202	SEPT9	17	75386833	75386833	G	intron_variant	3.318	0.043418	1.16669	1.03613	1.31369	0.01091
rs145490199	DNAJC7	17	40162367	40162367	A	intron_variant	1.329	-0.107855	0.739937	0.586805	0.933031	0.010918
rs2244607	SGCZ	8	14601680	14601680	A	intron_variant	2.194	-0.029965	1.13855	1.03031	1.25815	0.010919
rs73202814	SGCZ	8	14532479	14532479	A	intron_variant	0.818	-0.179779	1.15798	1.03432	1.29643	0.01093
rs10749446	TACC2	10	123884803	123884803	C	intron_variant	1.01	-0.148445	0.830252	0.719447	0.958124	0.010937
rs9988758	CTNNA3	10	69239809	69239809	A	intron_variant	8.595	0.419607	1.29639	1.0615	1.58327	0.010943
rs4373860	TACC2	10	123885778	123885778	A	intron_variant	2.967	0.02196	0.861063	0.767369	0.966197	0.010945
rs59565370	CTNNA3	10	69144301	69144301	C	intron_variant	0.13	-0.445455	1.22775	1.04829	1.43793	0.010949
rs2421002	TACC2	10	123880054	123880054	C	intron_variant	8.077	0.371608	0.852111	0.753296	0.963889	0.010952
rs2151955	TIAM2	6	155472953	155472953	T	intron_variant	2.674	0.003342	1.13491	1.02951	1.25109	0.010953
rs9804217	ABI1	10	27120331	27120331	A	intron_variant	2.771	0.009609	1.17262	1.03726	1.32563	0.010958
rs7140365	FRMD6	14	52153805	52153805	T	intron_variant	1.746	-0.066293	0.874916	0.789335	0.969776	0.010967
rs12486167	RAB5A	3	20002394	20002394	G	intron_variant	2.133	-0.034504	1.1681	1.03633	1.31663	0.010968
rs62241285	RAB5A	3	19999024	19999024	A	intron_variant	0.742	-0.194438	1.1681	1.03633	1.31663	0.010968
rs55932169	KAZN	1	14648662	14648662	C	intergenic_variant	5.847	0.20037	0.802075	0.676747	0.950612	0.01097
rs2448049	BCL2L14	12	12249259	12249259	G	intron_variant	5.212	0.158635	0.864436	0.772665	0.967107	0.010975
rs9829968	PHLDB2	3	111535358	111535358	A	intron_variant	1.94	-0.049682	1.13869	1.03026	1.25853	0.01098
rs9480074	TIAM2	6	155476747	155476747	C	intron_variant	6.446	0.242268	1.13678	1.02986	1.2548	0.010985
rs3820859	STK39	2	169016969	169016969	C	intron_variant	1.573	-0.082447	0.843697	0.740128	0.961758	0.010993
rs72644469	KAZN	1	14645461	14645461	T	intergenic_variant	0.44	-0.272239	0.800353	0.674116	0.95023	0.011012
rs7617963	TNIK	3	170966885	170966885	G	intron_variant	8.33	0.394582	1.27231	1.0567	1.53192	0.011038
rs4639871	TACC2	10	123880436	123880436	C	intron_variant	0.613	-0.223037	0.85271	0.754117	0.964193	0.011052
rs16853946	KAZN	1	14648592	14648592	G	intergenic_variant	7.483	0.321124	0.802253	0.676884	0.950842	0.011059
rs2552520	TNS1	2	218670771	218670771	T	intron_variant	0.255	-0.351478	1.13474	1.02933	1.25094	0.011065
rs17584408	PCDH9	13	67123153	67123153	G	intron_variant	5.276	0.162763	0.852237	0.753358	0.964095	0.011069
rs34960701	PCDH9	13	67122452	67122452	C	intron_variant	11.68	0.776546	0.852237	0.753358	0.964095	0.011069
rs12256219	ABI1	10	27106219	27106219	A	intron_variant	2.815	0.012445	1.17582	1.03771	1.33231	0.011082
rs3925080	PHLDB2	3	111556280	111556280	A	intron_variant	0.772	-0.188424	1.1454	1.0315	1.27186	0.011089
rs12522181	TENM2	5	167426029	167426029	G	intron_variant	15.29	1.38176	1.14259	1.03092	1.26636	0.011094
rs6909217	CLIC5	6	45865258	45865258	G	downstream_gene_variant	0.388	-0.290795	0.880439	0.798042	0.971342	0.011104
rs35745054	AUTS2	7	70196658	70196658	G	intron_variant	0.797	-0.183649	1.24303	1.05093	1.47024	0.011107
rs10887089	TACC2	10	123887259	123887259	G	intron_variant	2.907	0.018248	0.861643	0.768103	0.966574	0.011109
rs77278474	STK39	2	169017460	169017460	A	intron_variant	1.644	-0.07564	0.843906	0.740311	0.961998	0.011111
rs1641729	BCL2L14	12	12251152	12251152	A	intron_variant	0.295	-0.330447	0.863361	0.770812	0.967022	0.011115
rs1797662	BCL2L14	12	12250394	12250394	G	intron_variant	8.698	0.429597	0.864331	0.77233	0.967291	0.011131
rs8071024	SEPT9	17	75414067	75414067	C	intron_variant	2.277	-0.023817	0.877435	0.793187	0.970631	0.011143
rs11616357	KLHL1	13	70539855	70539855	G	intron_variant	0.238	-0.361299	0.80886	0.686665	0.9528	0.011148
rs117709838	KLHL1	13	70535990	70535990	C	intron_variant	2.084	-0.038251	0.80886	0.686665	0.9528	0.011148
rs17181337	RAB5A	3	19990535	19990535	G	intron_variant	12.42	0.874745	1.16795	1.03601	1.31669	0.011152
rs4858664	RAB5A	3	19991482	19991482	G	intron_variant	2.914	0.018654	1.16795	1.03601	1.31669	0.011152
rs312911	SEPT9	17	75414585	75414585	C	intron_variant	0.017	-0.718068	0.879609	0.796656	0.9712	0.01116
rs73199284	SGCZ	8	14621333	14621333	C	intron_variant	0.916	-0.162921	0.73094	0.573799	0.931116	0.011171
rs9812172	OSBPL10	3	31776222	31776222	C	intron_variant	0.798	-0.18344	1.31305	1.06396	1.62046	0.011179
rs2244009	SGCZ	8	14596586	14596586	G	intron_variant	0.401	-0.285934	1.13517	1.02928	1.25196	0.011183
rs11682445	CTNNA2	2	80699239	80699239	A	intron_variant	0.025	-0.66593	1.14625	1.03155	1.27371	0.011185
rs7948455	PANX1	11	93875487	93875487	T	intron_variant	8.178	0.380723	1.25718	1.05339	1.50039	0.011217
rs7951456	PANX1	11	93875488	93875488	A	intron_variant	7.002	0.283918	1.25718	1.05339	1.50039	0.011217
rs2244210	SGCZ	8	14598365	14598365	G	intron_variant	0.931	-0.160537	1.13529	1.02926	1.25225	0.011219
rs2244212	SGCZ	8	14598404	14598404	A	intron_variant	0.42	-0.278997	1.13525	1.02924	1.25218	0.011225
rs10822767	CTNNA3	10	67992843	67992843	A	intron_variant	0.215	-0.375497	1.14255	1.03073	1.26651	0.011235
rs10788241	TACC2	10	123868571	123868571	G	intron_variant	0.55	-0.239307	0.817344	0.699354	0.955241	0.011242
rs10097651	PTK2B	8	27217763	27217763	G	intron_variant	0.122	-0.454637	0.877863	0.793773	0.970862	0.011245
rs2961551	BCL2L14	12	12249940	12249940	A	intron_variant	3.351	0.045383	0.86467	0.772744	0.967532	0.011246
rs57982132	CTNNA2	2	80664617	80664617	A	intron_variant	9.335	0.494847	1.20741	1.04371	1.39679	0.011246
rs113809279	DMTN	8	21908426	21908426	G	downstream_gene_variant	0.308	-0.324542	1.22184	1.04652	1.42653	0.011253
rs12679768	SGCZ	8	14038040	14038040	G	intron_variant	6.766	0.265963	1.14567	1.03133	1.27269	0.011265
rs761900	ACTN1	14	69365255	69365255	T	intron_variant	4.479	0.11282	0.871657	0.783821	0.969336	0.011274
rs2244211	SGCZ	8	14598381	14598381	T	intron_variant	0.701	-0.202931	1.13508	1.02914	1.25193	0.01128
rs10106782	PTK2B	8	27235818	27235818	A	intron_variant	2.418	-0.013842	1.13933	1.02995	1.26033	0.011323
rs10822787	CTNNA3	10	68035473	68035473	A	intron_variant	0.77	-0.188876	1.15884	1.0339	1.29889	0.011337
rs10822788	CTNNA3	10	68035480	68035480	G	intron_variant	2.489	-0.008991	1.15884	1.0339	1.29889	0.011337
rs12639623	PDLIM5	4	95525186	95525186	T	intron_variant	1.185	-0.124878	0.876053	0.79078	0.97052	0.011338
rs875206	TRIM9	14	51494654	51494654	C	intron_variant	2.552	-0.004699	0.869076	0.779634	0.96878	0.011348
rs1994716	CORO2B	15	68984096	68984096	A	intron_variant	2.302	-0.02208	0.873028	0.785922	0.969788	0.011359
rs1282970	PHLDB2	3	111567238	111567238	C	intron_variant	3.651	0.063291	1.14532	1.03112	1.27216	0.011364
rs2268976	ACTN1	14	69419042	69419042	T	intron_variant	7.474	0.320353	1.1418	1.03039	1.26526	0.011373
rs10744275	KNTC1	12	123048618	123048618	G	intron_variant	1.216	-0.121048	0.861127	0.766997	0.966808	0.011376
rs72914946	CTNNA2	2	80668077	80668077	G	intron_variant	2.29	-0.022931	1.20437	1.04287	1.39088	0.011381
rs9871260	OSBPL10	3	31780034	31780034	A	intron_variant	1.31	-0.109972	1.3214	1.06489	1.6397	0.011393
rs10762168	CTNNA3	10	69160327	69160327	T	intron_variant	2.223	-0.027785	1.22525	1.04687	1.43403	0.011406
rs8103212	SLC1A6	19	15083795	15083795	A	upstream_gene_variant	0.851	-0.173868	0.880675	0.798122	0.971767	0.011416
rs937103	CORO2B	15	68981709	68981709	A	intron_variant	1.009	-0.148528	0.872275	0.784642	0.969695	0.011436
rs9512279	WASF3	13	27169791	27169791	G	intron_variant	5.35	0.167526	0.85395	0.755618	0.965079	0.011442
rs61950304	CCNA1	13	37008252	37008252	A	intron_variant	3.835	0.074179	0.864745	0.772641	0.967829	0.011456
rs12465892	CTNNA2	2	80708510	80708510	G	intron_variant	5.843	0.200061	1.14691	1.03132	1.27545	0.011457
rs10013334	SHROOM3	4	77636643	77636643	T	intron_variant	1.509	-0.088782	1.19694	1.04124	1.37591	0.011478
rs2284998	PGM1	1	64058130	64058130	A	upstream_gene_variant	4.822	0.133882	1.1738	1.03668	1.32905	0.011481
rs59716473	CTNNA2	2	80708973	80708973	G	intron_variant	1.7	-0.070415	1.14611	1.03112	1.27392	0.011487
rs895024	CTNNA2	2	80680830	80680830	G	intron_variant	3.64	0.062638	1.14126	1.03013	1.26438	0.011494
rs4455773	PCLO	7	82788126	82788126	G	intron_variant	2.112	-0.036106	0.863899	0.771253	0.967674	0.011499
rs66749226	SEPT9	17	75412826	75412826	A	intron_variant	0.638	-0.217168	0.877708	0.793272	0.971131	0.011502
rs11617508	CCNA1	13	37008453	37008453	A	intron_variant	1.557	-0.083989	0.864824	0.772713	0.967914	0.011505
rs6824181	PDLIM5	4	95545821	95545821	A	intron_variant	0.308	-0.324208	1.14873	1.03158	1.27919	0.011543
rs12146238	CTNNA3	10	67971334	67971334	A	intron_variant	1.363	-0.104091	1.17998	1.03779	1.34166	0.011552
rs9431262	MARK1	1	220746822	220746822	G	intron_variant	0.136	-0.439711	1.15831	1.03346	1.29825	0.011571
rs9512282	WASF3	13	27173103	27173103	A	intron_variant	2.931	0.019739	0.854162	0.755807	0.965317	0.011572
rs9512283	WASF3	13	27174202	27174202	A	intron_variant	5.021	0.14642	0.854162	0.755807	0.965317	0.011572
rs11626802	TRIM9	14	51508866	51508866	T	intron_variant	4.761	0.130096	0.859494	0.764195	0.966679	0.011583
rs9639796	AMPH	7	38542381	38542381	T	intron_variant	0.529	-0.245096	0.873458	0.786384	0.970173	0.011584
rs17279331	CORO2B	15	68992553	68992553	C	intron_variant	3.874	0.076523	0.861982	0.768114	0.967321	0.011596
rs7969850	SSPN	12	26349783	26349783	A	intron_variant	6.345	0.235003	1.17531	1.0367	1.33244	0.011654
rs17662642	FRMD6	14	52014153	52014153	C	intron_variant	9.952	0.563488	0.834129	0.724494	0.960356	0.011667
rs374642	SEPT9	17	75387511	75387511	C	intron_variant	0.149	-0.426786	1.16374	1.03436	1.30929	0.011691
rs6905473	TIAM2	6	155504960	155504960	A	intron_variant	7.174	0.296933	0.885462	0.805584	0.97326	0.011692
rs1660038	KALRN	3	124351424	124351424	C	synonymous_variant	11.17	0.710289	1.1374	1.02908	1.25712	0.011709
rs9817633	PHLDB2	3	111531730	111531730	A	intron_variant	2.22	-0.028005	1.14497	1.03059	1.27205	0.011719
rs34106847	RAC1	7	6414732	6414732	G	intron_variant	7.085	0.290198	1.16335	1.03424	1.30858	0.011722
rs6843496	PDLIM5	4	95389193	95389193	T	intron_variant	1.724	-0.068315	1.31995	1.06371	1.63793	0.011727
rs61945621	WASF3	13	27223329	27223329	A	intron_variant	0.795	-0.184133	0.853024	0.753842	0.965256	0.011731
rs11527369	CTNNA3	10	68005848	68005848	T	intron_variant	0.391	-0.289791	0.876934	0.791786	0.97124	0.011756
rs9540893	PCDH9	13	67324664	67324664	A	intron_variant	10.11	0.580318	1.13978	1.02948	1.26189	0.011774
rs10185845	CTNNA2	2	80696502	80696502	A	intron_variant	1.54	-0.085604	1.14389	1.0303	1.26999	0.011774
rs584975	MYH14	19	50741570	50741570	A	intron_variant	7.069	0.288999	1.20432	1.04214	1.39173	0.011779
rs1510458	SGCZ	8	14597997	14597997	A	intron_variant	13.82	1.08677	1.13404	1.02829	1.25067	0.011805
rs35217221	SEPT9	17	75412385	75412385	A	intron_variant	6.581	0.252125	0.87814	0.793675	0.971595	0.011806
rs11650011	SEPT9	17	75412334	75412334	C	intron_variant	9.533	0.516273	0.878924	0.794902	0.971826	0.01184
rs35077273	SEPT9	17	75412415	75412415	C	intron_variant	0.072	-0.527015	0.878924	0.794902	0.971826	0.01184
rs35489990	SEPT9	17	75412312	75412312	C	intron_variant	5.293	0.163842	0.878924	0.794902	0.971826	0.01184
rs7807790	PCLO	7	82783846	82783846	C	intron_variant	7.713	0.340021	0.866694	0.775327	0.968828	0.01185
rs13083516	PHLDB2	3	111569000	111569000	A	intron_variant	2.413	-0.01419	1.14034	1.02949	1.26313	0.011853
rs4576715	CTNNA3	10	68036854	68036854	A	intron_variant	5.802	0.197281	1.1578	1.03295	1.29773	0.011857
rs147992875	DDR2	1	162719812	162719812	T	intron_variant	0.601	-0.225959	1.29066	1.05808	1.57437	0.011858
rs7751471	TIAM2	6	155390391	155390391	G	intron_variant,non_coding_transcript_variant	4.425	0.109526	0.803071	0.676986	0.95264	0.011863
rs13023468	STK39	2	169023549	169023549	A	intron_variant	4.895	0.138494	0.845912	0.742519	0.963702	0.011893
rs12614770	CTNNA2	2	80697773	80697773	T	intron_variant	1.757	-0.065297	1.14317	1.02999	1.26879	0.011905
rs7099279	FRMD4A	10	14119049	14119049	C	intron_variant	2.372	-0.017071	0.877779	0.792995	0.971627	0.01191
rs815451	ERC2	3	55768688	55768688	A	intron_variant	2.062	-0.039951	0.856723	0.759445	0.966461	0.011931
rs6481604	SVIL	10	29784363	29784363	A	intron_variant	0.594	-0.227783	0.838842	0.731459	0.96199	0.011941
rs10997032	CTNNA3	10	68037896	68037896	G	intron_variant	3.864	0.075932	1.15748	1.03277	1.29725	0.011946
rs1400644	STK39	2	169022613	169022613	G	intron_variant	2.066	-0.039661	0.856531	0.759108	0.966457	0.011963
rs1400645	STK39	2	169022981	169022981	A	intron_variant	0.361	-0.301434	0.856531	0.759108	0.966457	0.011963
rs2292786	STK39	2	169020179	169020179	T	intron_variant	9.868	0.553921	0.856531	0.759108	0.966457	0.011963
rs4668037	STK39	2	169019755	169019755	G	intron_variant	2.333	-0.01982	0.856531	0.759108	0.966457	0.011963
rs7609254	STK39	2	169020037	169020037	T	intron_variant	9.258	0.486609	0.856531	0.759108	0.966457	0.011963
rs10764644	ABI1	10	27094249	27094249	A	intron_variant	0.096	-0.487137	1.17345	1.03587	1.32931	0.011963
rs3987885	SEPT9	17	75414990	75414990	G	intron_variant	3.432	0.050207	0.879152	0.795146	0.972033	0.011971
rs9857303	PHLDB2	3	111513865	111513865	T	intron_variant	3.455	0.051614	1.15416	1.03207	1.29069	0.011978
rs12030164	CLIC4	1	25166082	25166082	A	intron_variant	1.634	-0.076596	0.864425	0.771585	0.968435	0.011981
rs1971854	CTNNA2	2	80682948	80682948	G	intron_variant	2.247	-0.02606	1.14332	1.02992	1.26922	0.011985
rs1510457	SGCZ	8	14592604	14592604	G	intron_variant	1.381	-0.10209	0.879976	0.79645	0.972262	0.011996
rs57055247	AUTS2	7	70174065	70174065	G	intron_variant	0.251	-0.35388	1.23676	1.04786	1.45972	0.011997
rs16855079	STK39	2	169046627	169046627	A	intron_variant	0.179	-0.401182	0.841985	0.736272	0.962875	0.012001
rs9658474	NOS1	12	117681509	117681509	A	intron_variant	2.19	-0.030238	1.20632	1.0421	1.39642	0.012012
rs2170863	SEPT9	17	75415037	75415037	T	intron_variant	0.834	-0.176861	0.87922	0.795213	0.972103	0.012018
rs13423514	STK39	2	169017271	169017271	T	intron_variant	3.428	0.049972	0.856629	0.759201	0.966559	0.01202
rs16854949	STK39	2	169017287	169017287	T	intron_variant	4.074	0.088424	0.856629	0.759201	0.966559	0.01202
rs4668034	STK39	2	169017720	169017720	C	intron_variant	4.951	0.142026	0.856629	0.759201	0.966559	0.01202
rs2244220	SGCZ	8	14598562	14598562	A	intron_variant	5.326	0.166011	1.13355	1.02792	1.25003	0.012031
rs61073965	MAEA	4	1325565	1325565	A	intron_variant	0.264	-0.346793	1.3104	1.06115	1.61819	0.012044
rs10507737	PCDH9	13	67031498	67031498	C	intron_variant	7.353	0.310774	0.856231	0.758527	0.96652	0.012063
rs9384280	TIAM2	6	155395055	155395055	T	intron_variant,non_coding_transcript_variant	15.17	1.35395	0.859733	0.764059	0.967387	0.012064
rs1429938	PTK2B	8	27237206	27237206	G	intron_variant	5.308	0.164831	1.13677	1.02851	1.25642	0.012078
rs4381907	PHLDB2	3	111555309	111555309	G	intron_variant	0.147	-0.428518	1.14241	1.02962	1.26756	0.01208
rs4383483	PHLDB2	3	111555682	111555682	A	intron_variant	1.23	-0.119394	1.14241	1.02962	1.26756	0.01208
rs4583615	PHLDB2	3	111555200	111555200	G	intron_variant	1.66	-0.074148	1.14241	1.02962	1.26756	0.01208
rs13373909	KAZN	1	14641257	14641257	A	intergenic_variant	2.142	-0.033833	0.784666	0.649301	0.948253	0.012094
rs1950910	FRMD6	14	52029002	52029002	A	intron_variant	4.249	0.098864	0.827468	0.713705	0.959364	0.012101
rs6716591	CTNNA2	2	80700037	80700037	A	intron_variant	1.604	-0.079405	1.14283	1.02967	1.26842	0.012103
rs2242415	BASP1	5	17225333	17225333	C	intron_variant	8.168	0.379802	0.875486	0.789126	0.971296	0.012105
rs2292006	TNIK	3	170858406	170858406	G	intron_variant	7.345	0.310141	1.15854	1.03274	1.29967	0.012116
rs28729891	SGCZ	8	14457660	14457660	G	intron_variant	1.147	-0.129742	0.854743	0.756121	0.966229	0.012119
rs9657243	SGCZ	8	14457240	14457240	G	intron_variant	1.88	-0.054693	0.854743	0.756121	0.966229	0.012119
rs113831023	CAP2	6	17533033	17533033	A	intron_variant	10.3	0.602802	0.846029	0.742437	0.964074	0.012126
rs75696910	TENM2	5	166576147	166576147	G	intergenic_variant	2.067	-0.03957	0.826461	0.712117	0.959166	0.012136
rs11849278	TRIM9	14	51504420	51504420	C	intron_variant	3.095	0.029847	0.860249	0.764784	0.967629	0.012151
rs28418481	MAEA	4	1330975	1330975	G	intron_variant	4.124	0.091396	1.17889	1.03663	1.34067	0.012153
rs13282373	PTK2B	8	27213518	27213518	A	intron_variant	0.087	-0.501748	0.880375	0.796939	0.972546	0.012162
rs10925221	ACTN2	1	236921532	236921532	G	intron_variant	2.159	-0.032523	1.16576	1.03408	1.31421	0.012163
rs9540763	PCDH9	13	67034490	67034490	C	intron_variant	4.622	0.121515	0.856356	0.7586	0.96671	0.01218
rs10003483	PDLIM5	4	95380147	95380147	T	intron_variant	14.77	1.26847	1.31973	1.06242	1.63936	0.012187
rs57582270	FLT1	13	28964865	28964865	C	intron_variant	0.817	-0.179911	1.26923	1.05339	1.52929	0.012197
rs12434077	TRIM9	14	51515239	51515239	G	intron_variant	7.231	0.301304	0.860796	0.765597	0.967832	0.012203
rs61985048	TRIM9	14	51515018	51515018	C	intron_variant	7.893	0.355441	0.860796	0.765597	0.967832	0.012203
rs11726178	MAEA	4	1321972	1321972	T	intron_variant	0.917	-0.162835	1.31575	1.06167	1.63063	0.012208
rs7729956	DOCK2	5	169261114	169261114	G	intron_variant	1.7	-0.070483	0.845594	0.741659	0.964094	0.012214
rs9480068	TIAM2	6	155471925	155471925	G	intron_variant	3.436	0.05047	1.13284	1.02756	1.24892	0.012224
rs116789543	WASF3	13	27132636	27132636	G	intron_variant	8.605	0.420587	0.853999	0.754825	0.966204	0.012235
rs9540898	PCDH9	13	67329295	67329295	A	intron_variant	3.234	0.038311	1.14128	1.0292	1.26557	0.012241
rs9397040	AKAP12	6	151580765	151580765	A	intron_variant	1.435	-0.096317	1.13352	1.02767	1.25028	0.012242
rs4771246	FLT1	13	28962942	28962942	T	intron_variant	0.138	-0.437437	1.29045	1.0571	1.57532	0.012243
rs11658267	SEPT9	17	75411884	75411884	G	intron_variant	0.116	-0.4615	0.879498	0.795443	0.972435	0.012251
rs9386073	UTRN	6	144876938	144876938	A	intron_variant	1.296	-0.111666	1.3173	1.06181	1.63427	0.012259
rs9371590	SYNE1	6	152664733	152664733	A	intron_variant	3.563	0.05802	1.25259	1.05022	1.49394	0.012262
rs59839399	AUTS2	7	70179962	70179962	G	intron_variant	0.7	-0.203233	1.24094	1.04809	1.46929	0.012265
rs9507051	SGCG	13	23773043	23773043	G	intron_variant	2.062	-0.039976	0.861037	0.765913	0.967974	0.012267
rs2763031	SYNE1	6	152492517	152492517	A	intron_variant	2.967	0.022004	1.13507	1.02792	1.25339	0.012287
rs2244122	SGCZ	8	14597547	14597547	C	intron_variant	1.458	-0.093904	1.13301	1.0275	1.24936	0.012302
rs1409128	ABI1	10	27150093	27150093	A	upstream_gene_variant	2.526	-0.006493	1.14665	1.03017	1.2763	0.012306
rs35178623	DSCAM	21	42003866	42003866	C	intron_variant	5.571	0.181955	0.768652	0.62557	0.944459	0.012308
rs10803126	LYST	1	236047483	236047483	A	upstream_gene_variant	2.731	0.007046	1.21855	1.04386	1.42248	0.01231
rs13403999	STK39	2	169024141	169024141	G	intron_variant	4.312	0.102669	0.857362	0.760041	0.967145	0.012319
rs12424169	NOS1	12	117672825	117672825	G	intron_variant	0.011	-0.767646	1.23225	1.04637	1.45114	0.012323
rs4962558	C10orf90	10	128141955	128141955	C	intron_variant	0.262	-0.347442	0.854643	0.75574	0.966489	0.012327
rs9371578	SYNE1	6	152539199	152539199	A	intron_variant	0.909	-0.164063	0.852742	0.752743	0.966027	0.012331
rs2444947	DLC1	8	13245917	13245917	T	intron_variant	1.63	-0.076911	0.882619	0.800409	0.973272	0.012331
rs11079493	FMNL1	17	43306345	43306345	A	intron_variant	8.684	0.428229	0.822722	0.706134	0.95856	0.01234
rs2268983	ACTN1	14	69408697	69408697	A	intron_variant	1.224	-0.120071	0.881188	0.798086	0.972942	0.012342
rs1591855	KAZN	1	14641523	14641523	A	intergenic_variant	0.949	-0.157593	0.790853	0.658092	0.950398	0.012348
rs2292783	STK39	2	169019907	169019907	A	intron_variant	7.138	0.294194	0.856361	0.758419	0.966951	0.012358
rs815453	ERC2	3	55767988	55767988	T	intron_variant	2.58	-0.002867	0.85741	0.760073	0.967212	0.012361
rs12199859	TIAM2	6	155472090	155472090	A	intron_variant	2.684	0.003993	1.13241	1.02731	1.24826	0.012365
rs9480069	TIAM2	6	155472028	155472028	T	intron_variant	3.652	0.063346	1.13241	1.02731	1.24826	0.012365
rs9916143	SEPT9	17	75409282	75409282	G	intron_variant	5.195	0.157534	0.880476	0.796915	0.972798	0.012366
rs1434077	CTNNA2	2	80697304	80697304	G	intron_variant	1.623	-0.077603	1.14291	1.02936	1.26898	0.012367
rs7652117	FLNB	3	58008093	58008093	A	intron_variant	6.733	0.26345	1.14167	1.02912	1.26653	0.012371
rs818450	SYNE1	6	152888474	152888474	T	intron_variant	0.734	-0.195966	1.25453	1.05034	1.49841	0.012374
rs4852567	CTNNA2	2	80703379	80703379	G	intron_variant	7.805	0.347845	1.14176	1.02912	1.26673	0.012379
rs3820858	STK39	2	169017783	169017783	C	intron_variant	4.59	0.119569	0.857202	0.75972	0.967192	0.012384
rs62494839	SGCZ	8	14456908	14456908	T	intron_variant	4.727	0.128003	0.855167	0.756504	0.966696	0.012385
rs9512272	WASF3	13	27156611	27156611	A	intron_variant	0.301	-0.327654	0.855241	0.756616	0.966722	0.012391
rs2776436	WASF3	13	27244707	27244707	T	intron_variant	1.056	-0.14191	1.13593	1.02795	1.25526	0.012407
rs1904612	CTNNA3	10	69025698	69025698	G	intron_variant	1.488	-0.090916	1.23655	1.04699	1.46044	0.01241
rs34567825	PCDH9	13	67027435	67027435	C	intron_variant	3.489	0.053637	0.856997	0.759365	0.967182	0.012414
rs74486783	ADCY10	1	167779865	167779865	C	intron_variant	5.322	0.165737	1.25911	1.05108	1.5083	0.012414
rs12616582	STK39	2	169026829	169026829	A	intron_variant	6.399	0.238901	0.845924	0.741947	0.964473	0.012419
rs1715489	SEPT9	17	75279309	75279309	G	intron_variant	6.414	0.239954	0.843357	0.737914	0.963868	0.012438
rs4317920	TACC2	10	123870000	123870000	C	intron_variant	1.95	-0.048924	0.819982	0.701823	0.958035	0.012439
rs7844337	SGCZ	8	14537665	14537665	A	intron_variant	7.478	0.320671	1.1522	1.03105	1.28759	0.012456
rs66732052	CORO2B	15	69005307	69005307	C	intron_variant	3.371	0.04658	0.865637	0.773032	0.969337	0.012458
rs7985423	CCNA1	13	37006463	37006463	G	upstream_gene_variant	13.43	1.02378	0.866203	0.773928	0.96948	0.012462
rs57793771	KLHL1	13	70545790	70545790	T	intron_variant	0.048	-0.582286	0.845353	0.740993	0.964411	0.012473
rs426439	SEPT9	17	75378036	75378036	T	intron_variant	1.077	-0.139013	1.15934	1.03239	1.30189	0.01248
rs10088391	SGCZ	8	14468227	14468227	T	intron_variant	1.878	-0.054865	0.853621	0.753965	0.966448	0.012481
rs3987888	SEPT9	17	75370274	75370274	C	intron_variant	12.58	0.896895	0.880444	0.796755	0.972923	0.012486
rs34528648	PLEKHH1	14	68028494	68028494	A	intron_variant	0.138	-0.437762	1.17288	1.03496	1.32918	0.012499
rs2587148	CTNNA2	2	80463850	80463850	A	intron_variant	4.183	0.094934	0.877566	0.792098	0.972256	0.012503
rs4718984	AUTS2	7	70171464	70171464	G	intron_variant	1.263	-0.115389	1.23749	1.04697	1.46267	0.012505
rs922344	CTNNA3	10	67990437	67990437	G	intron_variant	2.384	-0.016266	0.879773	0.79565	0.972791	0.012511
rs1167244	ERC2	3	55577935	55577935	T	intron_variant	4.772	0.130827	1.16764	1.03394	1.31862	0.012512
rs79869295	MYO9B	19	17225227	17225227	C	intron_variant	0.479	-0.25993	0.763943	0.618441	0.943678	0.012519
rs3814805	CCNA1	13	37004716	37004716	C	upstream_gene_variant	0.131	-0.444344	0.866428	0.774219	0.969618	0.012531
rs9540892	PCDH9	13	67321657	67321657	A	intron_variant	7.855	0.352196	1.13643	1.0279	1.25643	0.012537
rs3800874	MAD1L1	7	2115215	2115215	G	intron_variant	1.893	-0.053582	1.29096	1.05648	1.5775	0.012537
rs8180761	AUTS2	7	70178245	70178245	G	intron_variant	0.276	-0.340326	1.24586	1.04842	1.48048	0.012539
rs35164829	OSBPL10	3	32004362	32004362	A	intron_variant	8.03	0.367462	0.849148	0.746842	0.965467	0.012561
rs10829076	ABI1	10	27110648	27110648	A	intron_variant	3.066	0.028123	1.17329	1.03493	1.33015	0.012566
rs7914538	TACC2	10	123867989	123867989	A	intron_variant	0.645	-0.215579	0.819593	0.701057	0.958172	0.012577
rs72896162	SEPT9	17	75412521	75412521	G	intron_variant	0.343	-0.308791	0.879852	0.795716	0.972884	0.012577
rs72896163	SEPT9	17	75412525	75412525	T	intron_variant	0.611	-0.223588	0.879852	0.795716	0.972884	0.012577
rs7915333	FRMPD2	10	49473935	49473935	T	intron_variant	1.437	-0.096183	1.29185	1.05651	1.57963	0.012591
rs73533076	SGCZ	8	14677988	14677988	A	intron_variant	0.799	-0.183384	0.78702	0.652074	0.949893	0.012592
rs10109020	SGCZ	8	14474514	14474514	C	intron_variant	2.409	-0.014505	0.84929	0.74703	0.965548	0.012594
rs112374492	CAP2	6	17532742	17532742	G	intron_variant	0.04	-0.605322	0.847369	0.744006	0.965093	0.012604
rs56661507	PLEKHH1	14	68020103	68020103	C	intron_variant	0.014	-0.739657	1.18983	1.03799	1.36389	0.012604
rs1998791	SYNJ2	6	158431736	158431736	G	intron_variant	3.544	0.056883	1.14834	1.0301	1.28017	0.012621
rs12566371	KAZN	1	14643760	14643760	C	intergenic_variant	0.913	-0.163346	0.803733	0.676962	0.954243	0.012623
rs7998324	CCNA1	13	37010543	37010543	C	intron_variant	0.801	-0.183028	0.86714	0.775247	0.969925	0.012641
rs10013950	ANK2	4	114006346	114006346	T	intron_variant	4.509	0.114615	0.87337	0.78522	0.971417	0.012643
rs9371857	TIAM2	6	155395482	155395482	G	intron_variant,non_coding_transcript_variant	1.029	-0.145675	0.860235	0.764253	0.968273	0.012646
rs9517206	FARP1	13	98824806	98824806	C	downstream_gene_variant	8.1	0.373639	0.847722	0.744504	0.96525	0.012654
rs3820860	STK39	2	169016460	169016460	T	intron_variant	0.23	-0.366028	0.846391	0.742413	0.964933	0.012659
rs2337021	TENM2	5	167158089	167158089	T	downstream_gene_variant	3.893	0.077634	1.17109	1.03438	1.32587	0.01266
rs1884632	ACTN1	14	69418173	69418173	G	intron_variant	7.922	0.357973	0.873895	0.786044	0.971563	0.012662
rs2357114	FRMD6	14	52105227	52105227	A	intron_variant	7.393	0.313884	0.850715	0.749191	0.965997	0.012667
rs9512307	WASF3	13	27230903	27230903	G	intron_variant	0.153	-0.423196	0.854593	0.755291	0.966951	0.012678
rs11819570	CTNNA3	10	68003001	68003001	G	intron_variant	2.462	-0.010837	0.880641	0.7969	0.973182	0.012679
rs7430234	OSBPL10	3	31775519	31775519	A	intron_variant	1.322	-0.108612	1.30706	1.05893	1.61333	0.012683
rs1352836	CORO2B	15	69005647	69005647	C	intron_variant	2.1	-0.037064	0.865967	0.773319	0.969716	0.012699
rs9788145	CLIP1	12	122899522	122899522	G	intron_variant	0.478	-0.260032	0.859223	0.762591	0.968098	0.0127
rs16854955	STK39	2	169017405	169017405	A	intron_variant	4.374	0.106398	0.857655	0.760102	0.967729	0.012707
rs1585601	CTNNA3	10	67987511	67987511	T	intron_variant	3.527	0.055919	0.880162	0.796094	0.973108	0.012715
rs9540895	PCDH9	13	67325346	67325346	A	intron_variant	13.61	1.05178	1.13563	1.02752	1.25512	0.012726
rs4668036	STK39	2	169019500	169019500	A	intron_variant	0.245	-0.356989	0.857664	0.760074	0.967785	0.012747
rs10058374	ZNF131	5	43155465	43155465	A	intron_variant	5.01	0.145708	1.14144	1.02862	1.26664	0.012747
rs7550419	PTPN14	1	214681969	214681969	A	intron_variant	1.803	-0.061309	1.23535	1.046	1.45897	0.0128
rs111546782	TRIM9	14	51515698	51515698	A	intron_variant	0.683	-0.206905	0.861608	0.766276	0.9688	0.012801
rs111693948	EPB41L4B	9	111973867	111973867	A	intron_variant	0.166	-0.411585	0.752066	0.600947	0.941186	0.012808
rs9540764	PCDH9	13	67035347	67035347	C	intron_variant	15.94	1.52994	0.857303	0.759421	0.9678	0.012825
rs280612	FRMPD2	10	49450443	49450443	G	intron_variant	3.34	0.044738	1.28056	1.05394	1.5559	0.012841
rs11072042	CORO2B	15	68985204	68985204	T	intron_variant	2.696	0.004795	0.871192	0.781535	0.971134	0.012844
rs10082153	ACTN2	1	236928741	236928741	C	downstream_gene_variant	1.207	-0.122121	1.19552	1.03866	1.37608	0.012848
rs10444404	ARHGDIB	12	15114751	15114751	G	upstream_gene_variant	10.26	0.597992	0.874901	0.787485	0.972021	0.012853
rs1360457	NRP1	10	33616929	33616929	C	intron_variant	12.08	0.828448	1.21221	1.04166	1.41067	0.01288
rs4962340	C10orf90	10	128152645	128152645	G	intron_variant	1.813	-0.060424	0.880252	0.796086	0.973317	0.012886
rs10847227	KNTC1	12	123066685	123066685	T	intron_variant	0.402	-0.285499	1.15428	1.03089	1.29245	0.012887
rs4869848	TIAM2	6	155535702	155535702	G	upstream_gene_variant	5.386	0.169897	1.19091	1.03774	1.36669	0.012891
rs2254055	SGCZ	8	14587709	14587709	C	intron_variant	2.122	-0.035375	1.13413	1.02704	1.25238	0.012894
rs9371868	TIAM2	6	155480808	155480808	T	intron_variant	4.483	0.113023	1.13278	1.02678	1.24972	0.012898
rs686507	KALRN	3	124354607	124354607	G	intron_variant	1.115	-0.133858	1.13574	1.02734	1.25558	0.012899
rs6438016	PHLDB2	3	111534327	111534327	A	intron_variant	0.506	-0.251756	1.1429	1.02869	1.2698	0.012921
rs2244222	SGCZ	8	14598647	14598647	A	intron_variant	4.332	0.10389	1.13349	1.02688	1.25118	0.012927
rs71324982	BSN	3	49669948	49669948	A	intron_variant	3.472	0.052602	0.853558	0.753394	0.967038	0.012929
rs41285482	ACTN1	14	69347755	69347755	T	intron_variant	11.05	0.694814	1.21596	1.04226	1.41861	0.012929
rs595003	DLC1	8	12948136	12948136	G	intron_variant	2.426	-0.013336	1.29168	1.05566	1.58047	0.012932
rs12972461	SLC1A6	19	15063236	15063236	G	intron_variant	1.337	-0.106983	0.876298	0.789658	0.972444	0.012936
rs17320272	SGCZ	8	14541970	14541970	T	intron_variant	3.33	0.044119	1.19911	1.03917	1.38366	0.012937
rs10106070	SGCZ	8	14453911	14453911	A	intron_variant	2.279	-0.023738	0.857914	0.760271	0.968098	0.012942
rs4858632	RAB5A	3	20014606	20014606	C	intron_variant	5.082	0.150313	1.16063	1.03202	1.30528	0.012942
rs2803562	LDB3	10	88433684	88433684	G	intron_variant	1.171	-0.126646	0.871277	0.781571	0.971279	0.012951
rs4870352	TIAM2	6	155430819	155430819	A	intron_variant	0.687	-0.205959	1.14656	1.02934	1.27712	0.012955
rs8009082	TRIM9	14	51499344	51499344	A	intron_variant	6.678	0.259363	0.860054	0.763648	0.968631	0.01296
rs36149309	SGCZ	8	14544927	14544927	T	intron_variant	0.489	-0.256816	0.74057	0.58439	0.938491	0.012964
rs33913544	CORO2B	15	69011119	69011119	T	synonymous_variant	0.163	-0.414606	0.861676	0.766222	0.969023	0.012964
rs11200420	TACC2	10	123885958	123885958	A	intron_variant	1.291	-0.112183	0.864857	0.771282	0.969786	0.012971
rs115788446	APBB2	4	41050685	41050685	A	intron_variant	2.762	0.009036	0.755899	0.606188	0.942584	0.012972
rs2394375	CTNNA3	10	69155636	69155636	C	intron_variant	0.945	-0.158312	1.22037	1.04297	1.42795	0.012977
rs428315	MTUS1	8	17618886	17618886	T	intron_variant	0.028	-0.652599	0.855691	0.756705	0.967626	0.012987
rs12695246	PHLDB2	3	111568428	111568428	A	intron_variant	9.865	0.553566	1.13865	1.02779	1.26146	0.012993
rs75864977	AMPH	7	38516811	38516811	T	intron_variant	0.583	-0.230709	0.82207	0.704336	0.959484	0.012995
rs79227404	AMPH	7	38516810	38516810	T	intron_variant	0.039	-0.610086	0.82207	0.704336	0.959484	0.012995
rs12243481	ABI1	10	27097481	27097481	C	intron_variant	3.454	0.051557	1.17134	1.03394	1.32699	0.012998
rs10103217	SGCZ	8	14468514	14468514	G	intron_variant	2.886	0.016923	0.854447	0.754722	0.967349	0.013002
rs7634323	PHLDB2	3	111534150	111534150	C	intron_variant	0.626	-0.219923	1.14274	1.02853	1.26962	0.013022
rs818453	SYNE1	6	152915160	152915160	G	intron_variant	0.846	-0.174854	1.24929	1.04804	1.48919	0.013029
rs387774	SEPT9	17	75390904	75390904	C	intron_variant	17.37	1.78878	1.16473	1.03264	1.31372	0.013049
rs7532953	PTPN14	1	214547938	214547938	T	intron_variant	16.3	1.60765	0.883499	0.801198	0.974255	0.013056
rs7579390	STK39	2	169019198	169019198	T	intron_variant	6.637	0.256306	0.858266	0.760703	0.968341	0.013065
rs4852565	CTNNA2	2	80703059	80703059	C	intron_variant	6.155	0.221581	1.14034	1.02801	1.26495	0.013078
rs10822759	CTNNA3	10	67989731	67989731	C	intron_variant	2.471	-0.010216	0.880811	0.796805	0.973674	0.013096
rs11883910	SPTBN1	2	54731216	54731216	A	intron_variant	1.009	-0.148588	0.840103	0.732091	0.964051	0.013107
rs10764645	ABI1	10	27096928	27096928	A	intron_variant	1.458	-0.093925	1.17155	1.03381	1.32764	0.013121
rs2249806	SGCZ	8	14575548	14575548	C	intron_variant	3.422	0.049626	1.13383	1.02672	1.25211	0.013129
rs35398078	ADCY10	1	167815514	167815514	A	intron_variant	13.54	1.04037	0.81435	0.692371	0.95782	0.013139
rs4011894	MARK1	1	220787302	220787302	A	intron_variant	2.765	0.009263	1.15662	1.031	1.29755	0.013139
rs72687148	TRIM9	14	51516297	51516297	C	intron_variant	0.101	-0.480342	0.860045	0.763443	0.96887	0.01315
rs12868587	CCNA1	13	37009207	37009207	A	intron_variant	0.002	-1.05757	0.867232	0.774902	0.970564	0.013151
rs10997736	CTNNA3	10	69342768	69342768	A	intron_variant	0.544	-0.24089	1.29198	1.05514	1.58199	0.013177
rs686412	KALRN	3	124354684	124354684	A	intron_variant	2.81	0.012109	1.13531	1.02694	1.25511	0.013182
rs11603543	PANX1	11	93905606	93905606	A	intron_variant	4.115	0.090861	1.20855	1.04046	1.4038	0.013194
rs13295206	TEK	9	27180747	27180747	T	intron_variant	1.952	-0.048724	0.785515	0.649013	0.950727	0.013202
rs4129823	ERC2	3	55839541	55839541	A	intron_variant	1.106	-0.135084	1.2379	1.04567	1.46546	0.013207
rs59690742	ERC2	3	55837810	55837810	C	intron_variant	15.1	1.33828	1.2379	1.04567	1.46546	0.013207
rs74993840	ERC2	3	55836865	55836865	A	intron_variant	0.108	-0.471745	1.2379	1.04567	1.46546	0.013207
rs75849295	ERC2	3	55838325	55838325	T	intron_variant	0.635	-0.217845	1.2379	1.04567	1.46546	0.013207
rs79730090	ERC2	3	55838435	55838435	A	intron_variant	3.996	0.083774	1.2379	1.04567	1.46546	0.013207
rs74976972	MFN2	1	12068546	12068546	G	intron_variant	0.463	-0.264699	0.875184	0.787608	0.972497	0.013216
rs1159476	PCDH9	13	67327186	67327186	T	intron_variant	2.326	-0.020321	1.13526	1.02689	1.25507	0.013216
rs7208336	SEPT9	17	75412932	75412932	C	intron_variant	4.748	0.129336	0.880855	0.796737	0.973855	0.013256
rs7208671	SEPT9	17	75413129	75413129	C	intron_variant	7.785	0.346126	0.880855	0.796737	0.973855	0.013256
rs7222170	SEPT9	17	75413096	75413096	A	intron_variant	1.661	-0.074092	0.880855	0.796737	0.973855	0.013256
rs7224116	SEPT9	17	75413177	75413177	G	intron_variant	2.796	0.011199	0.880855	0.796737	0.973855	0.013256
rs558956	EPB41	1	29440540	29440540	C	intron_variant	8.688	0.428556	1.25387	1.04837	1.49966	0.013262
rs35639841	TENM2	5	167684556	167684556	G	intron_variant	0.229	-0.367068	1.29553	1.05555	1.59008	0.013262
rs6493943	MYZAP	15	57973966	57973966	A	intron_variant	0.121	-0.456332	1.18926	1.03684	1.36409	0.013269
rs609911	KALRN	3	124354315	124354315	A	intron_variant	4.574	0.11859	1.13516	1.02681	1.25494	0.013273
rs13075834	OSBPL10	3	32008874	32008874	C	intron_variant	14.23	1.16105	0.849289	0.746297	0.966495	0.013281
rs13075981	OSBPL10	3	32008860	32008860	G	intron_variant	11.97	0.814921	0.849289	0.746297	0.966495	0.013281
rs11134472	TENM2	5	167250989	167250989	C	intron_variant,non_coding_transcript_variant	2.592	-0.002069	1.14831	1.02927	1.28111	0.013282
rs4745892	CTNNA3	10	67997761	67997761	G	intron_variant	3.975	0.082546	0.880964	0.796886	0.973913	0.013287
rs13665	ZNF131	5	43175953	43175953	C	downstream_gene_variant	8.161	0.379166	1.13972	1.02764	1.26402	0.013295
rs12897281	CDC42BPB	14	103437630	103437630	A	intron_variant	4.035	0.086081	0.871466	0.781551	0.971726	0.013298
rs10764649	ABI1	10	27126220	27126220	A	intron_variant	0.71	-0.201129	1.16635	1.03258	1.31744	0.01331
rs2862290	CTNNA2	2	80709101	80709101	A	intron_variant	1.606	-0.079194	1.14182	1.02801	1.26824	0.013324
rs4143904	FRMD6	14	52119107	52119107	G	intron_variant	10.65	0.645258	0.849689	0.746877	0.966653	0.013328
rs11203633	SGCZ	8	14447094	14447094	T	intron_variant	1.58	-0.081742	1.13218	1.02617	1.24914	0.013346
rs1599673	CTNNA3	10	67983919	67983919	C	intron_variant	2.117	-0.035753	0.88067	0.796306	0.973971	0.013406
rs58188166	CTNNA3	10	69339142	69339142	A	intron_variant	0.435	-0.273948	1.29321	1.0548	1.5855	0.013412
rs12247449	CTNNA3	10	68450325	68450325	C	intron_variant	5.001	0.145175	0.81771	0.697161	0.959102	0.013413
rs10045595	TENM2	5	167230004	167230004	G	intron_variant	5.787	0.196307	1.14778	1.029	1.28028	0.013422
rs1822212	PCDH9	13	67328558	67328558	T	intron_variant	1.463	-0.093388	1.14962	1.02933	1.28396	0.013429
rs4515020	PHLDB2	3	111534050	111534050	G	intron_variant	8.332	0.394776	1.14276	1.02805	1.27026	0.01343
rs12251277	ABI1	10	27126212	27126212	T	intron_variant	1.443	-0.095534	1.16613	1.03238	1.3172	0.013431
rs12434043	TRIM9	14	51515076	51515076	C	intron_variant	1.842	-0.057877	0.862675	0.767351	0.96984	0.013433
rs7222532	SEPT9	17	75413302	75413302	C	intron_variant	0.923	-0.161761	0.88106	0.796891	0.974119	0.013462
rs7224442	SEPT9	17	75413439	75413439	G	intron_variant	4.741	0.128847	0.88106	0.796891	0.974119	0.013462
rs12155595	SGCZ	8	14505296	14505296	C	intron_variant	1.309	-0.110122	1.14126	1.02774	1.26733	0.013465
rs11687410	CTNNA2	2	80695630	80695630	G	intron_variant	0.105	-0.475719	1.14117	1.02771	1.26716	0.013472
rs3290	CTNNA2	2	80677131	80677131	C	intron_variant	3.348	0.045193	1.13785	1.02709	1.26055	0.013474
rs12732876	CTTNBP2NL	1	112964025	112964025	T	intron_variant	7.114	0.292389	0.76954	0.625172	0.947244	0.013483
rs6099145	CASS4	20	55009629	55009629	A	intron_variant	1.772	-0.063993	1.17028	1.03306	1.32573	0.013487
rs13063024	PHLDB2	3	111578045	111578045	T	intron_variant	11.38	0.737262	1.14187	1.02782	1.26857	0.013491
rs62241316	RAB5A	3	20015494	20015494	G	intron_variant	0.115	-0.462944	1.15977	1.0311	1.3045	0.013518
rs7514673	ACTN2	1	236928589	236928589	T	downstream_gene_variant	0.308	-0.324382	1.18974	1.03652	1.36561	0.013536
rs10125858	SMARCA2	9	2048549	2048549	C	intron_variant	8.151	0.378205	1.14324	1.02801	1.27138	0.013549
rs61858401	CTNNA3	10	67885365	67885365	A	intron_variant	6.601	0.253632	1.17503	1.03383	1.33551	0.013555
rs864748	KALRN	3	124353532	124353532	C	intron_variant	5.92	0.205287	1.13469	1.02638	1.25442	0.01358
rs61957634	PCDH9	13	67042053	67042053	C	intron_variant	1.859	-0.056495	0.859334	0.761885	0.969247	0.013583
rs13354537	TENM2	5	167263676	167263676	G	intron_variant,non_coding_transcript_variant	0.509	-0.250828	1.31527	1.05805	1.63501	0.013597
rs66886702	SEPT9	17	75412714	75412714	A	intron_variant	5.828	0.199067	0.881308	0.797163	0.974335	0.013614
rs67415822	SEPT9	17	75412678	75412678	G	intron_variant	7.655	0.33521	0.881308	0.797163	0.974335	0.013614
rs67719929	SEPT9	17	75412605	75412605	A	intron_variant	2.467	-0.01046	0.881308	0.797163	0.974335	0.013614
rs7297692	KNTC1	12	123037471	123037471	G	intron_variant	0.852	-0.173759	1.13738	1.02683	1.25984	0.013622
rs73194129	SGCZ	8	14471574	14471574	C	intron_variant	3.424	0.049757	0.85163	0.749631	0.967506	0.013626
rs6809414	PHLDB2	3	111532971	111532971	G	intron_variant	2.168	-0.031845	1.14176	1.02763	1.26857	0.013635
rs607700	KALRN	3	124353772	124353772	A	intron_variant	6.588	0.252678	1.13457	1.02629	1.25427	0.013643
rs4462273	TACC2	10	123869825	123869825	T	intron_variant	1.205	-0.122396	0.822374	0.704006	0.960643	0.013668
rs1599668	CTNNA3	10	67993614	67993614	G	intron_variant	5.928	0.205845	0.881056	0.796706	0.974338	0.013671
rs1467524	FRMD6	14	52104291	52104291	C	intron_variant	12.67	0.910294	0.853379	0.752337	0.967991	0.013684
rs4861342	APBB2	4	40965820	40965820	C	intron_variant	5.076	0.149923	1.16283	1.03143	1.31097	0.013691
rs7455288	RAC1	7	6416615	6416615	C	intron_variant	7.631	0.333223	1.16273	1.03141	1.31078	0.013695
rs6662072	KAZN	1	14477137	14477137	G	intergenic_variant	1.981	-0.046425	0.882064	0.7983	0.974617	0.01372
rs7865992	TEK	9	27189732	27189732	A	intron_variant	2.091	-0.037697	0.884613	0.802438	0.975203	0.01373
rs12705089	TRIP6	7	100465355	100465355	T	intron_variant	2.033	-0.042212	0.843074	0.736059	0.965648	0.013732
rs7309390	KNTC1	12	123110422	123110422	G	intron_variant	0.774	-0.188	0.868781	0.776831	0.971616	0.013741
rs34416950	TEK	9	27181373	27181373	G	intron_variant	2.577	-0.003019	0.787385	0.651064	0.952249	0.013743
rs2226099	SMG7	1	183449357	183449357	G	intron_variant	0.415	-0.280955	0.871946	0.781909	0.972349	0.01375
rs7456834	RAC1	7	6416588	6416588	A	intron_variant	6.576	0.251804	1.16287	1.03136	1.31115	0.013753
rs60224257	FRMD6	14	52026191	52026191	C	intron_variant	2.923	0.019255	0.830274	0.716079	0.96268	0.013767
rs11961064	EZR	6	159220385	159220385	T	intron_variant	2.29	-0.022885	1.29197	1.05378	1.584	0.013768
rs6438018	PHLDB2	3	111536088	111536088	C	intron_variant	4.57	0.118316	1.13383	1.02601	1.25299	0.013773
rs7717160	EPB41L4A	5	111508823	111508823	A	intron_variant	3.168	0.034324	0.873193	0.783888	0.972673	0.013785
rs16848008	TNIK	3	170982909	170982909	C	intron_variant	0.395	-0.288209	1.26977	1.04999	1.53554	0.013795
rs4766836	NOS1	12	117673016	117673016	A	intron_variant	5.894	0.20352	1.22653	1.04257	1.44294	0.013804
rs17715948	CTNNA2	2	79883542	79883542	A	intron_variant	0.89	-0.167152	0.797326	0.665816	0.954811	0.013805
rs3769392	STK39	2	169013674	169013674	C	intron_variant	7.325	0.308595	0.85858	0.76044	0.969385	0.013834
rs604162	KALRN	3	124353586	124353586	G	intron_variant	6.72	0.262486	1.13428	1.02602	1.25396	0.01384
rs7573805	SPTBN1	2	54694645	54694645	G	intron_variant	2.169	-0.031817	0.849422	0.745919	0.967287	0.013849
rs7774861	CAP2	6	17530551	17530551	A	intron_variant	3.68	0.065014	0.848451	0.744383	0.967068	0.013854
rs9465044	CAP2	6	17530617	17530617	C	intron_variant	0.514	-0.249205	0.848451	0.744383	0.967068	0.013854
rs1708303	KALRN	3	124351316	124351316	A	synonymous_variant	11.6	0.766142	1.13414	1.02598	1.25371	0.013855
rs11636025	CORO2B	15	68975994	68975994	T	intron_variant	4.298	0.101831	0.878643	0.792629	0.973991	0.013862
rs6127744	CASS4	20	54986274	54986274	T	upstream_gene_variant	3.595	0.059934	1.204	1.03854	1.39583	0.013863
rs2268982	ACTN1	14	69412804	69412804	A	intron_variant	0.503	-0.252607	1.13417	1.02597	1.25379	0.013867
rs7816734	ANK1	8	41547748	41547748	A	synonymous_variant	10.26	0.598883	1.27005	1.04989	1.53638	0.013867
rs7835812	ANK1	8	41547683	41547683	C	intron_variant	4.861	0.136364	1.27005	1.04989	1.53638	0.013867
rs17000138	DSCAM	21	42004190	42004190	T	intron_variant	0.906	-0.164505	0.772474	0.628919	0.948797	0.013873
rs35147442	CTNNA3	10	69337480	69337480	A	intron_variant	0.626	-0.22006	1.31714	1.05767	1.64025	0.013878
rs76140932	TNIK	3	170980434	170980434	G	intron_variant	3.383	0.047283	1.26941	1.04974	1.53506	0.013886
rs76735261	TNIK	3	170981252	170981252	A	intron_variant	1.054	-0.142126	1.26941	1.04974	1.53506	0.013886
rs9312331	PALLD	4	169435288	169435288	A	intron_variant	1.185	-0.124835	1.13845	1.02673	1.26232	0.013888
rs4457688	TACC2	10	123880231	123880231	C	intron_variant	1.224	-0.120143	0.85735	0.758431	0.96917	0.013889
rs4746555	CTNNA3	10	67970330	67970330	C	intron_variant	3.236	0.038462	1.17559	1.03345	1.33728	0.013897
rs8066646	SEPT9	17	75414192	75414192	T	intron_variant	2.291	-0.022806	0.881846	0.797794	0.974754	0.013901
rs3814057	NR1I2	3	119537254	119537254	C	downstream_gene_variant	8.907	0.450312	1.16064	1.03075	1.30689	0.013908
rs4393693	SLC1A6	19	15066679	15066679	A	intron_variant	0.301	-0.32764	0.884459	0.802034	0.975356	0.013916
rs35938022	DSCAM	21	42004259	42004259	G	intron_variant	1.802	-0.061409	0.772636	0.629055	0.948989	0.013947
rs1979363	CTNNA3	10	67991830	67991830	G	intron_variant	1.115	-0.133876	0.881908	0.797856	0.974814	0.013947
rs1467523	FRMD6	14	52104304	52104304	G	intron_variant	12.31	0.860375	0.853779	0.752705	0.968425	0.013949
rs718022	CASS4	20	55003465	55003465	A	intron_variant	4.539	0.116441	1.23474	1.0437	1.46076	0.013966
rs12446215	SPIRE2	16	89928854	89928854	C	intron_variant	1.806	-0.061013	1.21092	1.03958	1.41051	0.013967
rs9846313	PHLDB2	3	111577776	111577776	G	intron_variant	1.852	-0.057102	1.1419	1.02727	1.26931	0.013968
rs13258016	SGCZ	8	14544796	14544796	T	intron_variant	0.23	-0.366443	1.15435	1.02952	1.29432	0.013982
rs4766837	NOS1	12	117673387	117673387	A	intron_variant	1.267	-0.11497	1.22608	1.04217	1.44243	0.013986
rs4767523	NOS1	12	117673402	117673402	G	intron_variant	2.399	-0.015194	1.22608	1.04217	1.44243	0.013986
rs12205213	AKAP12	6	151640861	151640861	T	intron_variant	2.341	-0.019268	1.23895	1.04438	1.46977	0.013986
rs10762034	CTNNA3	10	67996290	67996290	C	intron_variant	2.555	-0.00449	0.881548	0.797236	0.974778	0.01399
rs2225015	ABI1	10	27144317	27144317	C	intron_variant	7.798	0.347301	1.16447	1.03133	1.31479	0.01399
rs10054719	EPB41L4A	5	111508008	111508008	G	intron_variant	4.718	0.127468	0.873043	0.783461	0.972868	0.013992
rs4637259	PHLDB2	3	111533874	111533874	A	intron_variant	2.055	-0.040558	1.1415	1.02717	1.26856	0.013997
rs6501955	SEPT9	17	75414443	75414443	G	intron_variant	2.881	0.016602	0.882067	0.798067	0.974909	0.014004
rs2390641	STK39	2	169029964	169029964	C	intron_variant	1.227	-0.119695	0.858784	0.760593	0.969651	0.014012
rs7902608	CTNNA3	10	69047433	69047433	A	intron_variant	12.61	0.901819	1.2311	1.04298	1.45314	0.014015
rs640367	SEPT9	17	75376792	75376792	A	intron_variant	2.717	0.006179	1.15609	1.02978	1.29788	0.014027
rs6006616	PARVB	22	44409075	44409075	G	intron_variant	3.508	0.054783	0.85888	0.760713	0.969715	0.014046
rs10437433	ABI1	10	27146025	27146025	A	intron_variant	4.753	0.129619	1.16531	1.03141	1.31659	0.014046
rs10829125	ABI1	10	27146357	27146357	C	intron_variant	2.58	-0.002851	1.16531	1.03141	1.31659	0.014046
rs2141656	MAEA	4	1317192	1317192	G	intron_variant	4.318	0.103028	0.881632	0.797318	0.974862	0.014054
rs12425008	NOS1	12	117695177	117695177	T	intron_variant	0.383	-0.292533	1.23264	1.04315	1.45655	0.014066
rs10850802	NOS1	12	117666877	117666877	T	intron_variant	1.374	-0.102839	1.20704	1.03874	1.40261	0.014067
rs1800682	ACTA2	10	90749963	90749963	G	upstream_gene_variant	8.475	0.408125	0.883365	0.80011	0.975282	0.014087
rs13098043	RAB5A	3	19995611	19995611	A	intron_variant	1.034	-0.144974	0.882466	0.798636	0.975096	0.014101
rs2390642	STK39	2	169030137	169030137	A	intron_variant	0.091	-0.494339	0.848574	0.744313	0.967439	0.014113
rs78903741	CTNNA2	2	79882739	79882739	C	intron_variant	0.307	-0.324823	0.797384	0.665501	0.955403	0.014125
rs818452	SYNE1	6	152915796	152915796	T	intron_variant	1.827	-0.059178	1.24601	1.0453	1.48525	0.014132
rs879197	CRTAC1	10	99780467	99780467	G	intron_variant	7.887	0.354919	1.16068	1.03046	1.30736	0.014143
rs13022764	STK39	2	169023476	169023476	G	intron_variant	0.662	-0.21162	0.850253	0.746922	0.967879	0.014154
rs12612465	STK39	2	168996493	168996493	T	intron_variant	0.285	-0.335472	0.845728	0.739784	0.966845	0.014157
rs926086	DSCAM	21	42003739	42003739	A	intron_variant	3.904	0.078316	0.772596	0.628708	0.949414	0.014161
rs926087	DSCAM	21	42003762	42003762	T	intron_variant	2.217	-0.028196	0.772596	0.628708	0.949414	0.014161
rs1411924	NRP1	10	33619562	33619562	T	intron_variant	1.983	-0.046238	1.21268	1.03956	1.41463	0.014162
rs4667565	STK39	2	169025817	169025817	A	intron_variant	0.654	-0.21343	0.860062	0.762474	0.970141	0.014175
rs61868377	CTNNA3	10	67969146	67969146	T	intron_variant	0.016	-0.724519	1.17549	1.03302	1.3376	0.014193
rs4667563	STK39	2	169025412	169025412	G	intron_variant	3.456	0.051638	0.859958	0.762289	0.97014	0.014194
rs6454769	MDN1	6	90387233	90387233	T	intron_variant	8.39	0.400131	0.85789	0.758991	0.969677	0.014198
rs442472	STOM	9	124101563	124101563	A	3_prime_UTR_variant	10.1	0.580103	0.871059	0.780077	0.972653	0.014202
rs9325726	SGCZ	8	14529825	14529825	C	intron_variant	0.828	-0.17804	1.13233	1.02527	1.25057	0.014211
rs17000137	DSCAM	21	42003682	42003682	C	intron_variant	2.113	-0.036026	0.772718	0.62881	0.949562	0.014219
rs1977744	EPB41L2	6	131384717	131384717	A	upstream_gene_variant	14.65	1.24441	0.853442	0.751903	0.968693	0.01422
rs113902203	CASS4	20	55018469	55018469	G	intron_variant	0.427	-0.276611	1.22933	1.04227	1.44995	0.014244
rs75035374	TEK	9	27184130	27184130	G	intron_variant	1.578	-0.081972	0.790502	0.655039	0.953978	0.014256
rs10887291	CCSER2	10	86206701	86206701	C	intron_variant	2.737	0.007449	0.881803	0.797428	0.975107	0.014257
rs7988789	CCNA1	13	37010405	37010405	G	intron_variant	2.548	-0.004982	0.868945	0.776617	0.972249	0.014265
rs9853939	OSBPL10	3	31989487	31989487	C	intron_variant	6.179	0.223288	0.883777	0.800634	0.975554	0.014267
rs4833425	ANK2	4	114226248	114226248	T	intron_variant	0.779	-0.187213	0.881898	0.797561	0.975152	0.014281
rs6532418	SHROOM3	4	77408781	77408781	A	intron_variant	9.543	0.517417	0.805187	0.677068	0.957549	0.014282
rs12257894	NRP1	10	33608933	33608933	A	intron_variant	2.544	-0.005284	1.31596	1.0565	1.63914	0.014286
rs608139	PRKCE	2	45877556	45877556	G	upstream_gene_variant	6.4	0.238975	0.841467	0.732957	0.966041	0.014287
rs6794180	PHLDB2	3	111530673	111530673	G	intron_variant	15.46	1.42037	1.1336	1.02542	1.2532	0.014288
rs2011717	TNIK	3	171076180	171076180	A	intron_variant	0.65	-0.214271	1.14759	1.02792	1.28119	0.014303
rs4767527	NOS1	12	117712956	117712956	T	intron_variant	0.367	-0.298875	0.845239	0.738839	0.96696	0.014328
rs73427125	CORO2B	15	68984887	68984887	G	intron_variant	3.645	0.062911	0.876033	0.787988	0.973915	0.014342
rs1282932	PHLDB2	3	111589772	111589772	A	intron_variant	4.057	0.087404	1.13474	1.02556	1.25554	0.014348
rs6557407	TIAM2	6	155479856	155479856	C	intron_variant	4.254	0.099191	1.1304	1.02477	1.24692	0.014352
rs7316149	KNTC1	12	123063912	123063912	A	intron_variant	1.031	-0.145383	0.865945	0.771716	0.97168	0.014356
[truncated: 129,629 more rows]
