# Supplementary material for: Common Variation in Cytoskeletal Genes Is Associated with Conotruncal Heart Defects
Source: Genes (Basel). 2021 Apr 27;12(5):655. doi: 10.3390/genes12050655 (PMC8146932; doi:10.3390/genes12050655)
Supplement: Supplementary file 1 [file genes-12-00655-s001.zip › Musfee et al_Supplemental Table 2.xlsx]

## Sheet: Notes
Supplemental Table 2 includes the list of 726 cytoskeletal genes included in the analyses of Musfee et al.
GENE	Cytoskeletal gene names
P-VALUE	Gene level p-value obtained from MAGMA using the aggregated statistics
# DN	# of CHD cases with a damaging de novo mutation in the gene, as reported in Watkins et al. 2019
# RR	# of CHD cases with a damaging rare recessive or compound heterozygous genotype, as reported in Watkins et al., 2019
TOTAL	Sum of #DN and #RR

## Sheet: Suppl. Table 2
GENE	P-VALUE	# DN	# RR	Total
CASS4	0.0032	0	0	0
CLIP1	0.0056	0	0	0
ACTA2	0.0062	0	0	0
KAZN	0.0068	0	0	0
MAEA	0.01	0	0	0
TBC1D21	0.01	0	0	0
NRP1	0.0104	0	0	0
SPIRE2	0.012	0	2	2
SEPT9	0.014	0	0	0
CLIC5	0.014	0	0	0
BCL2L14	0.015	0	0	0
WASF3	0.016	0	0	0
PDLIM5	0.017	0	0	0
CORO2B	0.018	1	0	1
CLIC4	0.02	0	0	0
CC01	0.021	0	0	0
NPFFR2	0.023	0	0	0
VPS18	0.023	0	1	1
RAB5A	0.025	0	0	0
ACTN1	0.027	0	0	0
MFN2	0.028	0	0	0
KNSTRN	0.03	0	0	0
SEPT8	0.031	1	0	1
PGM1	0.031	0	1	1
SGCG	0.031	0	0	0
SSH2	0.032	1	0	1
CORO6	0.033	0	0	0
TNS1	0.035	1	2	3
SPTAN1	0.037	0	0	0
FRMPD2	0.038	0	1	1
SCNN1D	0.04	0	2	2
DMTN	0.041	0	0	0
RASSF1	0.041	0	0	0
RAC1	0.043	1	0	1
SPAG4	0.044	0	0	0
PARVA	0.045	0	0	0
ARHGAP26	0.046	0	0	0
KNTC1	0.046	0	1	1
RAPH1	0.046	1	1	2
BIN1	0.048	0	0	0
TENM2	0.049	0	2	2
TUBA3E	0.049	0	1	1
FLT1	0.05	0	0	0
JUP	0.05	1	0	1
TACC2	0.05	0	2	2
CDC42BPB	0.051	0	1	1
NPM3	0.054	0	0	0
ABI1	0.055	0	0	0
DHCR24	0.055	0	0	0
CTTN	0.056	0	0	0
MARK1	0.056	0	0	0
PLEC	0.06	0	8	8
GFAP	0.062	0	1	1
DLC1	0.064	1	0	1
SYNJ2	0.064	0	1	1
LDB3	0.066	0	1	1
CLNS1A	0.071	0	0	0
EPB41L2	0.071	0	0	0
RBM39	0.071	0	0	0
TRIP6	0.073	0	2	2
PHLDB2	0.076	0	0	0
CABYR	0.079	0	0	0
PLEKHH1	0.079	0	1	1
CAPZA3	0.08	0	0	0
MYO1E	0.081	0	0	0
LRRTM1	0.083	0	0	0
P2RX7	0.084	0	0	0
ULBP1	0.084	0	0	0
NOS3	0.086	0	2	2
ERC2	0.088	0	0	0
CCSER2	0.092	0	0	0
BSN	0.093	1	4	5
SLC1A6	0.093	0	0	0
ACTN2	0.095	0	0	0
MYOZ3	0.095	0	0	0
KANK4	0.096	0	2	2
RHOA	0.096	0	0	0
ZNF131	0.096	0	0	0
HCK	0.097	0	0	0
SLC30A9	0.097	0	0	0
EML4	0.101	0	0	0
MDN1	0.102	0	1	1
SPTBN1	0.102	1	0	1
OTX2	0.103	0	0	0
DDR2	0.104	1	0	1
JAK3	0.108	0	0	0
STOM	0.108	0	0	0
MED28	0.109	0	0	0
CTN01	0.11	0	0	0
ARHGDIB	0.113	0	0	0
CDC42SE2	0.113	0	0	0
LZTS3	0.113	0	0	0
ZNF268	0.114	1	1	2
FRMD6	0.118	0	0	0
HOXA13	0.118	0	0	0
ACTRT3	0.119	1	0	1
ANKRD23	0.12	0	0	0
ZNF174	0.122	0	0	0
ADCY10	0.129	0	1	1
CRK	0.129	0	0	0
KY	0.129	0	0	0
PLEKHH2	0.133	0	0	0
ARAP3	0.136	1	1	2
TIAM2	0.136	0	0	0
LASP1	0.137	0	0	0
TOPBP1	0.138	0	0	0
CENPV	0.142	0	0	0
CORO2A	0.142	0	0	0
BASP1	0.147	0	0	0
CAPZA2	0.147	0	0	0
SMG7	0.148	0	1	1
PTK2B	0.151	0	1	1
SGCB	0.151	0	0	0
FMNL1	0.152	1	0	1
PANX1	0.152	0	0	0
SNCA	0.152	0	0	0
AKAP12	0.153	2	1	3
PRC1	0.153	0	0	0
RIPK2	0.153	0	0	0
INO80	0.156	0	0	0
RUFY3	0.157	0	0	0
PKNOX2	0.16	0	0	0
POLR2C	0.16	0	0	0
NR1I2	0.162	0	0	0
SGCZ	0.163	1	0	1
ALDOC	0.165	0	0	0
MYO9B	0.166	1	0	1
EPB41	0.168	0	0	0
KIAA0556	0.169	0	0	0
IQGAP1	0.17	1	0	1
TTC17	0.17	0	0	0
CTNS	0.172	0	0	0
ARPC5	0.174	0	0	0
DNM2	0.175	0	0	0
ERMN	0.178	0	0	0
KEAP1	0.178	1	0	1
SYCE1L	0.178	0	0	0
PDLIM3	0.18	0	0	0
STK39	0.18	0	0	0
TRIM9	0.18	0	0	0
JAK2	0.182	0	0	0
MYH14	0.182	0	0	0
TAX1BP3	0.183	0	0	0
KIF18A	0.184	0	0	0
DCTN2	0.188	0	0	0
ACTL7B	0.189	0	0	0
CAP2	0.19	0	0	0
FRMD4B	0.193	0	2	2
CHP1	0.195	0	0	0
CXADR	0.197	0	0	0
TEK	0.197	1	0	1
D0JA3	0.198	0	0	0
RELL1	0.203	0	0	0
D0JC7	0.204	0	0	0
MYOT	0.204	0	0	0
CSRP3	0.205	0	0	0
LMOD2	0.205	0	0	0
PARVG	0.207	0	0	0
SMARCA2	0.207	0	8	8
PPP2R1A	0.208	0	1	1
UTRN	0.208	0	0	0
CTN02	0.209	0	0	0
TRIP10	0.209	0	0	0
NOS1	0.21	0	1	1
GTF2F2	0.217	0	0	0
KRT80	0.217	0	0	0
TNIK	0.218	1	1	2
PDXP	0.219	0	0	0
PICK1	0.219	0	0	0
LCP1	0.221	0	0	0
ZNF175	0.221	0	0	0
KLHL3	0.223	0	0	0
DOCK2	0.224	0	0	0
MYADM	0.226	0	0	0
TBCA	0.227	0	0	0
NGEF	0.228	0	0	0
SPTB	0.228	0	3	3
EPB41L4B	0.229	0	1	1
ARC	0.231	0	0	0
MPP2	0.236	0	0	0
TRPC4	0.238	0	0	0
TRIM36	0.24	0	0	0
YES1	0.24	0	0	0
DTNBP1	0.242	0	0	0
FGR	0.244	0	0	0
NSFL1C	0.244	0	0	0
KRT1	0.246	0	0	0
NES	0.247	0	0	0
PTBP2	0.251	0	0	0
VASP	0.251	0	0	0
NOL9	0.254	1	0	1
RIN1	0.254	0	0	0
KLHL5	0.256	1	0	1
PLEKHH3	0.256	0	1	1
TARS	0.258	0	0	0
FSCN1	0.259	0	0	0
CDC42EP1	0.261	0	0	0
ENKD1	0.261	1	0	1
ARMC7	0.264	0	0	0
CTTNBP2NL	0.265	0	1	1
PSRC1	0.265	0	1	1
ARHGAP39	0.271	0	0	0
WASL	0.272	0	0	0
CCT8	0.274	0	0	0
KATNB1	0.274	0	0	0
RND1	0.274	0	0	0
DCLK2	0.275	0	0	0
NCOA5	0.279	0	0	0
SYNPO2	0.28	0	0	0
EVPL	0.281	0	3	3
CAPN2	0.284	0	0	0
TAF1A	0.284	0	0	0
AH0K	0.285	0	0	0
CTN03	0.285	0	0	0
AMPH	0.286	0	0	0
CPEB4	0.286	0	0	0
FMN2	0.287	0	0	0
PDLIM1	0.289	0	0	0
NEXN	0.29	0	0	0
NEB	0.291	1	0	1
FES	0.299	0	1	1
CRTAC1	0.301	0	1	1
MARCKS	0.302	0	0	0
TUBB6	0.306	1	0	1
TYK2	0.307	0	0	0
MCM2	0.308	0	1	1
TBCEL	0.311	0	0	0
SELE	0.313	0	0	0
BAIAP2L2	0.314	0	2	2
SVIL	0.314	0	0	0
ACTL7A	0.319	0	1	1
ATXN7	0.319	0	0	0
PKN2	0.319	0	2	2
RAB22A	0.319	0	0	0
MYZAP	0.32	0	0	0
ARHGEF18	0.322	0	1	1
LYST	0.323	0	2	2
BAIAP2L1	0.325	0	0	0
C10orf90	0.328	1	0	1
CCT3	0.328	0	0	0
ARPC1A	0.329	0	0	0
LRRFIP1	0.333	1	0	1
DDX60	0.334	1	0	1
TRIM46	0.334	0	0	0
KIF2B	0.336	0	0	0
SLAIN2	0.337	0	0	0
FNBP1	0.338	0	0	0
FRMD4A	0.338	0	0	0
MYO1B	0.338	0	0	0
AIF1	0.339	0	0	0
EEF1A1	0.339	0	0	0
FSCN3	0.34	0	0	0
LLGL1	0.341	0	1	1
PTPN14	0.342	0	0	0
SLAIN1	0.342	0	1	1
TWF1	0.343	0	0	0
FLNB	0.344	0	1	1
TACC3	0.346	0	0	0
CCDC6	0.349	0	0	0
MLPH	0.349	0	0	0
ARHGAP32	0.355	0	2	2
PJA2	0.355	0	0	0
ARPC2	0.356	0	0	0
CALCOCO2	0.356	0	0	0
VPS41	0.356	0	0	0
DBN1	0.358	0	0	0
DNMBP	0.359	0	0	0
SSPN	0.359	0	0	0
ANK1	0.362	0	2	2
ARHGAP35	0.362	1	0	1
KRT77	0.363	0	0	0
MYO5A	0.368	1	0	1
CTN0L1	0.369	0	0	0
GBP2	0.369	0	1	1
PKP4	0.369	0	0	0
NME9	0.37	0	0	0
D0JA1	0.371	0	0	0
RAI14	0.371	0	0	0
CCNB2	0.372	0	0	0
ABL2	0.375	1	0	1
ARHGEF2	0.375	0	0	0
SLC7A11	0.375	0	0	0
ANK2	0.378	1	3	4
KRT13	0.378	1	0	1
EML6	0.379	1	3	4
HAX1	0.38	0	0	0
GAPDH	0.382	0	0	0
MAPK1	0.383	0	0	0
TUBB1	0.383	0	0	0
FHOD1	0.384	0	0	0
MAP2K6	0.385	0	0	0
TPM4	0.385	0	0	0
SEPT10	0.387	0	2	2
AAMP	0.388	0	0	0
MAST1	0.391	0	0	0
PFN4	0.391	0	0	0
KANSL2	0.392	0	0	0
ABL1	0.393	0	0	0
I0	0.396	0	0	0
MYH9	0.396	1	0	1
GAS2L3	0.397	0	0	0
CENPQ	0.4	0	0	0
MYLK3	0.402	0	0	0
EML3	0.403	0	0	0
CLDN5	0.404	0	0	0
EPB41L1	0.404	0	0	0
ADAM17	0.406	0	0	0
TIMP2	0.407	0	0	0
ZNF397	0.407	0	0	0
BRK1	0.409	0	0	0
ANLN	0.411	0	1	1
RAB28	0.411	0	0	0
MAP7D1	0.412	1	0	1
EZR	0.414	0	0	0
RHOF	0.414	0	0	0
H1F0	0.415	0	0	0
HIP1	0.415	1	0	1
PCDH9	0.415	0	0	0
JAK1	0.416	0	0	0
PDLIM4	0.417	0	0	0
MARK2	0.419	0	0	0
STXBP1	0.419	0	0	0
PLS1	0.422	1	0	1
FGD2	0.423	0	0	0
HNRNPC	0.427	0	0	0
FAAH	0.43	0	0	0
PCIF1	0.432	0	0	0
ZNF74	0.433	0	2	2
HIP1R	0.434	0	1	1
PSTPIP2	0.435	1	0	1
CTSZ	0.437	0	0	0
SEPT4	0.438	0	0	0
TOR1A	0.44	0	0	0
ABCB4	0.443	0	1	1
RHOQ	0.443	0	0	0
ACACA	0.445	0	0	0
FILIP1	0.445	0	1	1
TPM2	0.445	0	0	0
TGFB1I1	0.446	0	0	0
PPP2R2B	0.447	0	0	0
ARHGAP21	0.45	1	0	1
FEZ1	0.452	1	0	1
LRRK2	0.453	0	0	0
STOML2	0.454	0	0	0
CDC42SE1	0.455	0	0	0
CORO1B	0.457	0	0	0
NOD2	0.458	0	2	2
TEC	0.461	0	0	0
CDC42EP4	0.462	1	0	1
FKRP	0.462	0	0	0
SNTA1	0.462	0	0	0
PTK2	0.463	0	0	0
MYL2	0.464	0	0	0
PGM5	0.464	0	0	0
STK17B	0.464	0	0	0
EPB42	0.467	0	0	0
WASF1	0.468	0	0	0
ACTA1	0.47	0	0	0
APBB1	0.479	1	0	1
TUBA8	0.479	0	0	0
IPP	0.481	0	0	0
KRT4	0.483	0	0	0
PDLIM2	0.485	0	0	0
APBB2	0.486	0	0	0
CKAP4	0.486	0	0	0
MAST2	0.49	0	0	0
HNRNPR	0.491	0	0	0
SGCA	0.492	0	0	0
COTL1	0.494	0	0	0
SPTA1	0.497	0	1	1
KIF5B	0.498	0	0	0
SPAST	0.501	0	0	0
PARVB	0.502	1	0	1
DOCK7	0.504	1	2	3
APBB3	0.505	0	0	0
PREX1	0.505	0	0	0
BCAR1	0.506	0	0	0
TCHH	0.506	0	1	1
HTRA2	0.508	0	0	0
ARHGDIA	0.509	0	0	0
KPTN	0.509	0	0	0
AMFR	0.511	0	0	0
FRMPD1	0.511	1	0	1
SAP30BP	0.513	0	0	0
SYNPO2L	0.513	0	0	0
ZNF804A	0.515	0	1	1
STMN3	0.519	0	0	0
LIMA1	0.522	0	0	0
LANCL2	0.523	0	0	0
PRKCI	0.524	0	0	0
KLHL2	0.525	0	0	0
KRT19	0.527	0	0	0
CCDC155	0.528	0	0	0
AUTS2	0.529	0	0	0
IFIT5	0.53	0	0	0
STRBP	0.53	0	0	0
IGHMBP2	0.531	0	0	0
ESRRA	0.533	0	0	0
CD2AP	0.534	0	0	0
CBL	0.535	0	0	0
MTSS1L	0.537	0	0	0
SRA1	0.537	0	0	0
FSCN2	0.538	0	0	0
PTPN21	0.539	0	0	0
VILL	0.539	0	2	2
SUN3	0.543	0	0	0
ENC1	0.544	0	0	0
ITGA3	0.544	0	0	0
NOSTRIN	0.544	0	1	1
TWF2	0.545	0	0	0
ABLIM1	0.546	0	0	0
GYPC	0.547	0	0	0
SNTB1	0.547	0	1	1
MYOZ1	0.549	0	1	1
SDF4	0.552	0	0	0
ZBTB49	0.553	1	0	1
SHROOM3	0.555	0	1	1
NDRG1	0.556	0	0	0
DICER1	0.557	0	0	0
TACC1	0.557	0	0	0
SIGMAR1	0.558	0	0	0
ALS2	0.559	0	0	0
MARVELD1	0.561	0	0	0
PAWR	0.562	0	0	0
MMP14	0.563	0	0	0
SORBS3	0.563	0	2	2
PCLO	0.565	0	0	0
S100A8	0.565	0	0	0
ACTN4	0.566	1	0	1
CCIN	0.566	0	0	0
GNG12	0.567	0	0	0
PTPN13	0.567	0	3	3
TNS4	0.567	0	0	0
NOTCH3	0.568	0	0	0
SLC23A1	0.568	0	0	0
ANKRA2	0.571	0	0	0
PTPN7	0.571	0	0	0
THY1	0.571	0	0	0
GYS2	0.573	0	0	0
ITGB1BP1	0.574	0	0	0
SWAP70	0.574	0	0	0
EPB41L4A	0.575	0	4	4
S100A9	0.575	0	0	0
ARL6IP5	0.584	0	0	0
STMN4	0.584	0	0	0
JMY	0.585	0	0	0
PACSIN2	0.585	0	1	1
CYS1	0.586	0	0	0
PLEK2	0.587	0	0	0
PPP1R42	0.587	0	0	0
SRC	0.587	0	0	0
RARA	0.588	0	1	1
KLHL1	0.592	0	0	0
WIPF2	0.593	0	0	0
UBXN11	0.594	1	0	1
MPRIP	0.596	0	8	8
GPRIN1	0.6	0	0	0
CIB1	0.601	0	0	0
HAUS3	0.603	1	0	1
EHD2	0.605	0	0	0
PNP	0.608	0	0	0
DCTN1	0.61	0	0	0
C16orf45	0.611	0	0	0
IVNS1ABP	0.612	1	0	1
CLK3	0.613	1	0	1
SKA1	0.613	0	0	0
ACTL8	0.616	0	0	0
OSBPL10	0.616	0	0	0
TTC25	0.616	0	0	0
CNN1	0.617	0	0	0
ACTR1A	0.618	0	0	0
NF2	0.618	0	0	0
GAS2	0.619	0	0	0
CASP8	0.621	0	0	0
TRIM67	0.621	0	0	0
SNTB2	0.623	0	0	0
DHX9	0.625	1	0	1
PPP1R18	0.627	0	0	0
CNR1	0.628	0	0	0
STMN2	0.628	0	0	0
ABI2	0.629	1	0	1
RAC3	0.629	0	0	0
IGF2BP1	0.631	0	0	0
GABARAP	0.633	0	0	0
INPP5J	0.633	0	0	0
RAPGEF3	0.635	0	1	1
SYMPK	0.635	0	0	0
LRPPRC	0.638	1	1	2
RDX	0.639	0	0	0
HSPB7	0.64	0	0	0
MISP	0.642	0	0	0
NUDCD2	0.642	0	0	0
DAG1	0.643	0	0	0
MAP3K12	0.649	1	0	1
MVP	0.65	0	0	0
DAPK3	0.653	1	0	1
KALRN	0.655	0	0	0
LMOD1	0.655	0	0	0
DENND2A	0.656	0	0	0
TBCB	0.656	0	0	0
DLG4	0.657	0	0	0
FMN1	0.657	1	1	2
RINL	0.658	0	0	0
GAS2L1	0.659	0	0	0
RASGRF1	0.661	0	0	0
CORO1A	0.663	0	0	0
ARHGAP33	0.665	0	1	1
WASF2	0.665	0	0	0
MAD1L1	0.669	0	0	0
MRPS23	0.672	0	0	0
PTPN4	0.672	0	0	0
SNX5	0.672	0	0	0
HINT1	0.674	0	0	0
ROCK1	0.674	1	1	2
TUBA1B	0.674	0	0	0
FGD3	0.676	0	0	0
FARP1	0.677	0	0	0
ALDOA	0.678	0	0	0
IP6K2	0.68	0	0	0
MYLIP	0.68	0	0	0
CDC42EP3	0.681	0	0	0
DES	0.683	0	0	0
PALLD	0.683	0	0	0
EXOC8	0.688	0	0	0
KLHL41	0.689	0	0	0
LRRC10	0.691	0	0	0
EML5	0.692	1	0	1
NDRG2	0.695	0	0	0
NDEL1	0.699	0	1	1
PFN2	0.702	0	0	0
HSBP1	0.703	0	0	0
NUAK1	0.705	0	1	1
CDC42EP2	0.707	0	0	0
TUBA3C	0.707	0	0	0
CRYAB	0.709	0	0	0
ZBTB18	0.709	0	0	0
CAPZB	0.71	0	0	0
KIF21B	0.712	0	1	1
FRMD8	0.713	0	0	0
CFL2	0.715	0	0	0
TPM3	0.715	0	0	0
FARP2	0.716	0	0	0
MAPRE2	0.716	0	0	0
TRIB2	0.718	1	0	1
LMTK2	0.719	0	1	1
SGCE	0.719	0	0	0
CABP1	0.721	0	0	0
KIF20B	0.721	0	2	2
CDK5	0.725	0	0	0
MPZL2	0.725	0	1	1
SUN2	0.725	0	0	0
POU6F1	0.727	0	0	0
FRMD1	0.729	0	0	0
NR1I3	0.729	0	1	1
TPM1	0.731	0	0	0
TSHZ3	0.732	0	0	0
CNN2	0.733	0	0	0
KITLG	0.734	0	0	0
ACTG1	0.738	1	0	1
SYNE1	0.739	0	8	8
KLC1	0.74	0	0	0
ARPC3	0.741	0	0	0
BAIAP2	0.741	1	0	1
SEPT14	0.747	0	1	1
CENPE	0.748	0	0	0
CAPZA1	0.751	0	0	0
UACA	0.751	0	1	1
FGD6	0.754	0	0	0
FRMD5	0.755	0	0	0
IQGAP2	0.756	0	0	0
TRMT10A	0.757	0	0	0
SMAD7	0.759	0	0	0
IGF2BP2	0.76	0	0	0
MTUS1	0.761	0	1	1
FYN	0.762	0	0	0
PPP2CA	0.763	0	0	0
SMTN	0.763	0	0	0
PREPL	0.766	0	1	1
SLC2A1	0.766	0	0	0
APC	0.773	0	2	2
INTS6	0.773	1	0	1
TMOD2	0.773	0	0	0
MACF1	0.784	0	2	2
TMOD1	0.785	0	1	1
SNTG1	0.787	0	0	0
FLOT1	0.788	0	0	0
DSTN	0.789	0	0	0
PTPN3	0.789	1	0	1
TAOK2	0.789	0	0	0
ALKBH2	0.79	0	1	1
ALOX15B	0.792	0	0	0
FER	0.792	0	1	1
NOS2	0.794	0	0	0
CNN3	0.796	0	0	0
SHMT2	0.796	0	0	0
EPB41L3	0.798	0	1	1
BICD1	0.802	2	0	2
GAS2L2	0.806	0	0	0
MAPT	0.807	0	0	0
PTPRO	0.807	0	0	0
SNTG2	0.809	0	1	1
WIPF1	0.809	0	0	0
GPHN	0.81	0	0	0
SIRT2	0.81	1	0	1
NRSN1	0.813	0	0	0
THAP6	0.814	0	0	0
SGCD	0.815	0	0	0
ARHGAP24	0.816	0	0	0
TEX35	0.822	0	0	0
FOXA3	0.824	0	0	0
ADD3	0.825	0	0	0
CALD1	0.826	0	1	1
MARK4	0.828	0	1	1
EML1	0.831	0	0	0
MTSS1	0.833	1	0	1
AIF1L	0.835	0	0	0
ARPC1B	0.837	0	0	0
INPPL1	0.837	0	0	0
SPRY2	0.838	0	0	0
DST	0.839	1	1	2
EVL	0.84	0	0	0
ORAI2	0.84	0	0	0
TRAF4	0.842	0	0	0
E0H	0.843	0	0	0
EPS8	0.843	0	0	0
HYPK	0.845	0	0	0
CFL1	0.846	0	0	0
MAPK3	0.846	0	0	0
MSRA	0.848	0	0	0
TAF5	0.851	0	0	0
APBB1IP	0.852	0	0	0
MYOZ2	0.852	0	0	0
DPYSL3	0.853	0	0	0
SIPA1L1	0.854	0	0	0
ZC3H12A	0.854	0	0	0
CYTH2	0.855	0	0	0
MOBP	0.855	0	0	0
SYNPO	0.855	0	2	2
TMSB10	0.858	0	0	0
ZNF415	0.859	0	0	0
SYNE4	0.86	0	0	0
CTDP1	0.862	0	0	0
RAC2	0.863	0	0	0
CORIN	0.865	0	0	0
D0JC24	0.868	0	0	0
DDX58	0.869	0	0	0
KRT16	0.869	0	0	0
DSCAM	0.871	0	1	1
GAN	0.872	1	0	1
TMEM63B	0.872	0	0	0
AKT1	0.874	0	0	0
LSP1	0.874	0	0	0
SPTBN4	0.874	0	0	0
SDCBP	0.875	0	0	0
DDX20	0.876	0	0	0
ACKR2	0.877	0	0	0
ACTC1	0.878	0	0	0
TRIOBP	0.88	0	0	0
CKAP2	0.881	0	0	0
PRKCE	0.881	0	0	0
PSTPIP1	0.881	0	1	1
SORBS2	0.881	0	0	0
TLN1	0.881	0	0	0
CAV3	0.885	0	0	0
FGD5	0.885	0	0	0
S100A12	0.886	0	0	0
SLC4A1	0.886	0	1	1
SYNE3	0.886	0	1	1
TUBB	0.886	0	0	0
KIF5A	0.889	1	0	1
ACTRT2	0.89	0	0	0
TLN2	0.891	0	1	1
AKAP13	0.893	2	4	6
EPB41L5	0.893	0	0	0
DAPK1	0.897	0	0	0
SPIRE1	0.9	1	0	1
FKBP15	0.902	0	0	0
SPTBN2	0.902	0	1	1
CORO1C	0.908	0	0	0
CAP1	0.909	0	1	1
HSPB1	0.909	0	0	0
SPECC1L	0.91	0	0	0
TNKS1BP1	0.912	0	1	1
ACTL9	0.913	0	0	0
KLHL20	0.915	0	0	0
KLHL14	0.919	0	0	0
PINK1	0.92	0	0	0
KRT8	0.922	1	0	1
MAPK6	0.923	0	0	0
VAPA	0.923	0	0	0
FLOT2	0.927	0	0	0
CDH2	0.928	0	1	1
KIF2C	0.935	0	0	0
APP	0.941	0	0	0
PPL	0.945	1	3	4
SSH1	0.947	0	0	0
CDK5R1	0.948	0	0	0
LRIG2	0.948	0	0	0
EPPK1	0.951	0	0	0
FGD4	0.952	0	0	0
VIM	0.953	0	0	0
SETX	0.954	0	0	0
FRMD3	0.956	1	0	1
PFN1	0.963	0	0	0
ACTR2	0.964	0	0	0
DGKQ	0.965	1	0	1
VCL	0.967	0	0	0
TPX2	0.968	0	0	0
SRCIN1	0.969	0	0	0
AFAP1	0.97	0	0	0
SSH3	0.97	0	0	0
ABLIM2	0.971	0	0	0
ACTR1B	0.974	0	0	0
MAP7	0.979	0	0	0
CTNND1	0.98	1	0	1
ACTR6	0.981	0	0	0
MYO1A	0.981	0	1	1
GDPD5	0.982	0	0	0
PMS2	0.987	0	0	0
ANG	0.988	0	0	0
ACTBL2	0.989	0	0	0
ABRA	0.991	0	0	0
BIN3	0.991	0	0	0
WIPI1	0.993	0	2	2
PEAK1	0.996	0	0	0
DEF6	0.998	0	0	0
